# Supplementary material for: Poaceae‐specific β‐1,3;1,4‐d‐glucans link jasmonate signalling to OsLecRK1‐mediated defence response during rice‐brown planthopper interactions
Source: Plant Biotechnol J. 2023 Mar 23;21(6):1286–300. doi: 10.1111/pbi.14038 (PMC10214751; doi:10.1111/pbi.14038)
Supplement: Supplementary file 2 — Dataset S1 Targeted metabolomic profiling data. [file PBI-21-1286-s004.xlsx]

## Sheet: All metabolites
Index	Q1 (Da)	Q3 (Da)	Molecular Weight (Da)	Formula	Ionization model	Compounds	Class I	Class II	CAS	Level	1-CK-1	1-CK-2	1-CK-3	2-CK-1	2-CK-2	2-CK-3	4-CK-1	4-CK-2	4-CK-3	1-BPH-1	1-BPH-2	1-BPH-3	2-BPH-1	2-BPH-2	2-BPH-3	4-BPH-1	4-BPH-2	4-BPH-3	mix01	mix02	mix03	cpd_ID	kegg_map
pme3200	74	57	73.064	C2H7N3	[M+H]+	1-methylguanidine	Nucleotides and derivatives	Nucleotides and derivatives	471-29-4	B	20320	27067	20713	26995	22611	15545	22003	15725	18207	25910	26183	26314	33176	27221	27676	18957	20792	22191	15902	20341	16892	C02294	--
mws0217	76.04	29.99	75.032	C2H5NO2	[M+H]+	L-Glycine	Amino acids and derivatives	Amino acids and derivatives	56-40-6	B	4182	5113.7	4220.6	5713	3427.4	4701	4572.6	4192.3	9	1374.8	1889.2	2212.1	5001	6163.9	3624.4	3227.1	1365.6	2939.6	4499.5	7435.5	5093.2	C00037	ko00230,ko00260,ko00310,ko00440,ko00460,ko00480,ko00630,ko00730,ko00860,ko00970,ko01100,ko01110,ko01200,ko01230,ko02010
pmb0782	86.1	69.2	85.089	C5H11N	[M+H]+	Piperidine	Alkaloids	Alkaloids	110-89-4	B	981290	987440	1118500	1136100	1018800	1351000	1158500	1094000	1344600	1411000	1240200	1149000	1256000	1615600	1442600	1524100	1695700	1545500	1124400	1252900	1149400	C01746	ko00960
pme2292	89.11	72.08	88.1	C4H12N2	[M+H]+	Putrescine	Alkaloids	Phenolamine	110-60-1	B	346300	285600	308800	227130	281420	286560	325240	309360	296640	440670	374180	391500	267450	314400	232710	251560	308900	374080	348240	317100	340070	C00134	ko00330,ko00472,ko00480,ko00960,ko01100,ko01110,ko02010
ML10198895	88.04	88.04	89.048	C3H7NO2	[M-H]-	N-Methylglycine	Amino acids and derivatives	Amino acids and derivatives	107-97-1	B	3826.8	4461.8	6712.8	6380.1	10630	4477.9	5081.6	7360.6	6075.1	6052.6	7677.7	5409.1	7951.4	12273	8932.3	3172.7	3516.9	6368	8611.3	6031.3	10156	C00213	ko00260,ko00330,ko01100
pmf0096	88.99	70.9	89.995	C2H2O4	[M-H]-	Oxalic acid	Phenolic acids	Phenolic acids	144-62-7	B	8330.1	4646.5	10353	10339	6709.9	14101	11921	15240	19363	9068.7	6368.9	14198	20485	14516	15119	11802	16442	17570	6660	8749.9	8067.7	C00209	ko00230,ko00630,ko01100
pme2601	89	59	90.032	C3H6O3	[M-H]-	3-Hydroxypropanoic acid	Organic acids	Organic acids	503-66-2	B	9045	7355.9	5822.4	9823.1	10265	8164.7	7607	4858.5	7207.8	7487.4	7754.1	7340.4	7540.6	14478	7337.8	8391.1	7042.9	9746.9	6148.8	6200.5	5170	C01013	ko00240,ko00410,ko00640,ko01100,ko01200
Lmgn002679	93.03	75.02	94.042	C6H6O	[M-H]-	Phenol	Phenolic acids	Phenolic acids	108-95-2	B	239750	259660	264740	310700	239660	264400	196340	204940	201100	263050	254180	265400	274460	260820	294210	176090	200320	204320	233330	239240	236460	C00146	ko00350,ko01100
Lmqp000873	101.02	55.02	100.018	C4H4O3	[M+H]+	Succinic anhydride	Organic acids	Organic acids	108-30-5	B	634270	680340	645850	806080	638980	783630	687500	705270	805780	1083800	827720	894550	1073900	861510	1050300	816980	805870	862670	649520	743190	730500	C19524	--
mws4052	102.05	56.05	101.048	C4H7NO2	[M+H]+	1-Aminocyclopropane-1-carboxylic acid	Organic acids	Organic acids	22059-21-8	A	100360	150110	162120	106140	135690	128170	112330	106800	147750	120070	135270	111370	169410	182630	131650	145810	118060	126300	94413	136660	145620	C01234	ko00270,ko01100,ko01110
Lmgn000219	101.02	55.02	102.032	C4H6O3	[M-H]-	Succinic semialdehyde	Organic acids	Organic acids	692-29-5	B	15867	11011	21295	23150	12599	16666	12757	9692.3	24719	18470	10869	3443.8	21417	22840	16250	16645	11595	20080	14079	18938	14615	C00232	ko00250,ko00350,ko00650,ko00750,ko00760,ko01100,ko01200
pme1841	103.12	86.1	102.116	C5H14N2	[M+H]+	Cadaverine	Alkaloids	Phenolamine	462-94-2	B	43123	36385	48415	31238	29124	37752	40356	45996	30134	39540	32185	31056	35969	34557	27865	41176	44994	45721	32615	40888	38425	C01672	ko00310,ko00480,ko00960,ko01100,ko01110
pme3011	104.07	68.8	103.063	C4H9NO2	[M+H]+	γ-Aminobutyric acid	Organic acids	Organic acids	56-12-2	B	536030	912250	554120	456010	491820	565000	593550	497250	793420	453820	492550	499170	634350	577210	574440	569640	511140	422350	530690	550920	587340	C00334	ko00250,ko00330,ko00410,ko00650,ko00760,ko01100
pme3033	104.07	86	103.063	C4H9NO2	[M+H]+	N,N-Dimethylglycine	Amino acids and derivatives	Amino acids and derivatives	1118-68-9	B	490970	715630	491420	391300	509960	465720	529740	473720	594510	414820	469820	404900	549180	543020	477250	481220	505840	399370	411000	463870	478260	C01026	ko00260,ko01100
pme3017	104.07	58	103.063	C4H9NO2	[M+H]+	2-Aminoisobutyric acid	Organic acids	Organic acids	62-57-7	B	1530500	1998400	1604100	1528400	1884100	1964000	1758000	1583200	1679100	1869800	1761100	1495900	1868900	2419000	2140700	1873400	2112100	1803900	1741400	1668800	2063700	C03665	--
pmb0484	104.1	60.1	103.091	C5H13NO	[M+H]+	Choline	Alkaloids	Alkaloids	62-49-7	B	15738000	19709000	16067000	15361000	18568000	18506000	16582000	16351000	17567000	17415000	18308000	15541000	18453000	19224000	18228000	17832000	18235000	17232000	15670000	15869000	17587000	C00114	ko00260,ko00564,ko01100,ko02010
ML10172161	103	59.01	104.011	C3H4O4	[M-H]-	Hydroxypyruvic acid	Organic acids	Organic acids	1113-60-6	B	113790	118580	128690	129570	136380	130440	113290	113760	131380	103940	101150	85542	134930	152910	122330	83923	89733	90608	97191	107820	107370	C00168	ko00260,ko00630,ko01100,ko01110,ko01200
mws0576	103.04	59.1	104.047	C4H8O3	[M-H]-	3-Hydroxybutyric acid	Organic acids	Organic acids	300-85-6	B	800280	1100500	1121200	1164400	1214800	1338700	1165100	1204800	1327300	845990	1002400	1066800	1036800	1404900	1002900	851800	900230	930330	1247100	1191700	1282300	C01089	ko00072,ko00650,ko01100
pme1975	103	59	104.06	C3H4O4	[M-H]-	Malonic acid	Organic acids	Organic acids	141-82-2	B	972280	934390	1009200	1005200	1117100	1229800	1028800	1111800	1178900	752710	787420	1005900	972540	1311400	931500	826400	819470	754180	1062000	1047600	1181000	C00383	ko00061,ko00240,ko00410,ko01100,ko01212
pme0010	106	60	105.043	C3H7NO3	[M+H]+	L-Serine	Amino acids and derivatives	Amino acids and derivatives	56-45-1	B	265300	402570	453050	472920	366730	353430	456520	288640	394880	299980	315110	349890	478790	485270	359660	351730	343020	233120	345210	373300	225970	C00065	ko00260,ko00261,ko00270,ko00460,ko00600,ko00630,ko00920,ko00970,ko01100,ko01110,ko01200,ko01230,ko02010
pme2433	106.09	88	105.079	C4H11NO2	[M+H]+	Diethanolamine	Alkaloids	Alkaloids	111-42-2	B	26385	41328	42548	48205	36951	28539	35306	15957	34264	32133	29583	35489	42903	43620	32225	27856	32341	22970	27112	33642	27431	C06772	ko00564
mws0255	112.05	95	111.043	C4H5N3O	[M+H]+	Cytosine	Nucleotides and derivatives	Nucleotides and derivatives	71-30-7	A	90047	118400	102760	94183	107380	118550	101420	93349	106810	97276	96050	89983	132580	126540	147640	109280	80009	102350	87606	110820	116350	C00380	ko00240,ko01100
pme2122	112.09	95	111.08	C5H9N3	[M+H]+	Histamine	Amino acids and derivatives	Amino acids and derivatives	51-45-6	B	89152	85923	110110	106100	94298	80565	92095	83225	101800	82882	83897	74980	111570	97250	137090	77862	92518	90347	72838	91514	84568	C00388	ko00340,ko01100,ko01110
pme0257	111.02	80	112.027	C4H4N2O2	[M-H]-	Uracil	Nucleotides and derivatives	Nucleotides and derivatives	66-22-8	B	583130	554640	527340	823300	447840	501380	488010	432720	518250	662450	622670	634740	981360	677010	951310	497100	631020	685860	508280	659630	581160	C00106	ko00240,ko00410,ko00770,ko01100
pme0006	116.07	70.1	115.063	C5H9NO2	[M+H]+	L-Proline	Amino acids and derivatives	Amino acids and derivatives	147-85-3	A	4959900	6599400	6516500	7174600	6548600	6998500	6497700	6309700	8213200	8416400	7673000	6914200	11627000	13477000	10802000	10613000	9089100	9325700	7328500	7808600	7190000	C00148	ko00330,ko00332,ko00970,ko01100,ko01110,ko01230,ko02010
mws0376	115	71	116.011	C4H4O4	[M-H]-	Fumaric acid	Organic acids	Organic acids	110-17-8	B	351040	172150	491700	206700	711300	350450	428370	203280	156350	197910	395300	227770	231690	197040	518680	190310	490970	317560	267660	242350	256470	C00122	ko00020,ko00190,ko00220,ko00250,ko00350,ko00360,ko00620,ko00650,ko00760,ko01100,ko01110,ko01200
pme0275	115.05	97	116.047	C5H8O3	[M]-	4-Oxopentanoic Acid	Organic acids	Organic acids	123-76-2	B	7204.6	5328.3	6923.9	5227.9	7504.3	8439.8	12051	7288.3	5930.7	9211.6	9264.3	7693.8	5755.7	5739.9	7504	9111.4	6178.5	7961.1	4673.7	5017.9	6493.8	--	--
mws0823	115.04	71	116.047	C5H8O3	[M-H]-	3-Methyl-2-Oxobutanoic acid	Organic acids	Organic acids	759-05-7	B	19522	23911	30410	32329	23812	29758	36806	28578	35204	46785	36996	34212	43571	25027	46324	27240	40569	51081	18922	21513	27737	C00141	ko00280,ko00290,ko00770,ko00966,ko01100,ko01110,ko01210,ko01230
pmb1096	118.07	91	117.058	C8H7N	[M+H]+	Indole	Alkaloids	Plumerane	120-72-9	A	13570	20401	21140	11692	16692	27253	20667	24061	17300	8679.6	15411	13806	8302.8	12359	7310	11668	19244	13214	17464	22688	14141	C00463	ko00380,ko00400,ko00402,ko01100,ko01110
mws0191	118.09	59	117.079	C5H11NO2	[M+H]+	Betaine	Alkaloids	Alkaloids	107-43-7	B	1426300	1590900	1751500	1538300	1035000	1146200	935030	1031900	1349000	1492000	1261500	1403900	1089500	1707500	1408800	932950	1197200	820860	1202900	1370700	1039200	C00719	ko00260,ko01100,ko02010
mws0256	118.09	72.1	117.079	C5H11NO2	[M+H]+	L-Valine	Amino acids and derivatives	Amino acids and derivatives	72-18-4	A	17538000	21004000	23912000	23346000	22069000	24767000	22351000	19960000	24351000	27866000	23852000	21700000	24839000	31072000	27469000	27946000	30091000	29243000	22411000	23981000	23031000	C00183	ko00280,ko00290,ko00311,ko00460,ko00770,ko00966,ko00970,ko01100,ko01110,ko01210,ko01230,ko02010
pme0120	118.09	101	117.079	C5H11NO2	[M+H]+	5-Aminovaleric acid	Organic acids	Organic acids	660-88-8	B	67884	91462	95960	63959	63786	60695	89344	94078	73295	83605	57247	57201	78442	130450	65908	108010	98849	93986	75227	74639	74617	C00431	ko00310,ko00330,ko01100
mws0192	117.02	73	118.027	C4H6O4	[M-H]-	Succinic acid	Organic acids	Organic acids	110-15-6	A	21775000	21734000	21795000	28178000	26096000	26421000	22053000	23251000	24271000	34289000	25625000	26486000	38127000	30926000	33636000	29838000	26903000	31531000	23504000	24262000	25062000	C00042	ko00020,ko00190,ko00250,ko00310,ko00350,ko00360,ko00620,ko00630,ko00640,ko00650,ko00760,ko00920,ko01100,ko01110,ko01200
mws0147	117.06	59	118.063	C5H10O3	[M-H]-	β-Hydroxyisovaleric acid	Organic acids	Organic acids	625-08-1	A	502380	476490	478660	457250	531910	522190	519450	476550	473350	375060	340650	398970	340990	520980	470040	431520	364880	332990	405430	416050	436300	C20827	ko00280,ko01100
pme3096	118	74	119.022	C3H5NO4	[M-H]-	Aminomalonic acid	Organic acids	Organic acids	1068-84-4	B	817100	833890	841430	1060800	982020	958990	839090	895120	975350	1301400	973920	1042300	1436700	1173300	1274600	1168700	992950	1155100	925380	900960	949300	C00872	--
mws0230	120.07	74	119.058	C4H9NO3	[M+H]+	L-Threonine	Amino acids and derivatives	Amino acids and derivatives	72-19-5	B	281210	441440	519180	477860	310790	373910	388160	274770	473090	400850	353730	324350	520670	678270	511900	443410	450760	391850	326950	449530	281930	C00188	ko00260,ko00261,ko00290,ko00860,ko00970,ko01100,ko01110,ko01230,ko02010
pmp001287	120.08	103.05	119.073	C8H9N	[M+H]+	N-Benzylmethylene isomethylamine	Alkaloids	Alkaloids	-	A	955190	1027300	1063000	1125900	1029900	930470	1113300	1125300	1277600	1710900	1345200	1313700	1399000	1507700	1694500	1711100	1751200	1737300	1240400	1208600	1260800	--	--
Lmbp000728	121.06	77.04	120.058	C8H8O	[M+H]+	(S)-2-Phenyloxirane	Others	Others	20780-54-5	A	1295400	908120	874030	1039100	1573900	852760	2509000	2625900	2568300	1383000	1432600	1263000	1225800	1169200	1404700	1875700	1440200	3203900	1637500	1557700	1543600	C20782	ko01100
Lmbn002644	119.05	93.03	120.058	C8H8O	[M-H]-	4-Methylbenzaldehyde	Others	Others	104-87-0	B	89574	79655	106830	100590	126290	123560	119800	91533	78263	85827	118120	94346	96277	114090	133810	84136	117900	101070	91143	80606	95406	C06758	ko01100
pme0195	120.02	62	121.02	C3H7NO2S	[M-H]-	L-Cysteine	Amino acids and derivatives	Amino acids and derivatives	52-90-4	B	24760	25839	18188	25765	18982	21693	25754	27270	31785	24303	20462	15467	22018	24445	26274	19571	25815	21972	18336	18973	21712	C00097	ko00260,ko00270,ko00311,ko00332,ko00430,ko00460,ko00480,ko00730,ko00770,ko00920,ko00970,ko01100,ko01110,ko01200,ko01230,ko04122
pmb0069	122	105	121.053	C7H7NO	[M+H]+	Benzamide	Phenolic acids	Phenolic acids	55-21-0	B	21887	20372	32133	10867	9428.5	8251.5	10861	11851	10223	15789	15422	13056	16714	13032	15378	12639	14416	18467	15014	13008	11657	C09815	--
mws0491	122.1	105	121.089	C8H11N	[M+H]+	Phenethylamine	Alkaloids	Alkaloids	64-04-0	A	98780	83721	116160	38025	40418	40431	41133	48515	107150	63277	51476	58507	102770	45465	69713	40041	88126	55984	55600	73151	58882	C05332	ko00360,ko01100
mws0628	121.03	92	122.037	C7H6O2	[M-H]-	4-Hydroxybenzaldehyde	Phenolic acids	Phenolic acids	123-08-0	A	1169300	960860	1265800	1340100	1152800	1225000	1365800	1272500	985140	1549200	1293000	1580500	1793700	1489500	1400300	1124600	1314600	1593300	1297500	1340300	1332900	C00633	ko01100
pme0241	123.04	79	122.037	C7H6O2	[M+H]+	Benzoic acid	Phenolic acids	Phenolic acids	65-85-0	B	161560	189440	171850	176010	177620	220680	145440	176820	161030	103950	137110	152720	127360	129130	204500	119230	76699	129300	199050	145530	171600	C00180	ko00360,ko01100,ko01110
Lmbn001930	121.03	77.04	122.037	C7H6O2	[M-H]-	2-Hydroxybenzaldehyde (Salicylaldehyde)	Phenolic acids	Phenolic acids	90-02-8	B	12238	19880	17388	31341	28259	23217	21031	26051	19155	25172	20189	24034	30368	20076	38129	17323	21857	25076	20517	19470	20434	C06202	ko01100
mws0133	123.06	80.05	122.048	C6H6N2O	[M+H]+	Nicotinamide	Others	Vitamin	98-92-0	B	1242100	1312700	1386100	1081500	1140500	1275700	1234100	1128200	1072600	1522700	1371700	1343800	1599500	1399800	1586800	1275500	1794500	1474500	1286300	1263700	1305400	C00153	ko00760,ko01100
Lmbp000668	124.04	78.03	123.032	C6H5NO2	[M+H]+	Isonicotinic acid	Organic acids	Organic acids	55-22-1	B	396350	474110	401270	451980	442450	391430	409260	445680	407220	828140	376210	463080	647660	387830	591630	415560	541690	465110	388690	430050	402070	C07446	--
pme0490	124.04	78	123.032	C6H5NO2	[M+H]+	Nicotinic acid (Vitamin B3)	Others	Vitamin	59-67-6	A	362510	427320	375480	368580	391330	390290	339790	370400	390320	769670	350100	368760	546820	346440	506150	347140	458690	409310	365640	389830	354150	C00253	ko00760,ko00960,ko01100,ko01110
pme1216	122.03	78	123.032	C6H5NO2	[M-H]-	2-Picolinic acid	Organic acids	Organic acids	98-98-6	B	87719	108630	78925	95977	99929	91111	78257	116480	110840	217440	79961	100010	181640	107070	138620	104240	126670	122670	101460	107610	104870	C10164	ko00380,ko01100
pmb0302	126.1	96	125.024	C2H8NO3P	[M+H]+	2-Aminoethylphosphonate	Lipids	Glycerol ester	2041-14-7	B	17793	12003	6707.4	19090	12279	16369	27189	16427	20771	10882	10238	10767	23962	10517	9899.2	17794	12278	21873	10946	19015	16148	C03557	ko00440,ko01100,ko02010
mws0982	126.1	68	125.095	C6H11N3	[M+H]+	1-Methylhistamine	Alkaloids	Alkaloids	501-75-7	B	13299	10786	17262	17481	11988	12732	12426	10568	12869	10578	10776	13136	12557	13276	13384	6893.1	11087	9517.7	13920	11808	10774	C05127	ko00340,ko01100
pmp001086	127.04	97	126.032	C6H6O3	[M+H]+	5-Hydroxymethylfurfural	Phenolic acids	Phenolic acids	67-47-0	B	1149300	948170	1277100	1028200	904780	610980	1176400	890570	1043700	749030	697080	1121800	394530	399230	792180	839220	938500	586470	930930	1070300	1118200	C11101	--
mws0251	127.05	110	126.043	C5H6N2O2	[M+H]+	Thymine	Nucleotides and derivatives	Nucleotides and derivatives	65-71-4	B	32094	15517	27026	16538	35355	18555	25895	11501	12078	16556	29326	24586	22026	16667	24031	14382	27109	19806	13891	16013	14260	C00178	ko00240,ko01100
pmb0812	127.1	81.2	126.043	C5H6N2O2	[M+H]+	Imidazole-4-acetate	Alkaloids	Plumerane	645-65-8	B	223910	239900	169200	190380	258130	179830	193570	234280	200400	244710	247340	258870	246680	180260	301370	192780	170020	260800	225200	200080	231600	C02835	ko00340,ko01100
Rfmb319	130.09	84.08	129.079	C6H11NO2	[M+H]+	Pipecolic acid*	Amino acids and derivatives	Amino acids and derivatives	4043-87-2	A	2033400	2864700	2754200	1260700	1784600	1736100	3115200	3539900	2533000	2116100	1547300	1737500	1496500	919750	1339800	1782800	1382700	1523300	2094900	2200900	2158600	C00408	ko00310,ko00960,ko01100,ko01110
ML10181668	130.09	84.08	129.079	C6H11NO2	[M+H]+	Cycloleucine*	Amino acids and derivatives	Amino acids and derivatives	52-52-8	A	6770000	8346600	9680400	3770000	5364300	5208300	9142500	10549000	7135800	5874100	4344400	5393300	4591600	3159700	3874600	5503000	4434800	4835000	6578300	6769100	6799300	C03969	--
mws0425	129.02	85	130.027	C5H6O4	[M-H]-	Citraconic acid	Organic acids	Organic acids	498-23-7	B	109730	117350	147080	94684	128960	105330	118990	95485	118040	105440	112020	82048	98585	91427	121180	93424	156790	112680	87207	93885	93242	C02226	ko00290,ko00660,ko01100,ko01210
Zmgn000217	129.02	85.03	130.027	C5H6O4	[M-H]-	Methylenesuccinic acid	Organic acids	Organic acids	97-65-4	B	63472	79031	50207	40563	62721	79075	46384	63942	84363	54182	62326	50973	58012	58753	65233	68032	53485	68469	53879	64129	56595	C00490	ko00660,ko01100
pme2693	131.12	114.09	130.111	C6H14N2O	[M+H]+	N-Acetylputrescine	Alkaloids	Phenolamine	18233-70-0	B	20884	26474	22530	25008	29361	33518	32135	37719	30582	30528	31387	24684	38256	38317	48065	43787	33007	39323	20591	29855	29761	C02714	ko00330,ko01100
pmb0501	131.13	114.1	130.122	C5H14N4	[M+H]+	Agmatine	Alkaloids	Phenolamine	306-60-5	B	19983	35463	26388	29635	26286	26295	29871	27708	27409	29165	23575	21491	38286	37050	48225	43691	28310	38845	25937	31372	29552	C00179	ko00330,ko01100
mws0216	132.07	86	131.058	C5H9NO3	[M+H]+	Trans-4-Hydroxy-L-proline	Amino acids and derivatives	Amino acids and derivatives	51-35-4	B	169550	194650	201520	224010	169180	146110	172020	135950	133110	296160	170510	129910	264050	415270	258290	191230	314740	254270	131540	178840	135740	C01157	ko00330,ko01100,ko02010
Zmpn000638	130.05	88.04	131.069	C4H9N3O2	[M-H]-	3-Guanidinopropionic acid	Organic acids	Organic acids	353-09-3	B	41423	55289	44262	33807	41093	38224	47770	35801	39482	35706	44172	47008	30723	40666	54859	33156	34972	37105	37190	50232	37454	C03065	--
mws0227	132.1	86.2	131.095	C6H13NO2	[M+H]+	L-Leucine*	Amino acids and derivatives	Amino acids and derivatives	61-90-5	A	23671000	22676000	21781000	23540000	19665000	30036000	25274000	23963000	27562000	27811000	27679000	23793000	26830000	31126000	28390000	28096000	29148000	31955000	23970000	25207000	25438000	C00123	ko00280,ko00290,ko00966,ko00970,ko01100,ko01110,ko01210,ko01230,ko02010
mws0258	132.1	86	131.095	C6H13NO2	[M+H]+	L-Isoleucine*	Amino acids and derivatives	Amino acids and derivatives	73-32-5	A	22853000	21367000	21295000	23855000	20145000	29418000	24623000	25329000	28002000	27804000	27605000	24181000	27387000	30796000	28340000	28569000	29934000	30711000	23538000	24914000	26284000	C00407	ko00280,ko00290,ko00460,ko00960,ko00966,ko00970,ko01100,ko01110,ko01210,ko01230,ko02010
pme0274	132.1	69	131.095	C6H13NO2	[M+H]+	6-Aminocaproic acid	Organic acids	Organic acids	60-32-2	B	751680	630480	605850	537250	277620	1112200	982080	953200	1156400	671330	894020	880550	1139400	1638100	1097000	1145400	699790	1306500	1044400	736300	1075400	C02378	ko01100
pmp001198	132.1	57.1	131.095	C6H13NO2	[M+H]+	6-Deoxyfagomine	Alkaloids	Alkaloids	197449-09-5	A	1349800	1334800	1443600	1509700	1409300	1773500	1488700	1465500	1753300	1866200	1569800	1525700	1686100	2330600	1855400	1955700	2323400	2005700	1524000	1595400	1530200	--	--
mws0473	131.03	87.05	132.042	C5H8O4	[M-H]-	2-Methylsuccinic acid	Organic acids	Organic acids	498-21-5	A	596920	619480	597430	572560	677680	734850	637750	819260	603200	695620	419600	551090	391630	648590	650840	608180	666170	510480	580980	622650	597260	--	--
pme0243	131.03	87.05	132.042	C5H8O4	[M-H]-	Glutaric acid	Organic acids	Organic acids	110-94-1	B	219900	237620	258900	220550	190350	228820	255060	289440	255110	273870	201300	234510	223400	242880	257850	273400	233840	255750	195880	229510	211650	C00489	ko00071,ko00310,ko01100
Lmgn000160	131.05	70.03	132.053	C4H8N2O3	[M-H]-	3-Ureidopropionic Acid	Organic acids	Organic acids	462-88-4	A	2003.3	6018.1	3612.5	1314.4	1682.1	2309.6	3662.2	3997.9	8640.5	3662.1	3607.7	8962.1	5962.6	3286.8	3363	10661	7614.1	348.91	7402.4	5640.6	5620.6	C02642	ko00240,ko00410,ko00770,ko01100
mws0001	133.06	74	132.054	C4H8N2O3	[M+H]+	L-Asparagine	Amino acids and derivatives	Amino acids and derivatives	70-47-3	A	48413	66057	120600	37423	39292	52595	92334	89002	167380	73683	98686	188130	118660	75045	51773	279150	152480	98393	115690	119810	116760	C00152	ko00250,ko00460,ko00970,ko01100,ko01110,ko01230
mws0972	131.07	85	132.079	C6H12O3	[M-H]-	6-Hydroxyhexanoic acid	Organic acids	Organic acids	1191-25-9	B	69682	88291	58117	89612	102740	109670	71337	79138	66385	66945	77182	70588	113620	89374	112800	60668	58741	61807	85373	72893	81653	C06103	--
mws0341	131.07	85	132.079	C6H12O3	[M-H]-	2-Hydroxyisocaproic acid	Organic acids	Organic acids	20312-37-2	B	28518	22100	23759	20460	11122	21232	14014	17996	26349	33558	12793	21118	46136	25719	41668	21203	23461	17931	28180	19365	22102	C03264	--
mws0219	132.03	88	133.038	C4H7NO4	[M-H]-	L-Aspartic Acid	Amino acids and derivatives	Amino acids and derivatives	56-84-8	A	679670	864370	902930	679260	752430	843740	650210	607020	812030	1435200	1374600	1156300	931130	1270000	1005800	1091000	1233900	979560	879340	979980	1037600	C00049	ko00220,ko00250,ko00260,ko00261,ko00270,ko00300,ko00340,ko00410,ko00460,ko00710,ko00760,ko00770,ko00970,ko01100,ko01110,ko01200,ko01210,ko01230,ko02010
mws0275	133.01	71.01	134.022	C4H6O5	[M-H]-	L-Malic acid*	Organic acids	Organic acids	97-67-6	A	759560	575140	710680	952480	1047000	970970	1023300	966840	1027300	881750	719340	613300	1072300	1099100	871190	1105500	839100	998850	864770	863820	832880	C00149	ko00020,ko00620,ko00630,ko00710,ko01100,ko01110,ko01200
Lmbn000198	133.01	71.01	134.022	C4H6O5	[M-H]-	3-Dehydro-L-Threonic Acid*	Organic acids	Organic acids	-	A	23743000	22369000	24403000	33109000	35189000	32871000	33621000	32821000	40839000	27340000	24033000	21703000	38641000	37677000	32038000	33408000	28771000	35003000	29521000	29412000	27666000	C03064	ko00053,ko01100
pmb0374	136.06	118.9	135.054	C5H5N5	[M+H]+	2-Aminopurine	Nucleotides and derivatives	Nucleotides and derivatives	452-06-2	A	131010	131100	139640	166160	128300	142000	167200	168900	176390	90288	90137	117380	144080	95737	155730	124470	110870	113750	135460	146610	135680	--	--
pme0040	136.06	119	135.054	C5H5N5	[M+H]+	Adenine	Nucleotides and derivatives	Nucleotides and derivatives	73-24-5	A	1033500	947760	1111900	902720	1354100	1226700	1102400	818470	943730	709280	942130	906490	790100	675740	953770	603150	829050	595450	865990	880120	907780	C00147	ko00230,ko00908,ko01100
HJKP000649	136.07	91.05	135.068	C8H9NO	[M+H]+	N-benzylformamide*	Alkaloids	Alkaloids	6343-54-0	A	948020	1114700	1083400	1006600	989650	1007600	1033600	1135300	1150300	1154000	964650	1057900	878800	983600	1070600	1136300	1249000	1087500	941480	1150400	1014600	C15561	--
Lmgp000659	136.08	91.05	135.068	C8H9NO	[M+H]+	2-Phenylacetamide*	Alkaloids	Alkaloids	103-81-1	A	967700	1261700	1074600	1071300	1111100	983080	1153500	1114600	1177700	1285800	945390	1020500	897730	1038000	1073900	1188000	1349700	1147300	970000	1146800	1039600	C02505	ko00360,ko01100
mws0889	135.03	75.01	136.037	C4H8O5	[M-H]-	D-Threonic Acid	Others	Saccharides and Alcohols	3909-12-4	B	348740	394010	389490	533930	495190	498090	385560	359010	411380	488150	415070	501530	495440	434570	410660	305030	332270	389940	367040	342300	423970	C21649	--
Hmbn002174	135.05	120.02	136.053	C8H8O2	[M-H]-	4-Hydroxyacetophenone	Phenolic acids	Phenolic acids	99-93-4	B	45582	56015	44444	52459	49096	60121	56645	43103	26422	58528	35222	29189	53806	96015	83888	35636	57940	49423	37204	34677	39856	C10700	ko01100
Lmqp002784	138.06	77.04	137.048	C7H7NO2	[M+H]+	Salicylamide	Alkaloids	Alkaloids	65-45-2	B	32208	15000	20851	26911	19540	20838	24677	33153	43361	27779	28044	27049	35137	25718	30236	35331	31601	23582	23967	30069	29041	--	--
mws1336	138.06	120	137.048	C7H7NO2	[M+H]+	4-Aminobenzoic acid	Phenolic acids	Phenolic acids	150-13-0	B	29034	27764	52281	37178	28181	28142	42666	48426	62065	70549	51867	57530	66613	51213	70767	67008	34765	92646	52670	46737	59952	C00568	ko00790,ko01100
pme2268	138.05	94.07	137.048	C7H7NO2	[M+H]+	Trigonelline	Alkaloids	Alkaloids	535-83-1	A	2122300	4385200	2107100	1596600	2151000	1948800	2810500	2432500	2512200	1680200	1573800	1124500	1007300	2748300	2980400	2586600	3972200	2240900	2048100	2373400	2202600	C01004	ko00760
mws0146	138.05	78	137.048	C7H7NO2	[M+H]+	Nicotinic Acid Methyl Ester(Methyl Nicotinate)	Alkaloids	Alkaloids	93-60-7	A	9000	13127	22654	27013	24326	12644	19412	13000	13133	29118	24878	16486	27338	18666	24074	22484	21418	14122	17084	28603	25632	--	--
pma0948	138.09	121.1	137.084	C8H11NO	[M+H]+	Phenylethanolamine	Alkaloids	Alkaloids	7568-93-6	B	444140	303580	306860	365770	551350	317970	919730	881520	848360	456820	471010	474720	432740	454200	537010	655040	489040	991390	583860	554400	567820	C02735	--
pme1002	138.09	103	137.084	C8H11NO	[M+H]+	L-Tyramine	Amino acids and derivatives	Amino acids and derivatives	51-67-2	A	1198900	830260	790150	900200	1357100	794270	2525300	2280400	2293800	1143400	1342400	1121200	1227000	1194300	1420900	1841000	1288300	2809300	1541000	1516700	1506200	C00483	ko00350,ko00950,ko01100,ko01110
mws0749	137.02	93	138.032	C7H6O3	[M-H]-	4-Hydroxybenzoic acid	Phenolic acids	Phenolic acids	99-96-7	B	2686000	2568700	2368300	3489600	2684400	3181600	3411300	3609900	3282800	2477700	2625700	2475000	3274200	2880900	3193900	3054600	2875000	3115000	2836800	3020900	3096200	C00156	ko00130,ko00790,ko01100,ko01110
Lmgn001670	137.03	108.02	138.032	C7H6O3	[M-H]-	Salicylic acid	Phenolic acids	Phenolic acids	69-72-7	B	89730	81122	126190	76225	137710	121710	114640	61065	50980	130260	101790	113630	69712	123830	90415	53356	85581	130570	77114	74365	83808	C00805	ko00360,ko01100,ko01110,ko04075
Lmbn002862	137.02	93.03	138.032	C7H6O3	[M-H]-	3-Hydroxybenzoic Acid	Organic acids	Organic acids	99-06-9	B	3186400	3261500	3411500	3674300	3120200	3224600	2450100	2517100	2592800	3279800	3313600	3261800	3540100	3414100	3788600	2214600	2375600	2750300	2982800	2754800	3010100	C00587	ko00400
Lmbn001981	137.02	93.03	138.032	C7H6O3	[M-H]-	2,5-Dihydroxybenzaldehyde*	Phenolic acids	Phenolic acids	1194-98-5	B	1925100	1856900	1653600	2377500	1928900	2356300	2453300	2659300	2462000	1968600	1941500	1807300	2440600	2112700	2383900	2244200	2048700	2203000	2095500	2095800	2246900	C05585	ko00350,ko01100
Hmgn001653	137.02	93.04	138.032	C7H6O3	[M-H]-	Protocatechualdehyde*	Phenolic acids	Phenolic acids	139-85-5	B	1829700	1750100	1611000	2156000	1842300	2159900	2385900	2640900	2311300	1894200	1887500	1904200	2607100	2046200	2311400	2131100	1970300	2040800	1970600	2072100	2112900	C16700	ko00950
mws0336	137.04	93.05	138.043	C6H6N2O2	[M-H]-	Urocanic acid	Organic acids	Organic acids	104-98-3	B	82698	157430	79373	74074	68312	53874	105770	70756	93017	87526	74236	69801	50719	78628	111510	55398	63103	62176	78366	79492	59728	C00785	ko00340,ko01100
mws2368	137.06	119.05	138.068	C8H10O2	[M-H]-	Tyrosol	Phenolic acids	Phenolic acids	501-94-0	B	12312	10006	14687	11999	18240	9077.7	13826	15533	13344	23852	9173.5	11775	7253.7	12808	14946	14965	9884.5	32216	11166	13886	10266	C06044	ko00350,ko01100
pme2828	140	99	139.027	C6H5NO3	[M+H]+	4-Nitrophenol	Phenolic acids	Phenolic acids	100-02-7	B	7883400	6993900	8286100	8470800	10022000	7343500	8612100	7583800	8556900	10848000	9403700	8570000	8501000	8853100	8288500	7241200	8346800	16536000	8027200	8257300	7676900	C00870	--
mws0704	140.01	78.96	141.019	C2H8NO4P	[M-H]-	O-Phosphorylethanolamine	Alkaloids	Alkaloids	1071-23-4	B	43076	51171	43433	45817	36027	42576	57865	43746	43962	68020	62733	49501	68130	89217	83342	83755	80966	68819	54258	47561	56110	C00346	ko00564,ko00600,ko01100
pma2987	142.1	124.09	141.09	C6H11N3O	[M+H]+	Histidinol	Alkaloids	Alkaloids	501-28-0	B	8990000	7920400	8645600	6091300	6785100	6352200	6595100	7161500	8255900	7861900	7057600	8222500	6050700	6448400	6489900	7281900	8059000	7113000	8569900	7534200	7911300	C00860	ko00340,ko01100,ko01110,ko01230
pme3207	141.02	59	142.027	C6H6O4	[M-H]-	Muconic acid	Organic acids	Organic acids	1119-72-8	B	1260900	672280	1137000	4508800	1614800	1593300	3345700	2414100	2673500	1688700	1068800	1432800	4861700	1416400	4620600	3072900	3504400	5660500	1687200	1854900	1812700	C02480	ko01100
mws0103	146.06	91	145.053	C9H7NO	[M+H]+	Indole-3-carboxaldehyde	Alkaloids	Plumerane	487-89-8	B	88881	157580	94648	106240	92930	108230	117420	119720	131160	119460	95440	131240	166570	149410	92760	85834	116320	149770	121010	117300	125530	C08493	--
pme0295	146.08	86	145.074	C6H11NO3	[M+H]+	4-Acetamidobutyric acid	Organic acids	Organic acids	3025-96-5	B	209810	241080	202620	181750	182000	205340	245960	198670	200210	165540	221310	175870	180760	182590	222370	170140	159760	157470	184450	181000	189400	C02946	ko00330,ko01100
mws0567	146.09	87	145.085	C5H11N3O2	[M+H]+	4-Guanidinobutyric acid	Organic acids	Organic acids	463-00-3	A	3347700	2980900	3493900	5576100	3502700	4795000	4046200	4664000	5048500	3963000	3802800	3156500	4858700	4437500	4445800	4407900	4711900	4724300	3572400	4064100	3602700	C01035	ko00330,ko01100
mws0017	146.17	72.2	145.158	C7H19N3	[M+H]+	Spermidine	Alkaloids	Phenolamine	124-20-9	B	37345	34953	36267	42840	65930	58399	67891	86424	61045	57443	55582	52679	47363	48767	47639	40663	41789	53504	32806	37669	39074	C00315	ko00330,ko00410,ko00480,ko00940,ko01100,ko02010
pme2380	145.01	101	146.022	C5H6O5	[M-H]-	α-Ketoglutaric acid	Organic acids	Organic acids	328-50-7	B	1980400	1827500	1930300	2011200	2103600	2081700	2112600	2064700	1984800	1736000	1614300	1810900	2006400	1934300	1961500	1895800	1631800	1841300	2051400	1952100	1965800	C00026	ko00020,ko00040,ko00053,ko00220,ko00250,ko00300,ko00310,ko00340,ko00430,ko00630,ko00650,ko00660,ko01100,ko01110,ko01200,ko01210,ko01230
Lmgn000224	145.01	57.03	146.022	C5H6O5	[M-H]-	2-Methyl-3-oxosuccinic acid	Organic acids	Organic acids	-	A	168020	154380	180250	164920	155820	141320	160140	140660	152120	150490	94710	116340	178540	183350	151900	112700	90813	139630	148950	135080	144670	C06030	ko00660
Lmbn001609	145.05	83.05	146.058	C6H10O4	[M-H]-	2-Acetyl-2-Hydroxybutanoic Acid	Organic acids	Organic acids	-	B	18228	18817	19026	12032	17676	21804	25053	25252	28898	14443	12862	23406	28462	16795	17802	21585	17668	20412	15146	16598	20648	C06006	ko00290,ko01100,ko01110,ko01210,ko01230
Lmbn001676	145.05	101.06	146.058	C6H10O4	[M-H]-	3-Hydroxy-3-Methyl-2-Oxopentanoic Acid	Organic acids	Organic acids	-	B	11093	8470.1	10561	9758.8	4108.9	12104	12312	16071	11010	8609.8	9226.3	8232	10800	14914	14200	16369	19059	13346	12577	8405.9	11462	C14463	ko00290,ko01110,ko01210
Wmzn000227	145.06	109.04	146.058	C6H10O4	[M-H]-	2,2-Dimethylsuccinic acid	Organic acids	Organic acids	597-43-3	A	3555.1	6701.3	2361.1	5966.3	2756.8	3603.2	6356.6	5552	3572.1	2387.8	3579.6	7026.2	3932.6	3165.3	4313.4	1193.3	5505.7	1970.8	2730.6	5119.2	3165.3	--	--
mws0208	145.05	101	146.058	C6H10O4	[M-H]-	Adipic Acid	Organic acids	Organic acids	124-04-9	B	87171	107280	97211	89667	84607	114230	152290	115770	137400	99179	95714	112470	151640	74892	105540	62471	84330	102570	112140	78549	85531	C06104	ko01100
pme0193	147.08	84	146.069	C5H10N2O3	[M+H]+	L-Glutamine	Amino acids and derivatives	Amino acids and derivatives	56-85-9	A	880460	871840	977330	895170	819190	1078300	1039500	873220	920590	945500	834640	847160	887560	1203800	1092900	1053600	880220	903100	886780	916130	924010	C00064	ko00220,ko00230,ko00240,ko00250,ko00630,ko00750,ko00910,ko00970,ko01100,ko01230,ko02010
pme0026	147.11	84	146.106	C6H14N2O2	[M+H]+	L-Lysine	Amino acids and derivatives	Amino acids and derivatives	56-87-1	A	943220	940890	1040100	991800	901850	1129100	1116800	888100	958550	989740	945900	909530	998460	1248300	1175700	1176900	1028100	1041000	1010900	932820	1009000	C00047	ko00300,ko00310,ko00780,ko00960,ko00970,ko01100,ko01110,ko01210,ko01230,ko02010
pme1691	147.13	87.2	146.118	C7H16NO2	[M+H]+	Acetylcholine	Alkaloids	Alkaloids	60-31-1	B	464310	503870	547170	516640	400190	470930	466910	580070	526390	550190	490410	455780	477490	418480	413860	643190	561140	553030	469100	468210	471100	C01996	ko00564
pme0014	148.06	84	147.053	C5H9NO4	[M+H]+	L-Glutamic acid	Amino acids and derivatives	Amino acids and derivatives	56-86-0	A	11506000	16452000	9907200	9034400	9341000	7917900	10600000	7413300	8007600	15515000	14189000	16927000	11577000	10582000	9447500	13460000	13952000	9721700	9075200	9403900	12188000	C00025	ko00220,ko00250,ko00330,ko00332,ko00340,ko00430,ko00480,ko00630,ko00650,ko00660,ko00860,ko00910,ko00970,ko01100,ko01110,ko01200,ko01210,ko01230,ko02010
Zmzn000113	146.05	102.06	147.053	C5H9NO4	[M-H]-	L-threo-3-Methylaspartate	Amino acids and derivatives	Amino acids and derivatives	6061-13-8	A	230050	324010	291540	207590	212960	270880	263030	232490	251810	425160	401750	332130	296030	397080	390400	343680	401860	300470	283600	298480	302360	C03618	ko00630,ko00660,ko01100,ko01200
mws1050	148.06	88	147.053	C5H9NO4	[M+H]+	O-Acetylserine	Amino acids and derivatives	Amino acids and derivatives	5147-00-2	B	205070	261310	253160	229540	316220	285950	249980	249520	243910	254430	276280	190180	237750	301000	329210	240690	276700	237540	219850	246090	244540	C00979	ko00270,ko00908,ko00920,ko01100,ko01110,ko01200,ko01230,ko04122
pmp001285	149.02	65.04	148.016	C8H4O3	[M+H]+	Phthalic anhydride	Phenolic acids	Phenolic acids	85-44-9	A	1841200	1551700	1553000	1729200	1240300	1275700	1853400	1642900	1644300	1479100	1096600	1267400	1881800	1577900	1676400	1104000	1556000	1458300	1513900	1430500	1391600	--	--
Lmbn000216	147.03	57.03	148.037	C5H8O5	[M-H]-	3-Methylmalic acid*	Organic acids	Organic acids	152204-30-3	A	73407	73180	61291	36060	40178	37680	79518	79665	72221	48550	42056	71478	47393	50850	46827	50903	62071	60174	69032	68200	53115	C06032	ko00290,ko00660,ko01100,ko01210,ko01230
ML10171848	147.03	85.03	148.037	C5H8O5	[M-H]-	D-Arabinono-1,4-lactone	Others	Saccharides and Alcohols	2782-09-4	B	97768	102650	155220	98445	92603	114470	126990	108500	135450	125500	127560	114370	90031	84265	66524	78075	111870	94397	112370	119840	109840	C00652	--
pmb2826	147.03	87.1	148.037	C5H8O5	[M-H]-	L-Citramalic acid	Organic acids	Organic acids	6236-09-5	B	20952	18407	12997	9774.1	11322	12231	9405.3	24049	13529	17717	19131	14779	14165	15077	12823	22642	12433	14653	20757	16003	18283	C02614	ko00660,ko01100
Zmyn000247	147.03	57.03	148.037	C5H8O5	[M-H]-	2-Hydroxyglutaric Acid*	Organic acids	Organic acids	13095-48-2	A	49846	100240	41630	44033	65137	44563	57520	45379	77078	42923	39861	64188	38477	45890	80266	49652	64733	58389	39452	68138	58356	C03196	ko00310,ko01100
mws2213	147.05	77.01	148.052	C9H8O2	[M-H]-	Cinnamic acid	Phenolic acids	Phenolic acids	140-10-3	B	3297	3582	5349.9	3243.2	3732.9	4917.3	4496.6	4412.1	3391.7	2666.6	2397.4	2522	1560.3	894.24	1602.9	2119.3	1751.3	2342.3	2247.4	3320.7	2845.7	C00423	ko00130,ko00360,ko00940,ko00998,ko01100,ko01110
mws1024	147.05	129	148.052	C9H8O2	[M-H]-	p-Coumaraldehyde	Phenolic acids	Phenolic acids	2538-87-6	B	29406	29359	35614	23631	27383	31313	33388	26932	23578	25615	30272	28904	26741	31940	30309	20994	31209	30405	28989	32238	25303	C05608	ko00940,ko01100,ko01110
Lmbn001034	147.07	85.03	148.074	C6H12O4	[M-H]-	2,3-Dihydroxy-3-methylpentanoic acid	Organic acids	Organic acids	562-43-6	B	5122.7	6593	4855.6	4769.5	4813.2	6528.4	6055	4191.4	4640.9	5409.7	4426.1	4121.7	3512.1	4530.8	6163.7	4146.3	3972.9	4291.7	2514.9	3940.6	3473.2	C06007	ko00290,ko01100,ko01110,ko01210,ko01230
Lmgp000796	150.06	61.01	149.048	C8H7NO2	[M+H]+	4-Hydroxymandelonitrile	Alkaloids	Alkaloids	13093-65-7	A	597960	757270	718340	648930	554610	754660	787890	783510	975630	394380	492950	620620	430420	444020	435540	573230	551980	435280	652340	659110	641230	C00650	--
pme1210	150.06	61	149.051	C5H11NO2S	[M+H]+	L-Methionine	Amino acids and derivatives	Amino acids and derivatives	63-68-3	A	539840	734920	720970	689500	535860	731550	768310	823430	909900	398690	481090	621280	399590	380690	412770	543650	565700	397300	612330	665730	533090	C00073	ko00270,ko00966,ko00970,ko01100,ko01110,ko01210,ko01230
mws0847	150.08	133	149.07	C6H7N5	[M+H]+	1-Methyladenine	Nucleotides and derivatives	Nucleotides and derivatives	5142-22-3	B	37782	31073	44393	29592	31550	35628	42421	43550	48887	26301	31261	32808	32273	32034	34200	46548	24087	29777	32180	25029	34671	C02216	--
mws0262	149.01	87	150.016	C4H6O6	[M-H]-	L-Tartaric acid	Organic acids	Organic acids	87-69-4	B	19752	18548	20717	22743	15493	20786	11697	26851	15467	11920	18243	25720	23549	22812	30149	16996	13544	18506	18276	26023	20525	C00898	ko00630,ko01100
Zmgn000173	149.05	75.01	150.053	C5H10O5	[M-H]-	D-Ribose	Others	Saccharides and Alcohols	50-69-1	B	23868	18883	25358	21905	17517	24372	21432	17594	12195	22613	17251	14363	19429	27308	25265	13639	11423	17304	23512	20668	31439	C00121	ko00030,ko01100,ko02010
mws1499	149.05	59.01	150.053	C5H10O5	[M-H]-	D-Arabinose	Others	Saccharides and Alcohols	10323-20-3	B	66735	74683	53626	96615	102090	83745	91785	84402	77242	87972	80069	64487	112810	78511	48235	74134	78008	78537	49848	59830	72991	C00216	--
mws0921	149.06	131	150.068	C9H10O2	[M-H]-	p-Coumaryl alcohol	Phenolic acids	Phenolic acids	3690-05-9	B	329520	334360	413560	274450	355980	363630	321920	299180	225180	178800	295580	303560	199460	188230	247730	188370	281400	206080	300500	278010	285640	C02646	ko00940,ko01100,ko01110
Lmxp001668	151.08	91.05	150.068	C9H10O2	[M+H]+	2-Methoxy-4-ethenylphenol	Phenolic acids	Phenolic acids	7786-61-0	B	35986	35914	42276	48413	58003	37054	30197	25190	26194	40723	41863	31608	51236	53661	61338	50115	59063	47784	24650	31887	38302	C17883	--
pmf0420	149.06	74.9	150.068	C9H10O2	[M-H]-	Benzyl acetate	Organic acids	Organic acids	140-11-4	B	26174	25221	36488	29489	26134	34223	56874	40977	40658	27997	28579	32246	39370	34570	41838	28913	26790	41512	42079	39301	46272	C15513	--
pme1109	152.06	135	151.049	C5H5N5O	[M+H]+	Guanine	Nucleotides and derivatives	Nucleotides and derivatives	73-40-5	A	1478800	1429800	2196500	1563500	1499000	1607900	1259000	1339300	1279400	1073900	1192000	967850	2733800	1501900	2082800	1221300	1200700	1415800	1228800	1380200	1292800	C00242	ko00230,ko01100
pme0183	152.06	135	151.049	C5H5N5O	[M+H]+	Isoguanine	Nucleotides and derivatives	Nucleotides and derivatives	3373-53-3	A	223520	149360	310230	209830	211360	242300	211940	205690	211710	153580	204900	174180	392690	255230	292790	183070	167850	210750	196840	190520	213350	--	--
pme0256	151.03	151	152.033	C5H4N4O2	[M-H]-	Xanthine	Nucleotides and derivatives	Nucleotides and derivatives	69-89-6	A	53569	67382	80743	60669	34402	31465	59493	28082	47639	59844	33230	37026	52759	34022	39449	21683	41795	39184	56789	52747	32566	C00385	ko00230,ko00232,ko01100,ko01110
pme2362	151.04	107	152.047	C8H8O3	[M-H]-	Mandelic acid	Phenolic acids	Phenolic acids	90-64-2	B	107260	157620	154300	231330	186190	203380	135530	174680	182480	203770	225890	235980	275640	155450	297940	160180	163600	155070	154230	141330	191540	C01984	--
mws0182	151.04	106.9	152.047	C8H8O3	[M-H]-	p-Hydroxyphenyl acetic acid	Phenolic acids	Phenolic acids	156-38-7	B	26940	29305	25757	31938	36247	37921	87976	81008	88000	41864	40156	37956	36726	31770	45983	74717	52711	64287	56664	40872	57683	C00642	ko00350,ko00360,ko01100
mws0458	151.04	136	152.047	C8H8O3	[M-H]-	Vanillin	Phenolic acids	Phenolic acids	121-33-5	A	7034200	6764400	7025100	7842100	7136400	7558100	7332000	6571000	5700900	9008600	8164900	9353000	9910400	11119000	7970400	6506500	6413500	9681600	7581900	7464900	8115400	C00755	ko00998,ko01100,ko01110
mws0437	151.06	71	152.068	C5H12O5	[M-H]-	D-Arabitol	Others	Saccharides and Alcohols	488-82-4	B	4088.7	5472.1	7338.6	7234.1	8589.3	10446	10152	12774	6951.1	8252	4468.9	4386.9	9939	18389	14444	8319.4	9975.3	9087.6	5910.7	10232	4901.5	C01904	ko00040,ko01100
mws0444	152.04	108	153.043	C7H7NO3	[M-H]-	3-Aminosalicylic acid	Phenolic acids	Phenolic acids	570-23-0	B	14871	12105	7936.5	20228	21626	19021	16369	12655	11145	15737	6818.8	13927	19257	20776	16991	8805.4	12527	15377	13401	12345	14742	--	--
mws0180	153.02	109.03	154.027	C7H6O4	[M-H]-	2,5-Dihydroxybenzoic acid; Gentisic Acid*	Phenolic acids	Phenolic acids	490-79-9	A	132360	137030	151920	75396	163220	130030	131360	135640	98684	3893900	205780	230550	165750	114820	103310	140970	318500	322040	183120	188140	163050	C00628	ko00350,ko01100
mws0183	153.02	109.03	154.027	C7H6O4	[M-H]-	3,4-Dihydroxybenzoic acid (Protocatechuic acid)*	Phenolic acids	Phenolic acids	99-50-3	A	6521400	5916500	6960300	9675400	6994500	9140400	3295600	5653100	6578600	4891100	7256600	7730500	8448100	4898600	9626300	4648100	5322100	4443500	6334200	5772300	5525300	C00230	ko01100,ko01110
mws0885	153.02	109.03	154.027	C7H6O4	[M-H]-	2,4-Dihydroxybenzoic acid	Phenolic acids	Phenolic acids	89-86-1	A	533520	381850	511200	615470	404160	487930	236250	325520	433800	329970	450610	524560	667340	359160	715410	265270	304160	442290	442550	426360	354210	--	--
mws0254	156.08	110	155.069	C6H9N3O2	[M+H]+	L-Histidine	Amino acids and derivatives	Amino acids and derivatives	71-00-1	A	274280	305660	244110	206640	270230	323120	318650	272630	287650	272410	282460	256650	240810	312960	239780	268150	316420	262570	285090	260010	288660	C00135	ko00340,ko00410,ko00970,ko01100,ko01110,ko01230,ko02010
pmb0819	157	130	156.069	C10H8N2	[M+H]+	3-Indoleacetonitrile	Alkaloids	Plumerane	771-51-7	B	34956	72147	45763	46593	54156	52041	56025	64231	65166	39181	48700	50561	31734	49356	32898	52474	58860	45426	46791	69252	63377	C02938	ko00380,ko01100
pmf0174	157.16	157.2	158.167	C10H22O	[M-H]-	1-Decanol	Others	Saccharides and Alcohols	112-30-1	B	7436700	9255000	6671900	8555700	5031700	9694600	8746800	8900500	9604200	7812700	8327000	8581200	8902800	6323100	10933000	8143800	9337400	9959400	5350000	5234600	5264600	C01633	--
Lmbn001467	158.08	116.07	159.09	C7H13NO3	[M-H]-	5-Acetamidopentanoic Acid	Organic acids	Organic acids	1072-10-2	B	73477	78568	57557	86621	69715	88893	53794	57926	59659	65930	65143	71866	77526	81625	75204	46974	51077	54616	68703	68660	50189	C03087	ko00310,ko01100
pme2589	159.1	87	160.037	C6H8O5	[M-H]-	2-Oxoadipic acid	Organic acids	Organic acids	3184-35-8	B	27182	25690	23917	23374	29095	21167	20611	21009	12723	27096	26933	19448	19393	28412	18249	20533	18877	19081	29039	19484	29787	C00322	ko00300,ko00310,ko00380,ko01100,ko01110,ko01210,ko01230
Lmbn002072	159.07	97.07	160.074	C7H12O4	[M-H]-	2-Propylsuccinic acid*	Organic acids	Organic acids	618-57-5	B	33310	41350	51233	30567	40056	46589	46877	36377	48720	37415	57808	45941	33078	38189	45974	29605	30309	28014	38392	43412	45350	C16657	--
Zmjn001813	159.07	97.06	160.074	C7H12O4	[M-H]-	Pimelic acid*	Organic acids	Organic acids	111-16-0	B	44953	45638	47490	32700	36683	42760	56444	39136	37356	29296	43606	45744	26963	27536	47521	34715	33442	30832	38818	46396	56021	C02656	ko00780,ko01100
mws0005	161.11	144	160.1	C10H12N2	[M+H]+	Tryptamine	Alkaloids	Plumerane	61-54-1	A	53027	91346	64275	34218	68088	61007	40402	65136	39576	86009	62672	98584	119290	37550	95353	76092	97888	92728	68045	55366	61708	C00398	ko00380,ko00901,ko01100,ko01110
mws1417	160.04	116	161.048	C9H7NO2	[M-H]-	Indole-3-carboxylic acid	Alkaloids	Plumerane	771-50-6	B	39017	42281	37609	43899	36698	42642	42635	58973	57097	49082	39108	58272	54688	49172	43139	39005	38339	51262	46006	54792	47224	C19837	--
NK10246260	162.06	116.05	161.048	C9H7NO2	[M+H]+	2,4-Dihydroxyquinoline	Alkaloids	Quinoline alkaloids	86-95-3	B	56532	31852	37855	41174	41432	49382	39314	54380	58001	50984	37014	54912	35070	24310	39382	62673	47234	67254	49368	37230	75830	C16716	--
mws1550	162.06	73.1	161.051	C6H11NO2S	[M+H]+	S-Allyl-L-cysteine	Amino acids and derivatives	Amino acids and derivatives	21593-77-1	B	4820.5	3816.2	5586.8	6952.3	4780.8	9816.5	7241.4	1823.1	5142.6	4477.7	5599.8	4919.9	3283.2	5798	2972.4	2809.1	5199	3390.5	4088.1	4389.1	2990.9	C16759	--
mws1346	162.08	98	161.069	C6H11NO4	[M+H]+	DL-2-Aminoadipic acid	Alkaloids	Alkaloids	542-32-5	B	417810	585030	396470	262550	369970	325630	343210	375130	270330	362910	308500	283950	323400	410300	390400	261780	350930	330780	266110	305770	357420	C00956	ko00300,ko00310,ko00311,ko01100,ko01110,ko01210,ko01230
pme3382	160.06	98	161.069	C6H11NO4	[M-H]-	N-Acetyl-L-threonine	Amino acids and derivatives	Amino acids and derivatives	17093-74-2	B	59119	50184	54999	32625	33863	44287	51143	48866	39876	28850	33177	45051	42733	47003	50732	28009	45723	47917	47959	46754	39987	--	--
pme2914	161.05	99	162.053	C6H10O5	[M-H]-	3-Hydroxy-3-methylpentane-1,5-dioic acid	Amino acids and derivatives	Amino acids and derivatives	503-49-1	A	872640	969900	910930	600890	501810	642540	724930	771470	760050	933070	847760	654370	623780	822750	706120	483570	598520	676920	605450	581790	777470	C03761	--
pmf0440	163.08	91.1	162.068	C10H10O2	[M+H]+	4-MethoxycinnaMaldehyde	Phenolic acids	Phenolic acids	1963-36-6	B	46861	41464	53320	51975	34833	44414	59379	65748	52832	77518	65094	64321	63619	82853	70101	55202	48665	59101	59332	47780	45838	C10475	--
pme1419	164.07	104	163.067	C6H13NO2S	[M+H]+	L-Methionine methyl ester	Amino acids and derivatives	Amino acids and derivatives	10332-17-9	B	55211	57552	46171	54542	58390	49531	64759	48677	54493	52770	53288	52440	67806	64009	71495	58853	75675	64469	57547	50758	55034	--	--
Lmbp000123	164.07	56.05	163.067	C6H13NO2S	[M+H]+	L-Homomethionine	Amino acids and derivatives	Amino acids and derivatives	25148-30-5	A	51295	52486	77233	49349	49640	50537	72834	71963	106110	72945	65588	45502	91973	77078	54840	55673	95450	67490	77469	58867	97268	C17213	ko00966,ko01110,ko01210
mws1641	165.04	120.02	164.033	C6H4N4O2	[M+H]+	Lumazine	Nucleotides and derivatives	Nucleotides and derivatives	487-21-8	B	4710.1	4422	4735.3	5593.1	5191.9	4714.2	3836.4	4080.2	7076.6	6996.1	4506.6	4670.6	5074	7612.2	7799.9	7963.6	7204.7	10643	5575.1	4928	3286	C03212	--
pmb0142	165.1	95.2	164.047	C9H8O3	[M+H]+	Caffeic aldehyde	Phenolic acids	Phenolic acids	141632-15-7	B	60538	68083	48977	68903	49672	44273	62714	49072	48575	79412	51764	59578	90212	78538	107750	45586	52441	87172	58004	59791	54452	C10945	ko00940,ko01110
mws0159	163.04	91	164.047	C9H8O3	[M-H]-	Phenylpyruvic acid	Organic acids	Organic acids	156-06-9	B	178960	125630	175960	169490	211680	194230	214060	154580	116140	135070	165020	151860	162220	171280	198240	156120	181790	152350	136050	169710	159000	C00166	ko00360,ko00400,ko00960,ko01100,ko01110,ko01210,ko01230
pme1439	165.05	119	164.047	C9H8O3	[M+H]+	p-Coumaric acid	Phenolic acids	Phenolic acids	501-98-4	B	1087900	1107200	1132900	1232100	1421500	1378300	1572200	1068500	863370	1093600	1163000	1076700	1300600	1328400	1597800	1060200	1270300	1132400	1002300	1279200	1117200	C00811	ko00130,ko00350,ko00940,ko00950,ko00998,ko01100,ko01110
pme3083	164.04	120	165.043	C8H7NO3	[M-H]-	2-(Formylamino)benzoic acid	Phenolic acids	Phenolic acids	3342-77-6	B	1855500	1536100	2043300	1916700	2375800	2273300	2476800	1605900	1405600	1617900	1855000	1486200	1932400	1875900	2685200	1574500	2078900	2000700	1669300	1728000	1743800	C05653	ko00380,ko01100
pme2617	166.05	102	165.046	C5H11NO3S	[M+H]+	L-Methionine Sulfoxide	Amino acids and derivatives	Amino acids and derivatives	3226-65-1	B	1893800	1863900	1633300	1439600	1562200	1343700	1595700	1553600	1924200	1748400	1660700	1804900	1267400	1511700	1478500	1839500	1871800	1770800	1675900	1834800	1842100	C02989	ko00270
pme3968	166.07	149.05	165.065	C6H7N5O	[M+H]+	7-Methylguanine	Nucleotides and derivatives	Nucleotides and derivatives	578-76-7	B	25199	30837	24467	13766	22122	23787	23070	22536	15060	20361	21304	23069	21298	24610	31789	18494	22238	17647	17253	17896	17611	C02242	--
pme0021	166.09	120.08	165.07	C9H11NO2	[M+H]+	L-Phenylalanine	Amino acids and derivatives	Amino acids and derivatives	63-91-2	A	25075000	26506000	27397000	29716000	26973000	24640000	29314000	29360000	33548000	38226000	33694000	31840000	34820000	36942000	38136000	37393000	37528000	38412000	30660000	30854000	31852000	C00079	ko00360,ko00400,ko00460,ko00940,ko00960,ko00966,ko00970,ko00998,ko01100,ko01110,ko01210,ko01230,ko02010
pme0282	165.02	77.04	166.027	C8H6O4	[M-H]-	Phthalic acid	Organic acids	Organic acids	88-99-3	A	113810	120100	134460	210720	171760	185090	126600	139140	138620	146590	130640	135200	236410	174910	194170	162170	147210	146800	139630	132450	138570	C01606	ko01100,ko02010
pme0281	165.02	121.03	166.027	C8H6O4	[M-H]-	Terephthalic acid	Phenolic acids	Phenolic acids	100-21-0	A	854180	856610	839820	1415500	1125900	1325300	894250	1086700	977800	986060	771230	898580	1525400	1364000	1478700	946670	1101600	1020500	925250	930350	1017500	C06337	ko01100
pmc0274	167.1	121.1	166.031	C6H6N4S	[M+H]+	6-Methylmercaptopurine	Nucleotides and derivatives	Nucleotides and derivatives	50-66-8	B	1722200	1824700	1905400	2077400	1772500	1754600	2062300	2090800	2393900	3137800	2370800	2245500	2486700	2748400	2889100	3012700	2941900	2972100	2048500	2313100	2234900	C16614	--
mws0344	165.04	75	166.048	C5H10O6	[M-H]-	D-Xylonic acid	Organic acids	Organic acids	526-91-0	A	1049600	1314700	1203500	1091000	1048100	1141200	1183600	929740	1121300	1352100	1447500	1196300	1059200	1398100	1291100	966440	1052000	1008600	1020000	991540	1073500	C00502	ko00040,ko01100
mws0467	165.06	119.05	166.063	C9H10O3	[M-H]-	3-(4-Hydroxyphenyl)-propionic acid	Phenolic acids	Phenolic acids	501-97-3	B	74470	73657	92562	81433	126330	114740	102510	94931	63559	72306	84826	68651	113250	87889	119860	109960	119630	149090	92366	94210	87832	C01744	--
Lmgp002595	167.07	121.03	166.063	C9H10O3	[M+H]+	Acetovanillone	Phenolic acids	Phenolic acids	498-02-2	B	140690	118080	107060	129710	110170	106910	95526	76724	75901	126250	132810	101350	98095	115790	112700	118270	133800	111130	110270	104360	109290	C11380	--
Lmrn003000	165.06	103.06	166.063	C9H10O3	[M-H]-	2-Hydroxy-3-phenylpropanoic acid	Organic acids	Organic acids	7326-19-4	B	2033.6	3814.9	3296.9	3007	28175	11615	3631.1	7593.2	3540.2	7610.3	11198	4811.8	6044.6	4552	6834.7	5299.9	2776.7	8347.2	6587.8	7304.4	6462.5	C05607	ko00360,ko00960,ko01100
Zmjp000624	168.06	150.05	167.058	C8H9NO3	[M+H]+	Pyridoxal	Others	Vitamin	66-72-8	B	124100	128590	124490	122220	125100	113550	134710	117710	130730	132520	114140	121160	111310	110950	137850	113330	95942	123160	125530	140290	121930	C00250	ko00750,ko01100
NK10253223	168.06	94.06	167.058	C8H9NO3	[M+H]+	2-Amino-3-methoxybenzoic acid	Phenolic acids	Phenolic acids	3177-80-8	B	134180	129690	114840	120230	111120	111150	151820	118820	131180	135450	118670	119490	122940	121560	142190	109360	101080	136250	128560	134900	124270	C05831	ko00380
Hmtp000776	168.07	105.03	167.059	C8H9NO3	[M+H]+	4,5,6-Trihydroxy-2-cyclohexen-1-ylideneacetonitrile	Alkaloids	Alkaloids	-	B	32086	32349	33125	34654	33405	31875	36799	38015	41973	53398	40143	41677	44103	48843	61791	53990	52507	56162	38253	46846	37523	--	--
Lmmp003042	169.05	123.04	168.042	C8H8O4	[M+H]+	Protocatechuic Acid Methyl Ester	Phenolic acids	Phenolic acids	2150-43-8	B	70955	87024	66266	71801	66085	65091	62086	66392	86840	83180	79752	58771	101520	90251	88688	76895	86473	79510	73191	84665	74743	--	--
mws0028	167.03	108.02	168.042	C8H8O4	[M-H]-	Vanillic acid	Phenolic acids	Phenolic acids	121-34-6	B	608890	652220	603240	690730	577500	735910	624790	694260	809030	561450	685100	735700	714750	641700	685490	521190	505160	545910	646740	673870	644820	C06672	--
Hmbp001276	169.05	65.03	168.042	C8H8O4	[M+H]+	Gallacetophenone	Phenolic acids	Phenolic acids	528-21-2	A	569520	528430	590940	683100	712500	769680	566140	505560	757710	478640	530430	457020	700840	723030	440110	474290	471500	492750	510430	523540	476320	--	--
pme1383	170.08	134.1	169.074	C8H11NO3	[M+H]+	Pyridoxine	Others	Vitamin	65-23-6	A	1268800	1312800	1103000	1573200	1287700	1514600	1306800	1251600	1221000	1143200	1127400	1007700	1288200	1451600	1553600	1177400	974850	1120000	1100900	1189400	1151300	C00314	ko00750,ko01100
pme0181	170.09	124	169.085	C7H11N3O2	[M+H]+	3-Methyl-L-Histidine	Amino acids and derivatives	Amino acids and derivatives	368-16-1	B	39791	45248	26868	37048	32584	39268	24701	31088	23909	30259	28398	35371	24115	23695	30484	30683	43667	41589	34955	31770	39780	C01152	ko00340,ko01100
Zmzn000078	168.99	78.96	169.998	C3H7O6P	[M-H]-	Dihydroxyacetone phosphate	Others	Saccharides and Alcohols	57-04-5	B	48805	54626	54105	99859	95273	47545	37022	65650	51861	59235	50920	44703	81351	134430	91469	59940	31521	46886	69074	66942	59060	C00111	ko00010,ko00040,ko00051,ko00052,ko00561,ko00562,ko00564,ko00640,ko00710,ko00760,ko01100,ko01110,ko01200,ko01230
mws0024	169.01	125	170.022	C7H6O5	[M-H]-	Gallic acid	Tannins	Tannin	149-91-7	A	385320	155390	496710	141070	342250	517090	288640	200680	160100	466560	194650	204480	104360	324260	128560	100750	124560	713010	187330	163460	186050	C01424	--
Xmbp001692	171.03	81.03	170.022	C7H6O5	[M+H]+	2,4,6-Trihydroxybenzoic acid	Organic acids	Organic acids	83-30-7	B	89779	97183	81065	73143	56680	71798	56517	49099	53412	74251	90656	75650	49771	69651	78599	76759	64401	75419	74500	69436	70462	--	--
ML10176345	171.03	109.03	172.037	C7H8O5	[M-H]-	3-Dehydroshikimic acid	Organic acids	Organic acids	2922-42-1	B	168810	199430	224480	136220	142450	120810	125110	150270	179230	321730	116180	202590	76649	52474	84120	104810	105140	139820	162130	159080	183500	C02637	ko00400,ko01100,ko01110,ko01230
Lmbn003524	171.1	99.08	172.11	C9H16O3	[M-H]-	9-Oxononanoic acid	Organic acids	Organic acids	2553-17-5	B	18149	22389	21794	24003	18382	23279	24647	28902	31076	29576	21674	27717	33805	22582	15659	21299	23484	24215	21516	19302	19217	C16322	ko00592,ko01110
pme3009	175.02	99	174.016	C6H6O6	[M+H]+	Trans-Citridic acid	Organic acids	Organic acids	4023-65-8	B	214640	280830	322110	215830	292290	300240	212540	329150	213980	322140	228230	195440	238170	239410	363300	374740	355840	351910	328170	213970	334930	C02341	ko00660,ko01100
MA10039492	173.01	71.03	174.016	C6H6O6	[M-H]-	Dehydroascorbic acid	Others	Vitamin	490-83-5	B	355280	510150	384780	469880	566050	474400	477000	478570	367750	331700	377230	362470	340320	479880	405470	523990	450780	414760	427450	408590	426990	C05422	ko00053,ko00480,ko01100
mws0154	173.05	93	174.053	C7H10O5	[M-H]-	Shikimic acid	Organic acids	Organic acids	138-59-0	A	3579500	4918500	4223000	2859400	3430800	2113000	3603900	3380100	2628900	3537200	4410000	2951900	1696700	3150700	3899900	4108000	4851500	4056000	2920600	3211200	3200000	C00493	ko00400,ko01100,ko01110,ko01230
mws0242	173.08	111	174.089	C8H14O4	[M-H]-	Suberic Acid	Organic acids	Organic acids	505-48-6	A	50008	36891	35359	32599	25056	47560	35964	37761	36670	53051	35521	46317	59322	42886	41785	23942	20448	38741	25223	45532	46698	C08278	--
mws0260	175.12	116	174.112	C6H14N4O2	[M+H]+	L-Arginine	Amino acids and derivatives	Amino acids and derivatives	74-79-3	A	106190	157990	118830	121500	134160	130930	65169	188360	124970	128920	94556	89777	179980	184840	191180	159450	207660	121440	127790	118800	129280	C00062	ko00220,ko00261,ko00330,ko00472,ko00970,ko01100,ko01110,ko01230,ko02010
pme2559	174.04	88	175.048	C6H9NO5	[M-H]-	N-Acetyl-L-Aspartic Acid	Amino acids and derivatives	Amino acids and derivatives	997-55-7	B	22548	13464	17868	14537	19250	19546	16920	12539	14254	16452	18899	22226	20630	22181	25349	9846.2	10012	7430.3	14047	14183	16628	C01042	ko00250,ko01100
pme1651	176.1	130.1	175.063	C10H9NO2	[M+H]+	Indole 3-acetic acid (IAA)	Alkaloids	Plumerane	87-51-4	B	34081	40267	43298	43659	55521	46008	32910	56773	41107	86888	40165	46771	37488	47719	43606	50864	44048	54238	45633	43476	40719	C00954	ko00380,ko01100,ko04075
mws4175	175.02	85.03	176.032	C6H8O6	[M-H]-	D-Glucurono-6,3-lactone	Others	Saccharides and Alcohols	32449-92-6	B	10359	16879	16255	14712	6766.5	25682	16521	16924	15500	10932	10395	17276	13376	20159	27989	7652	10832	7248.8	16844	16642	14178	C02670	ko00053,ko01100
Hmfn000531	175.02	87.01	176.032	C6H8O6	[M-H]-	L-Ascorbic acid (Vitamin C)	Others	Vitamin	50-81-7	A	11528	17247	11388	16928	15508	15051	8689.6	14711	15802	14520	5535.2	9359.6	12060	15762	13923	13571	21395	18046	11965	20732	11284	C00072	ko00053,ko00480,ko01100,ko01110
pmb3101	175.06	115	176.068	C7H12O5	[M-H]-	2-Isopropylmalic Acid	Organic acids	Organic acids	49601-06-1	A	19125	31945	28550	33186	28943	40274	28222	55370	106520	61341	33213	66378	32796	18909	17434	20000	30386	28672	53927	47576	48323	C02504	ko00290,ko00620,ko01100,ko01110,ko01210,ko01230
Lmbn001754	175.06	115.04	176.068	C7H12O5	[M-H]-	3-Isopropylmalic Acid*	Organic acids	Organic acids	921-28-8	B	13459	29769	25081	37110	33198	39502	25857	39287	107550	54824	41211	62548	20340	12246	32075	26761	27036	42034	56264	64960	33878	C04411	ko00290,ko01100,ko01110,ko01210,ko01230
Zmgn001448	175.06	115.04	176.068	C7H12O5	[M-H]-	2-Propylmalic Acid*	Organic acids	Organic acids	-	B	14387	30414	39350	42861	39618	48525	13559	37971	94831	54055	44529	64230	40460	23155	27466	31377	27069	36135	56847	49257	49076	C05994	ko00620
pme2024	177.1	160	176.095	C10H12N2O	[M+H]+	Serotonin*	Alkaloids	Plumerane	50-67-9	A	4327500	7252600	4373000	2155400	4070200	3320600	3254500	5960600	4772100	6566400	6567800	7602700	3419700	2132000	3800500	4935700	5770900	10665000	5904400	5695700	5250800	C00780	ko00380,ko01100
pmb0774	177.1	160.3	176.095	C10H12N2O	[M+H]+	N-Hydroxytryptamine*	Alkaloids	Phenolamine	-	B	3317200	5414600	3579200	1635500	3199700	2425500	2500200	4752000	3555600	4836600	4790700	5583700	2597000	1485500	2797200	3590300	4471000	7770200	4305700	4353500	4201500	C17203	ko00380,ko01100
pmb0468	178	161	177.046	C6H11NO3S	[M+H]+	N-Formyl-L-Methionine	Amino acids and derivatives	Amino acids and derivatives	4289-98-9	B	121090	189380	133540	69939	110010	94133	78367	162610	124140	167340	178500	197570	85105	55720	97692	124590	146900	293390	168490	154090	143930	C03145	ko00270
Hmsp003093	179.03	77.04	178.027	C9H6O4	[M+H]+	3,7-Dihydroxychromen-4-one	Others	Others	-	B	33973	18092	15997	25904	30203	30979	27311	27616	26900	28039	25631	22844	35570	32534	38218	26932	18438	24813	30428	32360	28749	--	--
pme1021	177.14	99	178.048	C6H10O6	[M-H]-	D-Glucono-1,5-lactone	Others	Saccharides and Alcohols	90-80-2	B	25420	27030	16493	18085	13024	18630	19795	27801	33832	36157	12833	6971.8	39859	21457	28539	16134	12511	45703	56421	31056	23646	C00198	ko00030,ko01100,ko01110,ko01200
pmb2795	177	145	178.063	C10H10O3	[M-H]-	4-Methoxycinnamic acid*	Phenolic acids	Phenolic acids	830-09-1	B	98775	92312	100320	110700	119760	116600	121970	94194	78594	97337	98634	89261	139170	135490	153100	112260	136890	112870	97922	102540	109340	--	--
mws1195	179.07	147.1	178.063	C10H10O3	[M+H]+	p-Coumaric acid methyl ester*	Phenolic acids	Phenolic acids	3943-97-3	B	191860	203650	194860	228990	219300	243910	239910	169900	159580	223670	207940	183030	244780	237620	278960	195730	250480	213280	189720	214960	209870	--	--
mws0009	179.07	91	178.063	C10H10O3	[M+H]+	Coniferaldehyde	Phenolic acids	Phenolic acids	20649-42-7	A	273280	200180	242680	253110	215160	238090	211640	145530	115070	194890	283890	248650	275510	237040	294180	144970	247770	175640	184080	206620	206740	C02666	ko00940,ko01100,ko01110
mws0981	178.04	136.02	179.044	C6H5N5O2	[M-H]-	Isoxanthopterin	Nucleotides and derivatives	Nucleotides and derivatives	529-69-1	B	12242	9388.8	16254	13892	10165	8589.4	7841.8	12909	9941	18046	4481.2	9582	9920	13150	10226	7584.3	9282.8	12637	10259	13330	11412	C03975	--
pmb0786	180.09	163.06	179.079	C6H13NO5	[M+H]+	D-Glucosamine	Others	Saccharides and Alcohols	3416-24-8	B	59776	97763	126930	87042	116320	151160	92040	106360	93479	98176	69068	88852	85010	76276	81241	77405	86538	92845	120830	94783	83354	C00329	ko00520,ko01100
mws2212	179.03	135.05	180.042	C9H8O4	[M-H]-	Caffeic acid	Phenolic acids	Phenolic acids	331-39-5	A	403870	449530	521140	466560	439700	449980	417190	427860	442030	244320	339510	343090	220490	188080	262340	263290	313670	216670	360950	330210	345720	C01197	ko00940,ko01100,ko01110
pme0516	179.06	87	180.063	C6H12O6	[M-H]-	Inositol	Others	Saccharides and Alcohols	87-89-8	B	241610	241260	215380	246680	320160	330190	225790	222750	225430	324040	251490	212180	248150	276430	298250	257680	244810	306850	212560	245440	211790	C00137	ko00052,ko00053,ko00562,ko01100,ko01110,ko02010,ko04070
mws4170	179.06	59.01	180.063	C6H12O6	[M-H]-	D-Glucose*	Others	Saccharides and Alcohols	14431-43-7	A	1454300	1345100	2370100	3752000	3785800	3406600	4483700	4983600	4612000	3359700	2243800	2019900	4471400	2124100	2684400	4357400	2540700	2887200	2940400	3230700	3576500	C00031	ko00010,ko00030,ko00052,ko00500,ko00520,ko00901,ko01100,ko01110,ko02010
pmf0139	179.06	59	180.063	C6H12O6	[M-H]-	D-Galactose*	Others	Saccharides and Alcohols	59-23-4	A	1297300	1214000	1737400	2532400	3037000	2512900	3868900	2640900	3517500	2715600	1464200	1274600	3621100	1745600	2116800	3218600	2311700	2923300	2403400	2352200	2168400	C00124	ko00052,ko01100
pmf0138	179.06	59	180.063	C6H12O6	[M-H]-	D-Mannose*	Others	Saccharides and Alcohols	3458-28-4	A	1294400	1374900	2240700	4130000	3508100	3776200	4179300	4477200	4435100	2864700	2039200	1658600	3759800	1823700	2512600	4325500	2811400	4374700	3239900	3036200	3338600	C00159	ko00051,ko00052,ko00520,ko01100,ko02010
mws1164	179.06	59.01	180.063	C6H12O6	[M-H]-	D-Fructose*	Others	Saccharides and Alcohols	7660-25-5	A	1493600	1373700	2288000	3896300	3537700	3661900	4091700	4112200	4018300	2787800	2345200	1815400	4163200	2125800	2505300	4233600	2446100	3157500	2252900	2936900	3355200	C05003	--
Lmbn004847	179.07	146.04	180.079	C10H12O3	[M-H]-	4-Methoxyphenylpropionic acid	Phenolic acids	Phenolic acids	-	B	237710	154810	272010	192610	292990	263590	199740	106710	77871	96755	237700	142020	158440	150860	265880	104450	226510	160370	136160	176960	157020	--	--
mws0093	179.07	146	180.079	C10H12O3	[M-H]-	Coniferyl alcohol	Phenolic acids	Phenolic acids	458-35-5	B	944030	597060	1084300	705250	1123400	977790	681430	391710	313150	354150	998650	547470	517000	526680	955050	426790	968500	541560	555140	591290	544840	C00590	ko00940,ko00998,ko01100,ko01110
mws0250	182.08	136.1	181.074	C9H11NO3	[M+H]+	L-Tyrosine	Amino acids and derivatives	Amino acids and derivatives	60-18-4	A	13089000	18565000	15887000	15897000	16150000	14602000	15939000	14682000	17292000	17854000	13960000	14976000	13253000	15419000	16031000	16669000	19076000	16310000	13908000	17189000	13922000	C00082	ko00130,ko00261,ko00350,ko00360,ko00400,ko00460,ko00730,ko00940,ko00950,ko00965,ko00966,ko00970,ko00998,ko01100,ko01110,ko01210,ko01230
Hmtn001288	181.05	135.04	182.058	C9H10O4	[M-H]-	Methyl 2,4-dihydroxyphenylacetate	Phenolic acids	Phenolic acids	67828-42-6	B	43662	54675	49907	58660	57816	60608	50124	44271	52222	42715	45969	57913	64857	55333	75354	49864	52753	52067	38803	56331	51871	--	--
mws1350	181.05	151	182.058	C9H10O4	[M-H]-	Syringaldehyde; 4-Hydroxy-3,5-Dimethoxybenzaldehyde	Phenolic acids	Phenolic acids	134-96-3	A	510850	389990	439420	459410	442510	446880	537520	467370	357600	569620	473330	628890	593800	622330	508990	423710	488810	617270	492880	532640	517950	--	--
Hmcn006267	181.05	107.01	182.058	C9H10O4	[M-H]-	2,6-Dimethoxybenzoic acid	Phenolic acids	Phenolic acids	1466-76-8	B	28425	27108	26136	34056	34438	31416	33895	24902	23267	34723	26459	29872	48442	50570	44727	30033	27378	37319	33466	33071	32892	--	--
pme2596	184.06	148	183.053	C8H9NO4	[M+H]+	4-Pyridoxic acid	Others	Vitamin	82-82-6	A	205560	198010	196320	241370	157970	191420	199880	179410	213880	168260	168790	173510	190720	154420	233740	225350	158840	166600	177630	208650	166960	C00847	ko00750,ko01100
mws4171	183.03	107.01	184.037	C8H8O5	[M-H]-	2,4,6-Trihydroxybenzoic acid methyl ester	Phenolic acids	Phenolic acids	3147-39-5	B	2126.9	4342.4	2149.9	3622.2	2394.1	2374.7	2979.8	1950.9	1815.8	3117	2396.8	2535.6	2762.8	3508.1	1947.4	3811.3	2643.1	3810.1	2085.6	2825.1	2234.1	--	--
Lmyn002788	183.03	124.02	184.037	C8H8O5	[M-H]-	Methyl gallate	Tannins	Tannin	99-24-1	B	41498	30326	40274	47312	41744	49820	41108	44823	43326	36982	50067	50578	42516	21533	38636	32435	32577	36181	42592	41628	43843	--	--
HJN037	183.03	124.02	184.037	C8H8O5	[M-H]-	4-O-Methylgallic Acid	Phenolic acids	Phenolic acids	4319-02-2	B	38127	20280	18981	5018.7	49129	187810	35800	42302	8372.3	56321	110910	14815	10458	29832	51555	8808	9284.9	60236	32561	44748	29529	--	--
pmb1754	184	125	184.073	C5H15NO4P+	[M]+	O-Phosphocholine	Alkaloids	Alkaloids	107-73-3	B	1006800	1060400	677690	619000	803740	622720	638750	667400	547000	1188600	1237000	876630	574840	654620	743790	980450	1213000	816860	574820	590990	1015800	C00588	ko00564,ko01100
Lmcn002039	183.07	153.02	184.074	C9H12O4	[M-H]-	3,4,5-Trimethoxyphenol	Phenolic acids	Phenolic acids	642-71-7	B	39245	32478	35575	49066	27663	36264	38967	33668	42281	37931	34860	31301	38127	33994	38424	34275	33636	47153	34088	33806	31417	C10765	--
Zmgn000447	184.98	78.96	185.993	C3H7O7P	[M-H]-	3-Phospho-D-glyceric acid	Others	Saccharides and Alcohols	820-11-1	B	491260	551710	437240	435760	514790	474400	498800	431320	400230	379500	407250	400210	408940	517130	577580	402870	575670	458180	595800	407770	537520	C00197	ko00010,ko00030,ko00260,ko00270,ko00561,ko00630,ko00710,ko01100,ko01110,ko01200,ko01230
mws0752	185.15	185.16	186.162	C11H22O2	[M-H]-	Undecylic Acid	Lipids	Free fatty acids	112-37-8	A	360780	295900	246510	324030	234020	313550	361100	274020	379830	288500	271330	286690	457380	253660	406590	289420	399040	405330	226810	242560	229770	C17715	--
Hmmp001310	188.07	118.07	187.063	C11H9NO2	[M+H]+	3-Indoleacrylic acid	Alkaloids	Alkaloids	1204-06-4	B	4974000	8248500	4457400	3912100	4756400	6323100	7266000	7688800	7836800	3713800	4054800	3628200	3210700	3184000	2707500	3316000	5056500	3842800	5669400	5924700	5297800	C21283	--
pme0137	187.07	125	188.08	C7H12N2O4	[M-H]-	N-Acetyl-L-Glutamine	Amino acids and derivatives	Amino acids and derivatives	2490-97-3	B	66098	80064	109230	71128	68828	65606	77806	63742	81208	76025	77780	77742	92865	92768	98342	65813	63589	81774	65059	79929	72128	--	--
mws0237	187.1	125	188.105	C9H16O4	[M-H]-	Azelaic acid	Organic acids	Organic acids	123-99-9	B	1074800	1135200	1011900	1152100	863620	926530	1194400	1341000	1422400	1155600	969920	1288600	1852700	1161100	1271000	970510	1082200	1394400	1172900	1117500	1142500	C08261	--
pme0122	189.12	126	188.116	C8H16N2O3	[M+H]+	N6-Acetyl-L-lysine	Amino acids and derivatives	Amino acids and derivatives	692-04-6	B	82533	78604	84202	86711	81429	79187	100810	100700	87639	76571	103920	89255	98253	98553	102060	62847	81610	93796	78403	120420	87954	C02727	ko00310,ko01100
mws0736	189.12	86	188.116	C8H16N2O3	[M+H]+	N-Glycyl-L-leucine	Amino acids and derivatives	Amino acids and derivatives	869-19-2	A	175700	228820	207840	185460	199460	202000	221320	235190	266150	161260	188170	167180	206260	166430	206850	187520	176350	181830	194350	221640	206390	C02155	--
pme3388	189.13	144	188.127	C7H16N4O2	[M+H]+	Homoarginine	Amino acids and derivatives	Amino acids and derivatives	156-86-5	B	7379.7	14801	10051	10305	4433.3	7572.2	5581.8	7989.1	8298.7	12072	8565.7	10289	9173.1	11811	13518	7618.9	8532.1	8749.4	7163.2	8732.6	11091	C01924	--
Zmjp000182	189.13	70.07	188.127	C7H16N4O2	[M+H]+	N-Monomethyl-L-arginine	Amino acids and derivatives	Amino acids and derivatives	17035-90-4	A	89843	72172	83010	79043	103950	81705	103110	94504	94196	75170	70826	66488	111080	106080	96642	86599	98491	99761	98771	100100	83345	C03884	--
Zmtn001624	188.04	144.05	189.043	C10H7NO3	[M-H]-	N-Acetylisatin	Alkaloids	Plumerane	574-17-4	B	29456	34402	34781	42870	43150	33960	43115	28985	46011	191140	116460	84972	162350	68657	208480	95722	121720	158790	69707	65468	65671	C02172	ko00380
pme0075	188.06	128	189.064	C7H11NO5	[M-H]-	N-Acetyl-L-glutamic acid	Amino acids and derivatives	Amino acids and derivatives	1188-37-0	A	53766	52611	61710	34897	44620	35735	47344	38368	47288	86124	103470	101030	43666	44258	41049	50941	55220	42156	71821	67513	48830	C00624	ko00220,ko01100,ko01110,ko01210,ko01230
pme2244	190.09	118.07	189.07	C11H11NO2	[M+H]+	3-Indolepropionic acid	Alkaloids	Plumerane	830-96-6	B	18499	16460	19744	11188	24663	16099	21490	22218	23557	17405	19642	18723	16479	17789	18476	19393	15994	22045	16876	16714	23956	--	--
pme0278	191.1	128	190.095	C7H14N2O4	[M+H]+	2,6-Diaminooimelic acid	Organic acids	Organic acids	583-93-7	B	7999.6	11164	5995.2	2656.8	2968.7	9305.6	9981.7	9853	8037.9	14383	9434.8	10263	8632.6	8550.4	8479.5	12106	9542.1	10489	8261.6	7584.4	5924	C00666	ko00300,ko01100,ko01110,ko01230
Zmyn000453	191.02	111.01	192.027	C6H8O7	[M-H]-	Isocitric Acid	Organic acids	Organic acids	320-77-4	A	18120000	18059000	17748000	10624000	13738000	14860000	16142000	14147000	16998000	17146000	16892000	18551000	10051000	13381000	12095000	17826000	16755000	17150000	17159000	16685000	17254000	C00311	ko00020,ko00630,ko01100,ko01110,ko01200,ko01210,ko01230
mws0281	191.02	111.01	192.027	C6H8O7	[M-H]-	Citric Acid	Organic acids	Organic acids	77-92-9	A	10033000	11758000	10603000	6530500	8002200	8498600	8538400	8530400	10302000	10947000	9421600	9826200	7113200	7497000	7897100	9680200	8986700	9689600	9578800	9824400	8699000	C00158	ko00020,ko00250,ko00630,ko01100,ko01110,ko01200,ko01210,ko01230
Hmjp002337	193.04	133.03	192.033	C10H8O4	[M+H]+	Isoscopoletin (6-Hydroxy-7-Methoxycoumarin)	Lignans and Coumarins	Coumarins	776-86-3	B	324410	269930	286680	293220	292980	358430	260340	272850	404410	308470	390620	283750	338160	386470	402920	338010	354790	407650	304360	299510	269140	C18079	--
Cmpp003619	193.05	105.07	192.042	C10H8O4	[M+H]+	6,7-Dihydroxy-4-methylcoumarin	Lignans and Coumarins	Coumarins	529-84-0	B	120920	129850	158840	138030	159600	152760	113810	160170	138080	177440	140340	197220	132000	170060	149580	211550	162420	137830	208430	177610	146620	--	--
mws0277	191.06	85	192.063	C7H12O6	[M-H]-	Quinic Acid	Organic acids	Organic acids	77-95-2	B	7413400	6923100	6052200	3464500	4642900	4937300	5212500	5935200	6180100	6473100	6152300	6845800	3397300	4764700	4436300	5721300	6394200	5680900	6541800	6564600	6238000	C00296	ko00400,ko01100
Lmmp002080	193.13	105.03	192.126	C11H16N2O	[M+H]+	N-(4-Aminobutyl)benzamide	Alkaloids	Phenolamine	5692-23-9	B	69261	28888	51964	92375	81999	86244	60474	53285	63078	59174	57341	75980	68088	38339	68120	64720	110290	44590	62877	61106	44337	--	--
mws1189	193.04	72.8	194.033	C6H10O7	[M-H]-	D-Galacturonic acid*	Organic acids	Organic acids	685-73-4	A	112530	138490	134210	114980	242560	222900	218730	275030	130150	57161	61948	100060	66994	71651	38593	131970	58540	193650	103370	103570	140490	C00333	ko00040,ko00053,ko00520,ko01100,ko02010
pme3705	193.04	73	194.043	C6H10O7	[M-H]-	D-Glucoronic acid*	Others	Saccharides and Alcohols	6556-12-3	A	120320	136750	144020	125870	243510	126110	228100	341860	151940	62575	71268	151710	60987	71182	24381	136920	70157	263650	161520	145660	152810	C00191	ko00040,ko00053,ko00520,ko00562,ko01100
Xmgn006542	193.05	133.03	194.057	C10H10O4	[M-H]-	Dimethyl Phthalate	Phenolic acids	Phenolic acids	131-11-3	B	11890	14246	18944	17323	14589	18236	15517	15595	14612	13687	14890	10632	14119	12747	12530	10662	18969	18601	17082	15873	14984	C11233	--
mws0014	193.05	134.01	194.058	C10H10O4	[M-H]-	Ferulic acid	Phenolic acids	Phenolic acids	537-98-4	A	4416200	2995300	4315100	3584000	4644100	5866800	5607800	3532500	3247900	2634900	3976500	3558800	3866200	3194800	4209500	2600700	3488800	2707600	3545800	3608400	3402600	C01494	ko00940,ko01100,ko01110
mws2104	193.07	99.01	194.079	C7H14O6	[M-H]-	D-Pinitol	Others	Saccharides and Alcohols	10284-63-6	B	21380	27321	22972	13230	15694	21400	28635	25499	24626	16653	23776	30215	19343	16166	13476	21139	16816	21383	20797	28833	19786	C03844	--
Lmyp002912	196.06	150.06	195.053	C9H9NO4	[M+H]+	2-Hydroxy-7-methoxy-1,4-benzoxazin-3(2H)-one (HMBOA)	Alkaloids	Alkaloids	17359-53-4	B	30922	35488	39211	40768	34734	33952	20406	40096	33782	34359	47864	35636	32420	23668	28618	29889	18070	36663	37584	28680	34691	--	--
Lmyp003317	196.06	150.06	195.053	C9H9NO4	[M+H]+	6,7-Dimethoxy-2-benzoxazolinone (DMBOA)	Alkaloids	Alkaloids	29550-09-2	B	41249	14720	43313	31654	31426	35569	33074	25141	29466	48368	31801	46888	42703	36626	31511	18324	25487	41224	33880	29991	38446	--	--
pme0534	195.05	74.9	196.058	C6H12O7	[M-H]-	Gluconic acid	Others	Saccharides and Alcohols	526-95-4	A	684090	751550	731740	608400	676380	636310	534480	474300	601820	941450	873720	1109800	758010	702760	906790	686960	809380	793890	698660	699320	714210	C00257	ko00030,ko01100,ko01110,ko01200
pmf0319	195.07	137	196.074	C10H12O4	[M-H]-	Acetosyringone	Phenolic acids	Phenolic acids	2478-38-8	B	3107.7	3970.6	7255	6287.2	11196	6902.5	6459.5	5795.2	1634.6	6906.7	5630.8	4006.3	5885	7060.8	7971.8	2564.3	6381	4466.8	6727	3486.4	5007.4	C10664	--
Lmlp002205	197.12	161.1	196.109	C11H16O3	[M+H]+	Isololiolide	Terpenoids	Terpene	38274-00-9	B	25468	33046	24743	21912	24658	19440	23652	22176	22286	36289	37350	29193	33318	32249	36244	24323	28045	39696	32768	42277	28916	--	--
mws0027	197.05	123	198.053	C9H10O5	[M-H]-	Syringic acid	Phenolic acids	Phenolic acids	530-57-4	B	185230	187890	186980	196420	164790	192800	221010	222720	197290	161590	165210	170490	223710	225000	217560	158550	169050	157740	201970	180230	182830	C10833	--
pmb2497	197	153	198.053	C9H10O5	[M-H]-	4-Hydroxy-3-methoxymandelate	Phenolic acids	Phenolic acids	55-10-7	B	115640	156110	120260	166050	160540	148350	95480	103820	92343	141240	136850	126820	173410	163640	159640	119800	147310	119090	114420	131440	110590	C05584	ko00350,ko01100
Zmzn000079	199	78.96	200.009	C4H9O7P	[M-H]-	D-Erythrose-4-phosphate	Others	Saccharides and Alcohols	585-18-2	B	54208	60155	58135	76889	61354	72640	60507	66706	56306	67126	67320	56012	70666	68088	63835	58433	66714	66106	66130	56941	51198	C00279	ko00030,ko00400,ko00710,ko00750,ko00998,ko01100,ko01110,ko01200,ko01230
pmb2640	199.17	199.17	200.178	C12H24O2	[M-H]-	Dodecanoic acid (Lauric acid)	Lipids	Free fatty acids	143-07-7	A	130240	108620	80413	133570	89818	103780	135300	117680	138080	81503	78973	84880	397430	84454	166200	112120	182220	243240	92050	94031	94578	C02679	ko00061,ko01100,ko01110
pmb0130	203.12	144	202.111	C12H14N2O	[M+H]+	Acetryptine	Alkaloids	Phenolamine	3551-18-6	B	194850	63178	97397	44210	150760	68102	18940	59681	74772	119740	87286	49771	19062	90480	75380	136670	27444	53333	77066	67120	71761	--	--
NK10251888	203.15	70.07	202.143	C8H18N4O2	[M+H]+	NG,NG-Dimethyl-L-arginine	Amino acids and derivatives	Amino acids and derivatives	30315-93-6	A	49412	75964	42276	67608	67407	52126	54906	73626	56280	51263	51889	52320	56211	64293	51803	70680	48781	54766	74069	75045	59994	C03626	--
mws0018	203.22	83	202.216	C10H26N4	[M+H]+	Spermine	Alkaloids	Phenolamine	71-44-3	B	18958000	15523000	16780000	13725000	15091000	14462000	17455000	17994000	19339000	16741000	14782000	18414000	14596000	14759000	13781000	18084000	17726000	17023000	18678000	19442000	19453000	C00750	ko00330,ko00410,ko00480,ko00770,ko01100
Zmbp002538	205.1	146.06	204.09	C11H12N2O2	[M+H]+	1-Methoxy-indole-3-acetamide	Alkaloids	Alkaloids	-	A	15773000	25957000	15859000	13447000	15209000	21436000	22083000	25392000	25904000	13250000	14459000	12225000	11704000	11558000	10227000	12331000	17077000	12877000	18762000	18227000	19265000	--	--
mws0282	203.08	116.05	204.09	C11H12N2O2	[M-H]-	L-Tryptophan	Amino acids and derivatives	Amino acids and derivatives	73-22-3	A	3770900	5908900	3233600	2819400	3513100	4639400	4872500	5946700	5325600	2638500	3004400	2567900	2400100	2528700	2015700	2828300	3760900	2816600	4225000	3961200	3941200	C00078	ko00260,ko00380,ko00400,ko00901,ko00966,ko00970,ko00998,ko01100,ko01110,ko01210,ko01230
Zmtn001464	204.03	160.04	205.038	C10H7NO4	[M-H]-	4,8-Dihydroxyquinoline-2-carboxylic acid	Organic acids	Organic acids	59-00-7	B	112540	99401	103650	120280	84943	86215	106650	98713	135000	132530	90911	102390	157320	106940	176810	86226	108560	111220	114100	96278	104980	C02470	ko00380
pmb0818	206.1	147.5	205.074	C11H11NO3	[M+H]+	Methoxyindoleacetic acid	Alkaloids	Plumerane	3471-31-6	B	104550	164920	122200	74389	93790	135300	125990	153670	160390	77136	84367	60670	61653	70193	62156	64488	109340	68369	115750	105580	117970	C05660	ko00380
pme1261	206.14	76	205.131	C9H19NO4	[M+H]+	D-Panthenol	Others	Saccharides and Alcohols	81-13-0	B	51059	14708	102100	25706	22005	13772	62431	291290	28579	76484	9819	25936	35611	24912	23643	15555	29874	40436	15396	25657	16895	C05944	ko00770
pmb1587	207.14	165.2	206.131	C13H18O2	[M+H]+	4-Hydroxy-3,5-diisopropylbenzaldehyde	Phenolic acids	Phenolic acids	10537-86-7	B	5504.2	9990.8	7547.2	10513	7763.9	8145	10062	8963.8	7867.1	13462	10607	10315	10612	8918.6	14511	7061.4	7659.6	11600	11498	10800	10000	--	--
Lmln010063	205.16	189.13	206.167	C14H22O	[M-H]-	2,6-Di-tert-butylphenol	Phenolic acids	Phenolic acids	128-39-2	A	145440	119260	109740	177020	133520	128350	172380	115370	137830	139610	119240	115430	167340	158920	124360	107310	135550	172320	118820	120270	125730	--	--
Zmgn002106	206.08	58.03	207.09	C11H13NO3	[M-H]-	N-Acetyl-L-phenylalanine	Amino acids and derivatives	Amino acids and derivatives	2018-61-3	B	8257.7	8596.1	7930.5	7613.9	10726	9971.4	4894.6	6636.4	11259	10685	5210.2	7202.1	12813	4637.9	13043	7173.6	9455.6	6477.7	4318	8495.9	10088	C03519	ko00360,ko01100
mws1014	209.04	149.1	208.037	C10H8O5	[M+H]+	Fraxetin (7,8-Dihydroxy-6-methoxycoumarin)	Lignans and Coumarins	Coumarins	574-84-5	B	163580	157900	150310	159320	169440	140420	145510	132150	166460	180310	165020	208640	150620	172570	227480	172030	160480	152800	182050	178610	170050	C09265	--
mws1212	209.08	177.3	208.074	C11H12O4	[M+H]+	Methyl ferulate	Phenolic acids	Phenolic acids	2309-07-1	B	251690	265600	266790	331740	463610	362840	368600	261240	223130	280290	256560	225340	391960	421620	463190	394900	320190	327360	276410	337960	309670	--	--
pmb2620	207.07	133.1	208.074	C11H12O4	[M-H]-	3,4-Dimethoxycinnamic acid	Phenolic acids	Phenolic acids	14737-89-4	B	123750	132320	136940	150210	228370	173960	178640	132280	113130	135340	124670	102670	182110	202580	219040	171910	151560	168000	134040	142490	148270	--	--
pme3443	207.07	192	208.074	C11H12O4	[M-H]-	Sinapinaldehyde	Phenolic acids	Phenolic acids	4206-58-0	B	1901800	1962900	1934900	1690700	1760500	1843500	2035500	1744800	1494500	1784200	1869000	1828300	1632000	2007300	1726900	1437500	2002300	1761900	1707900	1791400	1725800	C05610	ko00940,ko01100,ko01110
Zmyn000108	209.03	85.03	210.038	C6H10O8	[M-H]-	D-Saccharic acid*	Others	Saccharides and Alcohols	87-73-0	A	34694	39553	30942	21220	14578	18312	12787	11012	7361.2	39081	47525	52772	26994	10773	18564	20683	20631	24571	30922	19830	30560	C00818	ko00053,ko01100
Zmpn000199	209.03	85.03	210.038	C6H10O8	[M-H]-	D-Galactaric acid*	Others	Saccharides and Alcohols	526-99-8	A	64454	102380	74880	45793	40197	51755	64949	60441	44676	92903	115070	117380	32399	73671	80100	73232	63787	65531	71386	56975	77058	C00879	ko00053,ko01100
Hmcn000192	209.07	59.01	210.073	C7H14O7	[M-H]-	Sedoheptulose	Others	Saccharides and Alcohols	3019-74-7	B	86392	119100	88613	98711	80218	110140	97510	72990	82255	101510	149280	109590	101410	81874	116380	79938	79556	95949	89635	59266	113150	C02076	ko00710,ko01100
mws0853	209.08	179	210.089	C11H14O4	[M-H]-	Sinapyl alcohol	Phenolic acids	Phenolic acids	537-33-7	B	34646	35738	48569	47013	59016	53498	49600	52119	50271	33286	61529	29388	44673	31200	34962	34471	56836	49624	32982	30872	43275	C02325	ko00940,ko01100,ko01110
Lmbn004790	209.08	179.03	210.089	C11H14O4	[M-H]-	Methyl 3-(3-hydroxy-4-methoxyphenyl)propanoate	Phenolic acids	Phenolic acids	129150-61-4	B	31924	41156	53882	39622	55139	54372	52713	43515	41080	35379	39777	33757	34987	41780	27623	33924	39594	39447	34140	32240	32265	--	--
Hmlp008487	211.17	81.07	210.161	C13H22O2	[M+H]+	Blumenol C	Terpenoids	Terpene	36151-02-7	B	11979	11788	12035	11533	14261	18209	9428.1	15987	14645	10728	14528	18591	15125	15078	11926	12182	17552	15812	7909.8	7280.1	7040	--	--
pmb2507	213.1	97	214.024	C5H11O7P	[M-H]-	2-Deoxyribose-1-phosphate	Nucleotides and derivatives	Nucleotides and derivatives	17210-42-3	B	239960	285270	258210	246850	388320	371600	281460	262570	333560	499910	358380	313250	420290	417560	517990	377730	470680	417180	300280	340980	326620	C00672	ko00030,ko00240,ko01100
pme0170	217.13	158	216.122	C8H16N4O3	[M+H]+	N-Acetyl-L-Arginine	Amino acids and derivatives	Amino acids and derivatives	155-84-0	A	75192	127610	91822	81196	79464	84925	83016	70065	74664	110080	86536	90746	61712	122750	101080	109580	83342	75194	83644	91466	77454	--	--
pme2566	217.08	199	218.09	C8H14N2O5	[M-H]-	5-L-Glutamyl-L-amino acid	Amino acids and derivatives	Amino acids and derivatives	5875-41-2	B	13225	4804.8	10147	12100	13073	9076.4	8124.3	8797.1	11438	7902	7787.7	11947	12778	11127	19469	9574.1	6876.7	18860	12818	10526	12845	--	--
mws0677	219.11	160	218.106	C12H14N2O2	[M+H]+	N-Acetyl-5-hydroxytryptamine	Alkaloids	Alkaloids	1210-83-9	B	73583	78043	81280	43961	58261	81245	84056	78106	73942	51823	63825	64074	56455	52424	74046	66406	42196	54566	64774	56460	58510	C00978	ko00380,ko01100
pmb0426	219.1	174.4	218.142	C13H18N2O	[M+H]+	N,N-Dimethyl-5-methoxytryptamine	Alkaloids	Alkaloids	1019-45-0	B	13903	17301	10091	30832	20192	20505	13150	18159	15203	12626	18110	13226	17442	30374	19147	11871	13212	20948	16644	16683	18035	C08309	--
mws1337	220.12	202.1	219.111	C9H17NO5	[M+H]+	D-Pantothenic Acid	Others	Vitamin	79-83-4	A	3424800	4192000	4013000	3603500	3835500	3474700	3550600	3686900	3738100	3899900	3663400	3527500	3167400	3808700	3491200	3582200	3076500	3415900	3529100	3674400	3449700	C00864	ko00410,ko00770,ko01100,ko01110
pme1228	221.09	204	220.085	C11H12N2O3	[M+H]+	5-Hydroxy-L-tryptophan	Amino acids and derivatives	Amino acids and derivatives	56-69-9	B	21071	20761	18240	21190	19953	20275	20585	23603	23717	19616	19700	20472	18150	17636	21368	18794	21925	20044	23224	23121	25648	C00643	ko00380,ko01100
mws4174	222.1	138	221.09	C8H15NO6	[M+H]+	N-Acetyl-D-mannosamine	Others	Saccharides and Alcohols	7772-94-3	B	404340	519530	402520	455140	362630	429770	482990	476580	432020	338040	394960	321920	473480	330090	478010	507500	463270	476350	376060	450860	444900	C00645	ko00520,ko01100
mws2608	222.1	84.05	221.09	C8H15NO6	[M+H]+	N-Acetyl-D-galactosamine	Others	Saccharides and Alcohols	1811-31-0	B	192060	261380	232440	190050	230880	207360	245780	243950	188230	223300	196000	168440	266910	170390	199480	266950	235090	239890	197430	231340	197960	C01132	ko00052,ko01100
pme2755	222	144	221.09	C8H15NO6	[M+H]+	N-Acetyl-D-glucosamine	Others	Saccharides and Alcohols	7512-17-6	B	337610	273210	269520	234340	243120	258370	236160	276270	313570	313040	263840	284230	198770	232790	281460	250580	285820	295760	278410	307560	282460	C00140	ko00520,ko01100,ko02010
mws0520	224.09	136	223.084	C11H13NO4	[M+H]+	N-Acetyl-L-tyrosine	Amino acids and derivatives	Amino acids and derivatives	537-55-3	B	14210	11046	14469	14196	12112	12068	10563	7083.2	10831	7103.6	11665	13126	10639	11678	15320	5005.4	13481	8394.3	6859	12013	9487	--	--
Zmln002252	223.03	149.03	224.032	C10H8O6	[M-H]-	Sideretin (5,7,8-Trihydroxy-6-methoxycoumarin)	Lignans and Coumarins	Coumarins	-	B	1204600	1206600	1155200	1140500	1009700	1505100	1425200	1834600	2035800	1273400	1334700	1593600	1312500	1100000	1060600	1079500	1122600	1077200	1359600	1317900	1343100	C22007	--
mws4085	223.06	193	224.068	C11H12O5	[M-H]-	Sinapic acid	Phenolic acids	Phenolic acids	530-59-6	B	1318100	1259300	1344700	1752500	1119800	1590400	1535100	1847200	1959000	1306900	1422600	1659700	1497900	1071500	1133500	1084500	1156000	1085300	1441400	1283900	1319400	C00482	ko00940,ko01100,ko01110
Cmsp002787	227.09	181.05	226.084	C11H14O5	[M+H]+	3,4'-Dihydroxy-3',5'-dimethoxypropiophenone	Phenolic acids	Phenolic acids	136196-47-9	A	200930	180050	125540	66481	112080	85454	61294	59773	59699	124470	117070	92812	99916	135450	133840	113420	191430	97196	114540	125540	73524	--	--
pme1194	228.1	112	227.091	C9H13N3O4	[M+H]+	2'-Deoxycytidine	Nucleotides and derivatives	Nucleotides and derivatives	951-77-9	B	20350	34379	37529	22872	27093	22767	22807	26580	31297	34633	30030	23335	44732	21804	44252	27524	35269	32702	29147	30222	33003	C00881	ko00240,ko01100,ko02010
mws0119	227.2	227.2	228.209	C14H28O2	[M-H]-	Myristic Acid	Lipids	Free fatty acids	544-63-8	A	12651000	11932000	8677500	12161000	10435000	10774000	12162000	11777000	11548000	8579200	8118500	7397300	29214000	8378300	14854000	10934000	15613000	21816000	10072000	9620200	9208800	C06424	ko00061,ko01100
mws0474	229.14	211	230.152	C12H22O4	[M-H]-	Dodecanedioic aicd	Organic acids	Organic acids	693-23-2	B	727.13	807.2	621.53	866.3	359.36	434.32	643.84	871.86	858.94	835.25	487.66	750.74	1529.8	867.97	734.65	344.41	866.09	803.46	460.86	1040.2	1080.2	C02678	--
pmb0490	235.14	147.04	234.137	C13H18N2O2	[M+H]+	p-Coumaroylputrescine	Alkaloids	Phenolamine	34136-53-3	A	139570	169710	521750	215400	380780	304760	532020	544820	589950	104500	402100	476790	529000	359600	457870	329990	172780	313640	493130	449560	381810	C18326	ko00330,ko01100
mws4176	237.12	120.09	236.116	C12H16N2O3	[M+H]+	L-Alanyl-L-Phenylalanine	Amino acids and derivatives	Amino acids and derivatives	3061-90-3	A	127480	187380	139460	151650	117320	126460	156970	170150	201980	101630	111330	168180	141030	144190	157990	153200	83653	123830	165990	157640	159870	--	--
mws0984	236.08	164.06	237.086	C9H11N5O3	[M-H]-	L-Sepiapterin	Nucleotides and derivatives	Nucleotides and derivatives	17094-01-8	B	5552.4	6711.3	6457.3	7373.3	6556.5	6666.2	11764	12364	10334	13630	10972	7655.7	11419	12025	10097	11574	15277	7748.5	6515.5	8577.1	11340	C00835	ko00790,ko01100
Lmhn003240	237.04	121.03	238.048	C11H10O6	[M-H]-	Benzoylmalic acid	Phenolic acids	Phenolic acids	22138-51-8	B	8725600	10564000	8336400	12511000	12394000	12863000	15626000	14261000	13493000	10321000	8890800	7181500	12952000	13641000	13936000	13345000	15959000	16177000	10249000	11172000	11811000	--	--
pme0428	237.08	103	238.084	C12H14O5	[M-H]-	3,4,5-Trimethoxycinnamic acid	Phenolic acids	Phenolic acids	90-50-6	B	2444.3	1757	1142.8	1286.9	1204.4	1617	1844.6	1288.1	1171.2	1097.4	2285.9	1520.4	1632	1755.2	2301.2	664.97	1485.7	762.17	1570.8	1367.1	1380.6	--	--
pmn001669	237.08	147	238.084	C12H14O5	[M-H]-	Methyl sinapate	Phenolic acids	Phenolic acids	20733-94-2	A	74868	80116	78127	137550	123840	129100	92286	86126	83215	119550	97293	89747	217970	182240	200700	115400	108340	125610	87689	103460	106200	--	--
pme2827	239	223	240.245	C16H32O	[M-H]-	Palmitaldehyde	Lipids	Free fatty acids	629-80-1	B	6198300	5334000	5893300	6302900	5184300	5929400	6858200	6076100	6516500	5730300	5439100	5178800	6827800	6165900	6640900	5279900	5880800	6262900	7163300	7954900	8403700	C00517	ko00071
mws1383	243.09	145	242.08	C12H10N4O2	[M+H]+	Lumichrome	Alkaloids	Alkaloids	1086-80-2	B	7835.4	7303.1	5786.7	4383.6	7480.2	6253.5	5626.9	8275.7	11941	7529.2	5439.1	6658.6	6744.4	5238.1	7263	6678.5	10490	8710.1	5827	9128.3	10245	C01727	ko00740
pme0264	243.1	127	242.09	C10H14N2O5	[M+H]+	Thymidine	Nucleotides and derivatives	Nucleotides and derivatives	50-89-5	B	25789	30032	40494	28088	25297	26036	21778	24022	22667	22657	28610	19562	37163	17499	31585	18680	26535	29060	28674	24807	20820	C00214	ko00240,ko01100
mws0359	241.22	241.22	242.225	C15H30O2	[M-H]-	Pentadecanoic Acid	Lipids	Free fatty acids	1002-84-2	A	107120	104000	87167	105380	97592	87590	116000	99375	101240	86567	76687	59167	225440	108650	135750	86536	111060	171740	108530	84794	104520	C16537	--
ML10180524	244.09	112.05	243.086	C9H13N3O5	[M+H]+	Cytarabine	Nucleotides and derivatives	Nucleotides and derivatives	147-94-4	A	235060	260880	259140	254360	222050	194640	217120	223970	244870	155410	163970	156270	199770	174220	290830	215210	211490	154920	151790	245130	179170	C02961	--
pme3732	244.09	112	243.086	C9H13N3O5	[M+H]+	Cytidine	Nucleotides and derivatives	Nucleotides and derivatives	65-46-3	A	394580	471200	444490	378640	459620	409440	427800	433450	494600	267160	327200	327410	358640	323240	536470	333700	299160	256960	360880	341080	468950	C00475	ko00240,ko01100,ko02010
mws0248	243.06	110	244.07	C9H12N2O6	[M-H]-	Uridine	Nucleotides and derivatives	Nucleotides and derivatives	58-96-8	A	177150	206270	217040	129670	179380	159480	208410	151630	204870	108310	181410	124800	117630	104790	216780	126500	143090	118280	148970	179610	169840	C00299	ko00240,ko01100,ko02010
pme2266	245.1	227	244.088	C10H16N2O3S	[M+H]+	Biotin	Others	Vitamin	58-85-5	B	35507	56464	27137	25775	33940	39582	27292	41949	38338	32303	18620	41088	34980	71044	33259	49300	45214	44447	36067	40483	35426	C00120	ko00780,ko01100,ko02010
Lmhp002772	249.16	147.04	248.152	C14H20N2O2	[M+H]+	p-Coumaroylcadaverine	Alkaloids	Phenolamine	-	A	92864	78567	119000	46536	139670	85604	187820	266760	83088	35398	46143	41120	111540	116700	124250	144800	57040	127980	100880	91721	95054	--	--
pme3961	252.11	136	251.102	C10H13N5O3	[M+H]+	2'-Deoxyadenosine	Nucleotides and derivatives	Nucleotides and derivatives	958-09-8	A	333290	375760	405130	370140	329060	384440	329260	408270	437880	270640	350180	339110	416930	240350	355280	332220	335020	331090	393500	335810	353360	C00559	ko00230,ko01100,ko02010
pme2776	253.09	137	252.086	C10H12N4O4	[M+H]+	2'-Deoxyinosine	Nucleotides and derivatives	Nucleotides and derivatives	890-38-0	B	22406	28226	32529	24201	24759	24311	27351	26608	32250	17921	25225	21624	25112	20549	27646	23323	26082	23011	26821	24459	25776	C05512	ko00230,ko01100,ko02010
mws0361	253.22	235.19	254.225	C16H30O2	[M-H]-	Palmitoleic Acid	Lipids	Free fatty acids	373-49-9	A	8852.6	9907.5	6615.5	14385	6124.7	7347.1	9245.6	8108.5	6953.3	12454	7135.5	7075.8	36944	10165	16982	7870.6	11327	16057	7587.8	6375.5	6261.6	C08362	ko00061
Lmmp007480	257.08	137.02	256.074	C15H12O4	[M+H]+	2,4,4'-trihydroxychalcone	Flavonoids	Chalcones	-	B	20267	24018	23388	19962	18573	23114	21318	26686	19840	19289	23360	17350	19714	24342	22042	23356	24005	20157	22348	22320	20500	--	--
pma3101	256.2	124.1	256.082	C11H14NO6+	[M+H]+	Nicotinate D-ribonucleoside	Others	Vitamin	17720-18-2	B	6359300	6335400	6780400	8063000	7279000	7086300	5906500	6341800	6177200	6124700	5435800	6773400	4913000	5385400	6987200	5997000	5209100	6272400	6067200	6421100	6340600	C05841	ko00760,ko01100
mws1488	255.23	237.22	256.24	C16H32O2	[M-H]-	Palmitic acid	Lipids	Free fatty acids	57-10-3	A	8201.2	9385	10194	9296.5	8879.5	7892.1	8869.2	7678.4	9469.5	8707.2	7678.1	7915.7	8473.3	9132.2	8379.3	7044.3	7522.4	9378.4	7827	6757.6	8961.9	C00249	ko00061,ko00062,ko00071,ko00073,ko01040,ko01100,ko01212
mws0120	258.11	104.11	257.103	C8H20NO6P	[M+H]+	Choline Alfoscerate	Lipids	PC	28319-77-9	A	1600500	1516100	1262200	830670	1170400	1292000	553140	819790	425870	1479200	1738700	1763700	473190	690730	1142500	830180	1078300	744840	1051500	1142500	1051400	C00670	ko00564,ko00565
Zmyn000110	258.04	78.96	259.046	C6H14NO8P	[M-H]-	D-Glucosamine 1-phosphate	Others	Saccharides and Alcohols	2152-75-2	B	32401	37731	25766	25198	17713	33021	40211	34892	31175	28723	22680	32483	16371	20743	19622	20796	22609	16390	23600	30159	27944	C06156	ko00520,ko01100
mws0866	259.02	97	260.03	C6H13O9P	[M-H]-	D-Glucose 6-phosphate*	Others	Saccharides and Alcohols	56-73-5	A	1280900	1522500	1343300	1137300	1178400	1252800	1487600	1465400	1271200	1466300	1516300	1563600	1343300	1257700	1314400	1706400	1703200	1674300	1449800	1353900	1467400	C00092	ko00500,ko00562,ko00998,ko01100,ko01110
mws1090	259.02	97	260.03	C6H13O9P	[M-H]-	Glucose-1-phosphate*	Others	Saccharides and Alcohols	59-56-3	A	1366100	1348500	1375200	1129100	1180500	1263700	1442200	1329900	1240200	1557100	1366800	1624800	1335200	1396000	1313600	1740600	1572200	1551100	1493800	1305000	1716500	C00103	ko00010,ko00040,ko00052,ko00500,ko00520,ko00523,ko00561,ko01100,ko01110
Zmpn000095	261.04	78.96	262.045	C6H15O9P	[M-H]-	Sorbitol-6-phosphate	Others	Saccharides and Alcohols	20479-58-7	B	15286	14359	9415.6	10658	9802.4	10786	11137	14075	5045.4	14132	9343.1	9249.4	20359	8733.6	10350	10837	7750.5	12812	7761.5	13723	7076.6	C01096	ko00051,ko01100
Lmlp003161	265.15	177.06	264.147	C14H20N2O3	[M+H]+	N-Feruloylputrescine	Alkaloids	Phenolamine	501-13-3	A	313740	273240	341870	132070	259300	337100	365810	633320	568150	219750	251120	399770	586200	299940	400190	545090	551960	548680	502140	435040	397550	C10497	ko00330,ko01100
pme0230	268.1	136.06	267.097	C10H13N5O4	[M+H]+	Adenosine	Nucleotides and derivatives	Nucleotides and derivatives	58-61-7	A	2238000	2090500	2188500	2179600	2018800	2194200	2771700	2512600	2957800	1497900	1568900	1828100	2220400	1550000	2598600	1893700	1820600	1796200	2142900	2257900	2163100	C00212	ko00230,ko01100,ko02010
pme1184	268.1	152	267.097	C10H13N5O4	[M+H]+	2'-Deoxyguanosine	Nucleotides and derivatives	Nucleotides and derivatives	961-07-9	B	79143	102560	108160	86597	67166	81839	72449	75711	90925	82895	92350	69950	98484	63153	95529	85433	96189	88994	73158	89510	83714	C00330	ko00230,ko01100,ko02010
pma2172	268.13	121	267.126	C17H17NO2	[M+H]+	Cinnamoyltyramine	Alkaloids	Alkaloids	20384-14-9	B	2236.6	6174.8	5354.9	1098.1	11081	652.05	15647	15631	59898	2325.3	2603.2	1564	2902.1	95225	25476	15681	68873	21100	13630	14645	14484	--	--
pme2890	269.06	136	268.055	C8H16N2O4S2	[M+H]+	L-Homocystine	Amino acids and derivatives	Amino acids and derivatives	626-72-2	B	24844	22433	33807	28970	25173	30194	29911	39569	40815	15424	28372	34783	33710	22214	29608	29387	19245	20646	40806	48878	32159	C01817	ko00270
mws1060	267.07	135	268.081	C10H12N4O5	[M-H]-	9-(Arabinosyl)hypoxanthine	Nucleotides and derivatives	Nucleotides and derivatives	7013-16-3	B	76892	75380	86189	80123	76744	67990	98856	93529	112570	62543	50937	70630	154070	59777	101360	158530	118540	178500	84443	85626	95227	--	--
pmp000086	269.1	177.05	268.095	C13H16O6	[M+H]+	1-Feruloyl-sn-glycerol	Phenolic acids	Phenolic acids	-	B	178800	132960	146780	202850	180520	151730	204840	176670	175290	133970	127950	113390	168180	193110	120080	233040	161440	221000	195560	173600	158800	--	--
mws0383	267.23	267.23	268.24	C17H32O2	[M-H]-	10-Heptadecenoic Acid	Lipids	Free fatty acids	29743-97-3	A	34914	23791	14889	39837	25613	23063	26814	20181	23561	30686	21054	15004	112240	20522	51929	22723	24652	31436	16875	14378	21741	--	--
pmp000571	271.06	153.01	270.053	C15H10O5	[M+H]+	Apigenin	Flavonoids	Flavonoid	520-36-5	B	352540	458110	398280	412510	407890	546940	399740	317760	381580	133980	215200	254670	231780	247750	182200	122450	135950	147400	309040	317040	338120	C01477	ko00941,ko00943,ko00944,ko01100,ko01110
pmf0293	269.29	209.2	270.292	C18H38O	[M-H]-	1-Octadecanol	Lipids	Free fatty acids	112-92-5	B	30267	41068	37945	38637	37066	35843	35411	34007	33176	32780	34406	31760	31036	30280	28877	33159	30067	32097	38687	31672	30276	--	--
mws1173	271.06	242.7	272.068	C15H12O5	[M-H]-	Garbanzol	Flavonoids	Flavonols	1226-22-8	B	164270	256930	187330	182560	193840	192060	154770	168920	131120	59380	70641	64705	118150	108130	90561	88331	74205	89044	126230	119160	131730	C09751	ko00941
pme0376	271.06	151	272.068	C15H12O5	[M-H]-	Naringenin (5,7,4'-Trihydroxyflavanone)	Flavonoids	Dihydroflavone	480-41-1	B	112640	146950	134420	130930	125700	141340	123350	133800	117360	57301	104130	111150	76078	83189	102040	132730	67607	62000	124520	123500	119930	C00509	ko00941,ko00943,ko01100,ko01110
pme3472	271.09	107.6	272.09	C12H16O7	[M-H]-	Arbutin	Phenolic acids	Phenolic acids	497-76-7	B	531400	487470	558640	534930	455330	457810	455870	516100	562080	603460	542780	516050	554220	527010	570690	569200	570690	574120	474510	520400	517910	C06186	ko00010
Lmmn003323	271.23	225.22	272.235	C16H32O3	[M-H]-	2-Hydroxyhexadecanoic acid	Organic acids	Organic acids	764-67-0	A	275810	281670	235320	293200	198820	236860	278000	222920	266520	290840	188180	219410	863880	282160	386550	207760	294170	624040	212680	214560	202020	--	--
pmb1452	275.1	213.2	273.267	C16H35NO2	[M+H]+	N-Lauryldiethanolamine	Lipids	Free fatty acids	1541-67-9	B	23840	27504	16812	35165	20289	20954	21527	16019	27456	23534	27204	15793	31834	23258	29258	14968	19919	40880	16037	13262	15548	--	--
pme1201	273.08	167	274.084	C15H14O5	[M-H]-	Phloretin	Flavonoids	Chalcones	60-82-2	B	58664	93163	38673	38763	115650	47051	42091	37641	36318	36488	33397	35845	35478	43193	37868	157950	31317	31993	90299	85732	79241	C00774	ko00941,ko01110
mws1038	277.12	146	278.13	C11H22N2O4S	[M-H]-	Pantetheine	Others	Others	496-65-1	B	20014	35406	18158	23339	22069	28441	27486	35261	19014	22745	23209	24773	14240	33210	23532	31912	16266	21415	19783	24557	21036	C00831	ko00332,ko00770,ko01110
Lmlp012720	279.16	149.02	278.152	C16H22O4	[M+H]+	Dibutyl phthalate*	Phenolic acids	Phenolic acids	84-74-2	A	36140000	31741000	31248000	34037000	25141000	28090000	35719000	34297000	33324000	30398000	23320000	28586000	37691000	32408000	32707000	24190000	33204000	31132000	31295000	29694000	29043000	C14214	--
Lmxp011770	279.16	149.02	278.152	C16H22O4	[M+H]+	Diisobutyl phthalate*	Phenolic acids	Phenolic acids	84-69-5	A	35626000	31806000	31245000	34866000	25325000	28108000	36206000	35535000	32883000	30130000	23158000	28027000	37951000	31613000	33542000	23971000	32500000	31105000	30595000	29609000	29327000	C15205	--
mws0366	277.22	277.22	278.225	C18H30O2	[M-H]-	γ-Linolenic Acid*	Lipids	Free fatty acids	506-26-3	A	23993000	25532000	25454000	23109000	26079000	25086000	23446000	23011000	24645000	22625000	22736000	20465000	26192000	23052000	26856000	23732000	22936000	25827000	23756000	22979000	23524000	C06426	ko00591,ko01040,ko01100
mws0367	277.22	277.22	278.225	C18H30O2	[M-H]-	α-Linolenic Acid*	Lipids	Free fatty acids	463-40-1	A	25973000	26531000	25946000	25527000	28935000	28037000	26623000	24807000	26660000	24367000	26590000	23074000	28428000	25473000	28860000	25425000	27249000	28382000	25278000	26145000	24771000	C06427	ko00592,ko01040,ko01100,ko01110
Lmbn005923	277.22	59.01	278.225	C18H30O2	[M-H]-	Crepenynic acid	Lipids	Free fatty acids	2277-31-8	A	99939	101480	100360	103160	117400	112030	107800	89617	98819	93415	105030	85403	108940	94958	115640	95232	96527	107340	103490	98605	101920	C07289	ko00591
pmb0889	279.23	95.1	278.225	C18H30O2	[M+H]+	Punicic acid (9Z,11E,13Z-octadecatrienoic acid)	Lipids	Free fatty acids	544-72-9	A	852620	1250500	906190	896930	1118200	1056600	1074000	1323700	1293800	727460	985820	1052100	2117400	1021500	1231700	984580	1218200	1234900	1134800	1150400	1149500	C08364	--
pmb1650	279.2	149.4	278.225	C18H30O2	[M+H]+	Octadeca-11E,13E,15Z-trienoic acid	Lipids	Free fatty acids	25575-00-2	B	9800500	8545200	8140900	8998800	6222000	7005600	9672000	9376100	8904900	7959200	5903200	7451400	10286000	8530000	8873900	6120200	8737000	8238700	7948000	7679000	7766200	--	--
mws1491	279.23	279.23	280.24	C18H32O2	[M-H]-	Linoleic acid	Lipids	Free fatty acids	60-33-3	A	10564000	10808000	11962000	10732000	13038000	10986000	13017000	9690600	12341000	9267300	9812700	8807700	13159000	9214500	12657000	10268000	9841700	12479000	13934000	11774000	13097000	C01595	ko00591,ko01040,ko01100
Lmbn006152	279.23	59.01	280.24	C18H32O2	[M-H]-	(9Z,11E)-Octadecadienoic acid	Lipids	Free fatty acids	2540-56-9	A	4428.6	6168.2	6226.8	5487.8	6758.1	7780	7348.2	5044.3	7821.9	4676.1	6612.3	4999.7	6866.1	4786.7	5831.2	5238.2	3783.9	6780.9	8771	6873.2	6967.8	C04056	ko00591
Hmhp001812	282.12	136.06	281.112	C11H15N5O4	[M+H]+	2'-O-Methyladenosine	Nucleotides and derivatives	Nucleotides and derivatives	2140-79-6	B	27035	25524	30289	30593	27475	28701	22291	20944	31856	22260	21811	23712	35891	27357	34692	29309	24296	22814	23825	28775	28199	--	--
YC512118	282.28	247.24	281.272	C18H35NO	[M+H]+	Oleamide (9-Octadecenamide)	Lipids	Free fatty acids	301-02-0	A	36923	31723	18383	33819	25157	38385	95753	73087	24357	29746	29604	74731	93455	21660	38685	42453	45585	51037	41661	40877	39371	C19670	--
mws0396	281.25	281.25	282.256	C18H34O2	[M-H]-	Elaidic Acid	Lipids	Free fatty acids	112-79-8	A	5589900	6513200	5184300	5901100	5641900	5930500	6317200	5459900	5998900	3975700	6880900	3482800	10576000	4875600	7736800	5895900	6325600	9993300	6064400	5091400	5327100	C01712	--
mws2623	281.25	281.25	282.256	C18H34O2	[M-H]-	11-Octadecanoic acid(Vaccenic acid)	Lipids	Free fatty acids	506-17-2	A	1767400	2131600	1718900	1975200	1869300	1883600	2105500	1911800	1895200	1311800	2173200	1072500	3706300	1631400	2566200	2028600	2233600	3145200	1959900	1745400	1734300	C21944	--
pme1178	284.1	152	283.092	C10H13N5O5	[M+H]+	Guanosine	Nucleotides and derivatives	Nucleotides and derivatives	118-00-3	A	2417000	2278200	2531500	2396800	2657900	2081600	2499800	2427500	2501600	1717400	1773100	1824200	1955500	1570500	2717100	2330600	1825800	1791800	2330900	2233700	2293500	C00387	ko00230,ko01100,ko02010
pmp001252	284.13	147.04	283.121	C17H17NO3	[M+H]+	p-Coumaroyltyramine	Alkaloids	Phenolamine	36417-86-4	B	7065.4	6275.7	5255.5	4698.5	5592.6	5093	6602.2	5510.6	4160.6	5845.4	6024.9	5210.5	3022.3	5565.6	4206.7	7392.7	7526.8	5542.2	4157.3	4584.8	6276.7	--	--
mws0129	285.08	270	284.068	C16H12O5	[M+H]+	Genkwanin (Apigenin 7-methyl ether)	Flavonoids	Flavonoid	437-64-9	B	6793.9	11471	167650	3173.5	304060	71656	3632.9	233680	22573	48027	207770	67758	89838	3773.5	168440	173220	23318	39367	116440	113370	108540	C10046	--
mws0668	283.07	151	284.076	C10H12N4O6	[M-H]-	Xanthosine	Nucleotides and derivatives	Nucleotides and derivatives	146-80-5	A	402700	438690	380540	476540	370610	445630	405230	500970	536010	513120	363780	452300	512020	436410	580280	358680	406580	384130	418480	446610	405650	C01762	ko00230,ko00232,ko01100,ko01110,ko02010
mws1489	283.26	283.26	284.272	C18H36O2	[M-H]-	Stearic Acid	Lipids	Free fatty acids	57-11-4	B	64602000	75521000	78382000	62733000	74130000	72820000	71936000	62199000	78351000	66924000	63374000	54437000	49358000	135360000	74282000	68314000	71517000	89907000	1802100	1781600	1778800	C01530	ko00061,ko01040
pma1751	286.09	124	285.085	C12H15NO7	[M+H]+	N-(beta-D-Glucosyl)nicotinate	Others	Vitamin	-	B	29805	46211	38853	43869	40801	36301	34401	44898	44898	44829	48670	42517	52148	33930	33799	39824	32430	40169	44887	43011	43160	--	--
pmp000964	287.06	153.01	286.048	C15H10O6	[M+H]+	Aureusidin	Flavonoids	Sinensetin	38216-54-5	B	39651	43219	49355	56465	45206	42555	46355	40974	39329	26619	29834	33507	25357	26634	28896	23967	27287	25987	35104	39208	36074	C08576	--
pme0088	285.04	151	286.048	C15H10O6	[M-H]-	Luteolin (5,7,3',4'-Tetrahydroxyflavone)	Flavonoids	Flavonoid	491-70-3	B	213730	209980	225370	273150	235860	217220	210080	216150	224850	135800	136560	162300	122600	126190	152930	119890	149130	121200	178250	175840	181430	C01514	ko00941,ko00944,ko01100,ko01110
pme1662	287.08	167	286.084	C16H14O5	[M+H]+	5,4'-Dihydroxy-7-methoxyflavanone (Sakuranetin)	Flavonoids	Flavonoid	2957-21-3	B	6221.5	5162.4	132590	3123.4	78268	11912	2298.2	204800	13449	24552	301580	50177	43594	6032	120980	435650	33481	78646	138920	143730	135010	C09833	ko00941,ko01110
mws1521	285.1	121.03	286.105	C13H18O7	[M-H]-	Salicin	Phenolic acids	Phenolic acids	138-52-3	B	144750	136110	145220	167990	154370	133390	119590	128610	104430	159040	123810	133440	162010	169930	164220	144210	158550	149520	116600	128870	128590	C01451	ko00010
mws1094	287.06	259	288.063	C15H12O6	[M-H]-	Aromadendrin (Dihydrokaempferol)	Flavonoids	Dihydroflavonol	480-20-6	B	3785.4	2809.4	2949.6	1730.5	6915.6	4899.9	2510.7	6418.8	3497.2	4120.6	7825.5	7414.7	3393.9	1872.4	3591.2	9638.7	2719.3	3307.1	7108.8	6440.3	5707.2	C00974	ko00941,ko01100,ko01110
mws0064	287.06	135	288.063	C15H12O6	[M-H]-	Eriodictyol (5,7,3',4'-Tetrahydroxyflavanone)	Flavonoids	Dihydroflavone	552-58-9	B	75258	84211	84623	97647	69206	80190	78150	115000	107850	47767	47447	70100	49295	40519	52663	56281	50729	52378	69322	75374	71179	C05631	ko00941,ko01100,ko01110
pmn001686	287.22	241.22	288.23	C16H32O4	[M-H]-	10,16-Dihydroxypalmitic acid	Lipids	Free fatty acids	3233-90-7	B	1666.1	1651.7	1676.8	1980.4	1170.7	1634.4	1996.3	1583.2	2410.2	1558.8	2051.5	1882.2	3365.4	2111.4	2437.1	1224.9	1324.4	2056.5	1251.1	1362.6	1747.9	C08285	ko00073
Lmyn007883	287.22	287.22	288.23	C16H32O4	[M-H]-	9,16-Dihydroxypalmitic acid	Lipids	Free fatty acids	38076-49-2	B	32590	30522	23512	39407	23320	35810	35735	30045	50809	35266	33725	34585	63740	38746	57760	24651	30023	38326	32120	31695	32002	--	--
pmb2657	289.1	97.1	290.123	C10H18N4O6	[M-H]-	Argininosuccinic acid	Organic acids	Organic acids	2387-71-5	B	56465	67611	61175	41461	41868	52476	67101	57327	50359	53559	56067	76896	41883	42326	32574	75021	55119	65408	52688	56539	56795	C03406	ko00220,ko00250,ko01100,ko01110,ko01230
pmb0885	291	190.9	290.188	C18H26O3	[M+H]+	4-Oxo-9Z,11Z,13E,15E-Octadecatetraenoic Acid	Lipids	Free fatty acids	-	B	35990	41290	30885	34337	28082	26138	35549	31593	30575	45528	38413	37336	41269	47337	48369	39110	37555	47948	42150	35089	35784	--	--
Zmyn004548	291.2	235.17	292.204	C18H28O3	[M-H]-	12-Oxo-phytodienoic acid	Lipids	Free fatty acids	85551-10-6	B	4081	3920.5	3011.5	3677.3	3438.8	3583.6	2544.4	4079	3150.6	3393.1	3564.4	3318.6	7212.3	3981.1	4473.7	3167.2	2988.4	5025.7	3464.1	3445	3242.1	C01226	ko00592,ko01100,ko01110
Zmpn003368	293.21	195.14	294.219	C18H30O3	[M-H]-	13S-Hydroxy-9Z,11E,15Z-octadecatrienoic acid	Lipids	Free fatty acids	87984-82-5	B	39463	49342	82200	22201	38198	29644	26644	37649	34087	15690	20143	21327	44964	30637	31014	18307	22228	24683	30726	30440	30150	C16316	ko00592
pmb2792	293.21	193.1	294.219	C18H30O3	[M-H]-	13-Hydroxy-6,9,11-octadecatrienoic acid	Lipids	Free fatty acids	74784-20-6	B	64116	73500	100070	93332	69725	74370	88163	85651	135260	69896	224490	57177	84190	101550	254680	156130	71072	118780	56703	60171	59620	--	--
Lmbn005443	293.21	235.17	294.219	C18H30O3	[M-H]-	13-KODE; (9Z,11E)-13-Oxooctadeca-9,11-dienoic acid*	Lipids	Free fatty acids	54739-30-9	B	4347.6	5725.4	7095.5	5228.8	7795	5708	5660.6	4836.9	5027.3	5707.6	7114	5697.8	8377.3	6919.9	6336.2	3738.2	5214.6	6189.8	6551.6	5130.9	4874.9	C14765	ko00591
pmb2786	293.21	235.17	294.219	C18H30O3	[M-H]-	9-Hydroxy-10,12,15-octadecatrienoic acid*	Lipids	Free fatty acids	89886-42-0	B	5445.8	5128.1	7081.4	4875.7	6972	5096.4	5351.3	4250	5312.2	5799.9	7252.2	5364.6	7668.1	4322	5085.5	4901.7	3695.6	5434.3	5352.6	5678.4	6076.8	C16326	ko00592
pmb2787	293.21	275.1	294.219	C18H30O3	[M-H]-	9-Oxo-10E,12Z-octadecadienoic acid	Lipids	Free fatty acids	54232-59-6	B	4112.4	9638.1	4658.4	5946.9	7530.7	5757.1	5632.9	5534.6	4653.8	4142.5	7062.5	6350.6	11195	5406.9	7287.2	4682.2	4850.1	7242.6	5000	6566.9	5557.8	C14766	ko00591
Lmhn102068	295.05	179.03	296.053	C13H12O8	[M-H]-	2-O-Caffeoylmalic acid	Phenolic acids	Phenolic acids	53755-04-7	B	18088	14133	35161	10580	9798.4	21779	3466.5	10719	9692.5	26756	26448	34085	11890	9712.1	4221.8	4245.3	5740.8	7684.7	10692	14236	12719	--	--
Hmqp005411	297.24	81.07	296.234	C18H32O3	[M+H]+	9-Oxo-12Z-Octadecenoic acid*	Lipids	Free fatty acids	112543-32-5	B	61326	67405	85870	80402	53833	58971	63225	69745	76604	74769	74644	65423	132670	65359	75103	61840	63292	83876	81523	68787	68464	--	--
Hmqp005455	297.24	81.07	296.234	C18H32O3	[M+H]+	15(R)-Hydroxylinoleic Acid*	Lipids	Free fatty acids	177931-23-6	B	15387	14268	13738	16362	16040	14960	20341	17287	21715	17289	14031	18529	38786	19025	21258	21147	15459	19953	26306	14670	22963	--	--
pmb2799	295.23	195.2	296.235	C18H32O3	[M-H]-	12,13-Epoxy-9-Octadecenoic Acid	Lipids	Free fatty acids	6799-85-5	A	7441.6	8152.4	7102.3	8221.5	7843.7	8155.6	8139.1	7680.4	8316.4	8038	8832.9	8228.6	17301	7749.3	8245.5	7663.2	7453.4	9917.3	7923.9	6084	8123.4	C14826	ko00591,ko01100
Lmbn005662	295.23	171.1	296.235	C18H32O3	[M-H]-	9(10)-EpOME;(9R,10S)-(12Z)-9,10-Epoxyoctadecenoic acid	Lipids	Free fatty acids	16833-56-0	A	15080	15411	11724	20206	9017.5	15937	14963	15366	15977	16073	17176	14931	44983	19139	19637	15608	13844	25913	15250	15886	16690	C14825	ko00591,ko01100
Rfmb091	295.23	195.14	296.235	C18H32O3	[M-H]-	9S-Hydroxy-10E,12Z-octadecadienoic acid*	Lipids	Free fatty acids	15514-85-9	A	227200	344340	233100	234890	357070	285380	266990	348000	310070	187080	205710	211340	642040	309370	306420	221300	242610	317470	261360	267000	265850	C14767	ko00591
Lmbn005369	295.23	195.14	296.235	C18H32O3	[M-H]-	13(S)-HODE;13(S)-Hydroxyoctadeca-9Z,11E-dienoic acid*	Lipids	Free fatty acids	10219-69-9	A	226050	343380	233420	231840	340430	276880	260320	355550	300910	183660	203060	204080	624850	314970	303660	216610	235130	309480	263200	261920	265540	C14762	ko00591
pme1474	298.1	136	297.09	C11H15N5O3S	[M+H]+	5'-Deoxy-5'-(methylthio)adenosine	Nucleotides and derivatives	Nucleotides and derivatives	2457-80-9	A	14557000	16061000	15784000	13442000	15209000	17167000	14629000	14745000	13337000	15911000	14640000	14077000	14687000	18879000	18577000	16970000	18032000	16087000	14032000	14166000	13723000	C00170	ko00270,ko00908,ko01100
pmb0197	298.1	166.3	297.107	C11H15N5O5	[M+H]+	N7-Methylguanosine	Nucleotides and derivatives	Nucleotides and derivatives	20244-86-4	B	16612	10580	17657	23196	16081	17429	16101	19291	20947	19602	16151	13518	24539	22155	18231	27239	16455	17002	12933	17741	20249	C20674	--
Zmyn004714	297.24	183.14	298.251	C18H34O3	[M-H]-	Ricinoleic acid	Lipids	Free fatty acids	141-22-0	A	42634	37800	41415	36713	33442	39757	38553	30918	36318	41198	42992	36898	55319	45265	46672	33462	35245	46533	38369	38379	36268	C08365	--
pmf0297	297.32	183.1	298.324	C20H42O	[M-H]-	1-Eicosanol	Lipids	Free fatty acids	629-96-9	B	42376	36211	40813	41434	32091	40060	40978	35847	34432	41751	43297	38041	58243	42029	47239	30663	35123	46506	33297	35658	37689	--	--
Zmyn005015	298.27	254.25	299.282	C18H37NO2	[M-H]-	Palmitoylethanolamide	Lipids	Free fatty acids	544-31-0	B	1112	1164	819.62	982.38	536.67	1640.2	1718.6	1137.6	1402.2	1188	887.56	1096.9	5982.8	1241.5	1720.4	1038.1	1540.9	4281.4	898.97	756.76	842.48	C16512	--
pmp001127	301.07	286.08	300.063	C16H12O6	[M+H]+	Chrysoeriol*	Flavonoids	Flavonoid	491-71-4	A	7999400	8621300	8400800	8598200	8480700	9854300	7136000	6453200	8098500	3128000	5238000	6087900	5576800	5099400	4236200	3312000	3180400	4097600	6469800	6779400	6579500	C04293	ko00944
mws0058	299.06	284	300.063	C16H12O6	[M-H]-	Diosmetin (5,7,3'-Trihydroxy-4'-methoxyflavone)	Flavonoids	Flavonoid	520-34-3	B	10681000	11583000	11153000	11413000	12007000	13837000	9778400	9749800	12262000	4350300	7376300	8215600	7604300	7358600	5605200	4365600	4761200	5428200	9218200	9109200	9639400	C10038	--
pmp000001	301.07	286.05	300.063	C16H12O6	[M+H]+	Hispidulin (5,7,4'-Trihydroxy-6-methoxyflavone)*	Flavonoids	Flavonoid	1447-88-7	A	7578600	8389300	7767800	8600700	7958300	9818000	7838000	6635400	8273600	3135300	5312000	5640700	5432200	5315000	4260000	3061600	3069000	3902700	6852000	6864700	6559400	C10058	--
Zmhn001358	299.08	137.02	300.084	C13H16O8	[M-H]-	4-O-Glucosyl-4-hydroxybenzoic acid	Phenolic acids	Phenolic acids	-	A	363140	335510	342730	447280	341650	438770	398860	503700	421990	461210	328250	291290	433450	486010	329040	326380	539050	421210	374920	325280	343250	--	--
Zmhn001926	299.08	137.02	300.084	C13H16O8	[M-H]-	1-O-Salicyl-D-glucose	Phenolic acids	Phenolic acids	60517-74-0	A	13273000	14332000	15892000	14492000	15091000	14716000	9105900	10773000	10809000	17355000	16542000	14262000	16419000	23007000	14922000	8088800	13073000	16629000	12282000	12267000	13284000	--	--
pmb3142	299.1	137.1	300.085	C13H16O8	[M-H]-	Salicylic acid-2-O-glucoside	Phenolic acids	Phenolic acids	10366-91-3	B	794320	948460	898500	909600	1131400	1013800	1074900	833440	968820	849150	892370	888900	939020	1047000	978310	969650	1088500	1073800	905670	976660	855560	--	--
pmc1990	299.1	223.1	300.1	C17H16O5	[M-H]-	4'-Hydroxy-5,7-dimethoxyflavanone	Flavonoids	Flavanols	-	B	1210200	1082300	1205800	1305800	1058300	1242500	1703200	1377700	1164500	1158800	1138200	1183500	1442700	1192600	1384000	1117800	1238900	1379900	1509800	1591500	1824000	--	--
pme2816	301.2	209.2	300.209	C20H28O2	[M+H]+	4-Oxoretinol	Others	Vitamin	62702-55-0	A	6498.1	6569.4	5518.5	5950.7	7211.2	5973.8	7439.5	6318.4	5706	9914.3	7067	10687	7347.8	11091	7965.6	7588.4	5627.8	7719	7827.8	7457.3	9045	C16683	--
Zmyn005384	299.26	253.26	300.266	C18H36O3	[M-H]-	2R-Hydroxyoctadecanoic Acid	Lipids	Free fatty acids	26633-48-7	A	37698	42321	33824	42940	28411	36699	25396	25123	36705	32190	28551	17352	131250	53465	48953	27991	36289	70421	30890	27292	26153	C03042	--
pmb3079	300.05	96.9	301.056	C8H16NO9P	[M-H]-	N-Acetyl-D-glucosamine-1-phosphate	Others	Saccharides and Alcohols	6866-69-9	B	16860	31073	41537	16490	8727.3	5184.4	13349	7340.4	13075	24084	15793	10419	8759.4	14076	11404	9254.5	14140	11070	10700	21115	10621	C04256	--
mws1349	302.31	109.2	301.298	C18H39NO2	[M+H]+	Dihydrosphingosine	Lipids	Sphingolipids	764-22-7	B	8985.3	7292.1	14386	12557	18585	10182	8562.1	17276	16902	10480	9829.8	5973.3	11445	8796.5	9035.3	9785.5	11025	15897	12051	13323	13858	C00836	ko00600,ko01100
Zmhn000892	301.09	139.05	302.1	C13H18O8	[M-H]-	4-O-Glucosyl-3,4-dihydroxybenzyl alcohol	Phenolic acids	Phenolic acids	-	B	108200	110070	114300	116350	106060	116690	88219	96913	99552	123790	94623	95085	113300	121290	110460	115570	105480	116700	102770	85458	99307	--	--
mws1375	304.15	185.09	303.143	C12H21N3O6	[M+H]+	Nicotianamine	Amino acids and derivatives	Amino acids and derivatives	34441-14-0	B	156330	157140	130790	109860	175920	132070	90842	70995	31921	179750	141930	151840	60795	64896	113100	158560	150120	99987	175060	85530	166990	C05324	--
pmn001610	307.26	307.3	308.272	C20H36O2	[M-H]-	Eicosadienoic acid	Lipids	Free fatty acids	5598-38-9	A	53061	61334	56439	56075	65012	71707	53059	55415	51747	52254	70299	38065	109080	60149	81129	54759	58286	65688	55348	54910	51753	C16525	ko01040
Lmhn003074	309.06	193.05	310.069	C14H14O8	[M-H]-	Feruloylmalic acid	Phenolic acids	Phenolic acids	-	B	1797700	1682000	1939200	1428200	1652400	2213100	516420	939130	1155600	1737400	1827400	1963300	1355300	1387000	1320200	706670	1045500	1042900	1391300	1344500	1354000	--	--
pmb2791	309.21	209.1	310.1	C18H30O4	[M-H]-	9-Hydroperoxy-10E,12,15Z-octadecatrienoic acid	Lipids	Free fatty acids	111004-08-1	B	39989	48566	71365	63722	34562	40065	61832	51941	78144	43822	210410	39140	53504	63927	202840	83224	78195	98692	27156	29159	29973	C16321	ko00592,ko01110
pme3967	312.13	180	311.123	C12H17N5O5	[M+H]+	2-(Dimethylamino)guanosine	Nucleotides and derivatives	Nucleotides and derivatives	2140-67-2	B	57812	51594	59879	70167	59701	57925	60016	54981	52068	179810	91125	141110	121650	68785	78145	66389	66755	65097	89450	90785	86660	--	--
Lmqp002761	313.14	151.08	312.136	C19H20O4	[M+H]+	Alnusonol	Phenolic acids	Phenolic acids	52330-12-8	B	444990	438450	461680	487530	448550	404590	474240	434260	575260	574000	500900	504830	484480	383710	431860	582900	548140	558960	568060	550350	447100	--	--
pmb2804	311.1	171.3	312.23	C18H32O4	[M-H]-	13S-Hydroperoxy-9Z,11E-octadecadienoic acid	Lipids	Free fatty acids	33964-75-9	B	101510	117500	110970	115860	107820	116860	114440	142600	149990	97183	116040	138110	169830	106630	133110	121930	132230	126660	123980	123920	124390	C04717	ko00591,ko01100
Rfmb087	311.22	293.21	312.23	C18H32O4	[M-H]-	9-Hydroxy-13-oxo-10-octadecenoic Acid	Lipids	Free fatty acids	-	B	56980	90809	62165	81806	96069	92145	83932	98234	83124	56290	58657	64353	152760	72089	88282	71945	83508	76963	73027	74787	74588	--	--
Lmbn004685	311.22	223.17	312.23	C18H32O4	[M-H]-	5S,8R-DiHODE; (5S,8R,9Z,12Z)-5,8-Dihydroxyoctadeca-9,12-dienoate	Lipids	Free fatty acids	-	B	9364.7	9607.6	14233	11173	7027.4	8277.2	11883	8690.1	15110	10080	45942	11879	14065	14530	61609	14066	28041	14596	6251.6	8713.6	8234.9	C20186	ko00591
pmn001689	311.22	223.17	312.23	C18H32O4	[M-H]-	9-Hydroxy-12-oxo-15(Z)-octadecenoic acid	Lipids	Free fatty acids	-	B	23134	20371	20305	19294	21166	25152	24424	22061	21316	21146	29332	22023	24490	22875	23050	22968	23359	24427	25387	25373	24795	C21924	ko00592,ko01110
Zmjn004133	311.22	293.21	312.23	C18H32O4	[M-H]-	9S-Hydroperoxy-10E,12Z-octadecadienoic acid	Lipids	Free fatty acids	5502-91-0	B	14820	26235	21059	20405	19147	20377	20554	23936	28605	17672	20004	23171	48825	22774	28627	24319	23649	26203	22284	28645	22622	C14827	ko00591,ko01100
Lmbn005287	311.22	249.22	312.23	C18H32O4	[M-H]-	7S,8S-DiHODE; (9Z,12Z)-(7S,8S)-Dihydroxyoctadeca-9,12-dienoic acid	Lipids	Free fatty acids	143288-65-7	A	6724.2	5510.9	5728.4	7185.8	5147.1	6429	5503.6	6780.8	5914.5	6700.4	6771.7	6885.8	11305	6100.1	7573.9	5136.5	6337.9	10980	6542.9	7271.3	7293.3	C07354	ko00591
mws1433	314.14	177.05	313.131	C18H19NO4	[M+H]+	N-Feruloyltyramine	Alkaloids	Phenolamine	66648-43-9	B	2117.2	1790	4340.1	1777.3	3705.1	1454.2	6239	5077.7	6868.2	1848.2	2323.6	2267.6	3078.5	31776	9458.1	5536	16199	17852	4102.3	5878.6	3789.4	C02717	--
Lmsp008392	315.09	272.07	314.079	C17H14O6	[M+H]+	4',5-Dihydroxy-3',5'-dimethoxyflavone	Flavonoids	Flavonoid	-	A	3604.9	5002.9	17356	1110.5	59217	14577	1446.5	41622	3051.4	8922.9	25800	16956	22503	2290	43696	39643	12161	9752	21932	18551	21291	--	--
Lmmn002179	313.09	107.05	314.1	C14H18O8	[M-H]-	Methyl salicylate-2-O-glucoside	Phenolic acids	Phenolic acids	10019-60-0	B	90544	85541	91343	78053	91945	68415	139500	122050	149130	103370	104500	81409	85650	85868	102580	115000	101430	139860	105030	107450	102750	--	--
Lmbn005487	313.24	251.24	314.246	C18H34O4	[M-H]-	12,13-DHOME; (9Z)-12,13-Dihydroxyoctadec-9-enoic acid	Lipids	Free fatty acids	263399-35-5	B	16331	17502	11172	15437	13807	13610	14252	13532	15507	12393	11151	9353.7	42868	15678	21957	14180	14981	22344	11682	12338	13707	C14829	ko00591
pmn001367	315.07	153.02	316.079	C13H16O9	[M-H]-	Protocatechuic acid-4-O-glucoside*	Phenolic acids	Phenolic acids	-	A	4961600	4821400	4895400	4275500	5089400	4995500	2544500	3399500	2925000	5589700	5275800	4546500	4400200	4446700	4526600	2710000	3762400	4373500	4085300	3850000	4620000	--	--
pmb2871	315.07	153	316.079	C13H16O9	[M-H]-	1-O-Gentisoyl-D-glucoside*	Phenolic acids	Phenolic acids	23445-11-6	A	3790700	4551300	5515100	4158300	4937000	4781000	2334500	3168500	3166700	4729500	5606700	4059600	4668800	3846100	4987400	2843400	3500300	3902900	4092300	4009500	3847300	--	--
Hmtn001120	315.11	153.06	316.116	C14H20O8	[M-H]-	5-(2-Hydroxyethyl)-2-O-glucosylphenol	Phenolic acids	Phenolic acids	-	B	107830	115250	111630	127150	147810	113690	122460	105110	115100	191890	133340	142190	168640	112170	119340	123200	149900	190970	121010	119970	141740	--	--
pmb2221	318.3	60.1	317.293	C18H39NO3	[M+H]+	4-Hydroxysphinganine	Lipids	Sphingolipids	554-62-1	A	4276700	4248600	4216100	4102600	3631300	3773700	2840300	5114300	5211700	4116800	3917400	3929900	5143100	4471500	2761100	3809500	3665000	4320700	4678800	4907300	4431900	C12144	ko00600,ko01100
mws0744	319.05	301	320.053	C15H12O8	[M-H]-	Dihydromyricetin (Ampelopsin)	Flavonoids	Dihydroflavonol	27200-12-0	B	32767	36581	27657	27636	28737	22798	26943	16884	23228	26112	25420	22300	33325	27666	28133	21603	29585	34180	21221	22456	33778	C02906	ko00941,ko01110
pmb3075	319	145.1	320.09	C16H16O7	[M-H]-	3-O-p-Coumaroylshikimic acid	Phenolic acids	Phenolic acids	-	B	61762	87393	71847	44750	56432	55302	83417	35289	65865	23295	17619	26346	17798	31021	7876.8	10367	18046	12245	46676	48098	34268	--	--
mws0582	322.11	130	321.099	C11H19N3O6S	[M+H]+	S-(Methyl)glutathione	Amino acids and derivatives	Amino acids and derivatives	2922-56-7	B	50205	73165	63734	45098	72516	54397	52880	50768	51619	60114	57520	62016	43549	44140	52272	55450	72702	47651	42569	61557	55976	C11347	--
pme3174	324.06	112	323.052	C9H14N3O8P	[M+H]+	Cytidine 5'-monophosphate(Cytidylic acid)	Nucleotides and derivatives	Nucleotides and derivatives	63-37-6	B	208360	273480	187220	111800	118200	129020	108510	96961	116210	110050	124720	157760	91704	80809	150640	169800	98007	90412	128470	138770	155550	C00055	ko00240,ko01100
pme3188	323.03	211	324.036	C9H13N2O9P	[M-H]-	Uridine 5'-monophosphate	Nucleotides and derivatives	Nucleotides and derivatives	58-97-9	A	388330	403120	398450	352560	369340	357600	467730	441800	502800	274770	343010	363080	298480	282950	287710	318550	254310	248960	379670	404450	402070	C00105	ko00240,ko01100
Lmbp003825	325.09	163.04	324.085	C15H16O8	[M+H]+	Skimmin (7-Hydroxycoumarin-7-O-glucoside)	Lignans and Coumarins	Coumarins	93-39-0	B	119890	193430	105300	378090	125120	853320	19051	395580	523550	217260	104460	815610	234160	122670	100100	84641	98080	378960	331820	381960	416290	--	--
mws0983	326.31	62.06	325.298	C20H39NO2	[M+H]+	N-Oleoylethanolamine	Alkaloids	Alkaloids	111-58-0	A	292840	286090	272770	285510	229010	297270	347880	292890	372260	221830	258200	211330	470090	223010	243870	240940	247980	343910	304600	266640	276660	C20792	--
Zmhn002301	325.09	163.04	326.1	C15H18O8	[M-H]-	p-Coumaric acid-4-O-glucoside	Phenolic acids	Phenolic acids	117405-48-8	B	124780	76820	132300	213050	197390	169390	119100	118980	164260	140450	105000	120700	241170	201740	251660	151030	150380	159240	122280	133330	130820	C06739	--
Lmyp002284	328.1	166.05	327.095	C14H17NO8	[M+H]+	2-Hydroxy-1,4-benzoxazine-3(2H)-one glucoside (HBOA glucoside)	Alkaloids	Alkaloids	27625-86-1	B	26635	10419	27585	25569	23725	21461	15220	15661	28064	18128	14795	23889	30300	19335	25787	12843	9213.2	16367	21448	20878	19271	--	--
pmn001691	327.22	291.2	328.225	C18H32O5	[M-H]-	9,12,13-Trihydroxy-10,15-octadecadienoic acid	Lipids	Free fatty acids	-	A	283840	478410	377080	383770	369800	379240	439290	574720	558230	191850	303890	342100	382660	373320	538630	388220	331060	250300	397890	409940	444410	--	--
mws0371	327.23	283.3	328.24	C22H32O2	[M-H]-	Cis-4,7,10,13,16,19-Docosahexaenoic Acid	Lipids	Free fatty acids	6217-54-5	B	3071.4	2233.8	2174.2	4296.7	2655.5	3266.9	2991.8	3013.1	3863.3	3208.5	2597.1	2100.1	3467.3	3542.6	4304	3493	3656.4	2929.3	1274.8	1248	1997.3	C06429	ko01040
mws0884	328.05	134.2	329.053	C10H12N5O6P	[M-H]-	Cyclic 3',5'-Adenylic acid	Nucleotides and derivatives	Nucleotides and derivatives	60-92-4	A	81835	66224	73373	89530	77838	74362	100780	99904	100570	45686	46273	68728	80810	53038	81383	73838	66539	57916	70920	76387	77531	C00575	ko00230,ko01100
Zmlp005013	331.04	299.02	330.038	C16H10O8	[M+H]+	3,3'-Di-O-Methylellagic Acid	Tannins	Tannin	2239-88-5	B	941460	1125900	881580	809660	901010	961070	718530	775670	736900	758440	724830	748420	728170	930520	819830	806750	727860	763090	746070	812170	811680	--	--
Lmzp004885	331.08	315.05	330.074	C17H14O7	[M+H]+	Tricin (5,7,4'-Trihydroxy-3',5'-dimethoxyflavone)	Flavonoids	Flavonoid	520-32-1	A	860310	1045700	851610	932120	957190	929330	829520	754800	745900	760680	829260	849480	789160	924700	896000	865450	822900	792020	835300	864950	837780	C10193	--
Lmtn002565	329.11	167.03	330.095	C14H18O9	[M-H]-	1-O-Vanilloyl-D-Glucose	Phenolic acids	Phenolic acids	-	A	57456	59280	54397	66401	56116	50054	28713	44346	34147	72154	58137	45243	57711	61826	60594	51893	34357	55343	52329	45659	43297	C20470	--
Zmhn001883	329.09	209.04	330.095	C14H18O9	[M-H]-	Vanillic acid-4-O-glucoside	Phenolic acids	Phenolic acids	32142-31-7	B	272200	291140	289830	359640	327590	381670	255200	260880	359290	264400	292970	233820	329350	358500	242690	210720	264660	275940	255450	276890	272990	--	--
Hmqn003054	329.23	311.23	330.24	C18H34O5	[M-H]-	9,10,11-Trihydroxy-12-octadecenoic acid	Lipids	Free fatty acids	61911-67-9	B	141840	210530	171460	191090	156950	189700	211710	272280	273840	107510	164250	200590	206460	183000	221920	185010	172650	147670	198960	218030	215370	--	--
pmn001694	329.23	229.15	330.241	C18H34O5	[M-H]-	9,10,13-Trihydroxy-11-Octadecenoic Acid	Lipids	Free fatty acids	29907-57-1	A	2534700	3687800	3267600	3334700	2656200	3235600	3647200	4810400	5188200	1871900	2609600	3409100	3715000	3168300	4147800	3171800	2883600	2452200	3418400	3664100	3729400	C14835	ko00591
Lmbn004240	329.23	199.13	330.241	C18H34O5	[M-H]-	9,10-Dihydroxy-12,13-epoxyoctadecanoic acid	Lipids	Free fatty acids	-	B	7947.9	9760.6	9226.2	8688.6	12215	8213	10336	11138	10565	6763.6	7870.6	7777.6	10674	9161.5	7826.6	8020.4	6400.4	6326.1	9197.1	10361	8431.1	C14837	ko00591
pmp001284	331.28	313.27	330.277	C19H38O4	[M+H]+	Monopalmitin	Lipids	Glycerol ester	542-44-9	B	125520	143070	120930	133940	148410	145200	137130	166180	162710	161710	144250	161020	164050	161970	150380	158910	174190	173280	132660	131630	132600	--	--
pme3184	332.08	136	331.068	C10H14N5O6P	[M+H]+	2'-Deoxyadenosine-5'-monophosphate	Nucleotides and derivatives	Nucleotides and derivatives	653-63-4	B	143100	71150	163500	173590	174460	178740	159440	143290	162670	149760	156890	153640	183350	175330	173510	177020	175390	171890	159600	159990	166030	C00360	ko00230,ko01100
pmb0789	332.13	152.07	331.127	C14H21NO8	[M+H]+	Pyridoxine-5'-O-glucoside	Others	Vitamin	-	B	218930	240390	219770	266490	263080	265750	240970	215380	220500	228290	227030	192520	307710	318150	318000	268750	245870	287720	206680	228460	237020	C03996	--
pmc0066	333.05	137.05	332.052	C10H13N4O7P	[M+H]+	2'-Deoxyinosine-5'-monophosphate	Nucleotides and derivatives	Nucleotides and derivatives	3393-18-8	B	4450100	5783400	5145200	5715200	6412200	7357200	4850200	5110900	4018200	5324600	6764300	4165500	4916100	7370400	5468600	4682100	2709000	3150300	4903300	5122100	5016000	C06196	ko00230
pmb2928	331	313.1	332.074	C13H16O10	[M-H]-	Gallic acid-4-O-glucoside	Tannins	Tannin	84274-52-2	B	2782000	3018200	3434500	2993500	3168100	3114400	1639200	2139400	2230500	3764000	3590300	2821600	3515800	3577800	4014600	2106600	2479000	2623200	2433800	2478600	2565200	--	--
pmn001518	331.07	169.01	332.074	C13H16O10	[M-H]-	1-O-Galloyl-D-glucose	Tannins	Tannin	58511-73-2	A	1175000	1257700	1403300	1282900	1461300	1328300	752790	870250	1012900	1751300	1454300	1248300	1532600	1516500	1496600	901340	1039300	1190900	1081800	1120200	1078000	C01158	--
Lmyn007622	331.25	157.12	332.256	C18H36O5	[M-H]-	9,10,18-Trihydroxystearic acid	Lipids	Free fatty acids	496-86-6	B	1321	3163.8	1561.5	1890.6	1040	1546.4	2820.8	2267.9	2854.7	1389.5	1340	1777.2	2241.1	1881.1	2465.7	1857.7	1323.2	639.54	1461.2	1801.4	1575.7	C19621	ko00073
mws0675	335.06	123	334.057	C11H15N2O8P	[M+H]+	β-Nicotinamide mononucleotide	Nucleotides and derivatives	Nucleotides and derivatives	1094-61-7	B	3766000	5233800	3770600	2917100	2971500	3152500	3125000	3424500	3645200	2701700	2535200	3331300	1888400	2154700	2592400	2922700	2504600	1982900	2807400	3531800	3434700	C00455	ko00760,ko01100
pmb3068	337.09	173.1	338.1	C16H18O8	[M-H]-	1-O-p-Coumaroylquinic acid	Phenolic acids	Phenolic acids	-	A	1667300	1922200	2197200	2198400	2575800	2651600	2270100	2969700	2457700	2159800	2529700	1905300	1883500	2306300	1485400	2545400	2430900	2760200	2304600	2270300	2387400	--	--
pmb3074	337.09	191.05	338.1	C16H18O8	[M-H]-	5-O-p-Coumaroylquinic acid	Phenolic acids	Phenolic acids	1899-30-5	A	455020	292970	561960	496600	511880	438660	526200	1608800	785350	677390	819430	612160	636510	397380	588470	680790	554020	1857800	651020	696870	850200	C12208	ko00940,ko00941,ko00945,ko01110
pma6460	337.09	163.04	338.1	C16H18O8	[M-H]-	4-O-p-Coumaroylquinic acid	Phenolic acids	Phenolic acids	32451-86-8	B	56094	45459	50863	46722	42907	40080	53055	49507	31462	45393	55543	39238	39786	47413	37665	57275	47556	71035	37022	54651	34786	C10441	--
Zmyn000083	338.99	78.96	339.996	C6H14O12P2	[M-H]-	D-Glucose 1,6-bisphosphate	Others	Saccharides and Alcohols	10139-18-1	B	6741.3	8018.4	11122	25008	20258	15002	9787.9	14648	10989	12709	8953.7	10463	12740	26045	10968	12531	11076	10447	13212	10845	13424	C01231	ko00500,ko01100
mws1015	339.07	177	340.079	C15H16O9	[M-H]-	Esculin (6,7-DihydroxyCoumarin-6-glucoside)	Lignans and Coumarins	Coumarins	531-75-9	B	16595	3588.6	12540	16294	18074	16599	12500	9373.7	14773	16142	8893.8	7384.9	30493	14349	16527	8974.6	5848.2	13654	9784.9	10533	7842.2	C09264	--
pma0149	341.08	207.07	340.079	C15H16O9	[M+H]+	Sinapoyl malate	Phenolic acids	Phenolic acids	92344-58-6	B	13623	8478.8	10823	29448	11891	9984.7	13475	7022	12047	12005	13167	27543	33372	8378.2	41430	8531.9	20780	13680	11038	13754	11152	C02887	ko00940
Zmhn001793	341.09	179.03	342.096	C15H18O9	[M-H]-	6-O-Caffeoyl-D-glucose	Phenolic acids	Phenolic acids	-	B	402280	428110	500980	488560	409590	399490	459260	342420	359070	518750	398990	410850	390600	331750	346670	398710	427520	425140	437240	410010	412690	--	--
mws1080	341.11	179	342.116	C12H22O11	[M-H]-	Galactinol	Others	Saccharides and Alcohols	3687-64-7	A	5388300	5038400	5455100	8275000	8363500	7781100	5075800	7124000	6156200	3987300	3572400	3622800	4658600	4298600	3794200	5620500	4375200	6910200	5258500	5858700	4608900	C01235	ko00052,ko01100
mws0264	341.11	119	342.116	C12H22O11	[M-H]-	D-Trehalose*	Others	Saccharides and Alcohols	99-20-7	A	1097000	1206700	1174700	2220600	2876200	2453200	1582800	1710500	1448100	1191800	899060	945920	1914100	2069800	1289700	1642600	1498100	1718300	1356500	1322400	1304500	C01083	ko00500,ko01100,ko01110,ko02010
Lmsn000381	341.11	89.02	342.116	C12H22O11	[M-H]-	D-Maltose*	Others	Saccharides and Alcohols	133-99-3	A	1213000	976220	1118200	2199600	2796800	2925600	1721000	1421100	1531800	773860	800570	825440	2118100	1345700	1056300	1690300	1169700	1487700	1233600	1137700	1042800	C01971	--
pme0519	341.11	119.03	342.116	C12H22O11	[M-H]-	D-Sucrose*	Others	Saccharides and Alcohols	57-50-1	A	2174600	2555000	2787500	4440700	4092000	4360000	2647800	3061900	2504500	2076700	2062500	2269400	2629600	2143800	1756100	2855000	2822100	2194400	1944400	2401600	3291000	C00089	ko00052,ko00500,ko01100,ko01110,ko02010
Zmjn000425	341.11	89.02	342.116	C12H22O11	[M-H]-	D-Lactulose	Others	Saccharides and Alcohols	4618-18-2	B	670650	714140	501410	330550	842520	1018500	516260	1134800	645860	441970	290500	435870	300560	288880	253280	263500	291930	340630	529320	644540	496420	C07064	--
mws5038	341.11	89.02	342.116	C12H22O11	[M-H]-	Isomaltulose*	Others	Saccharides and Alcohols	13718-94-0	A	2280700	2374600	2103200	4170900	5648000	4972600	2896300	3489400	2809300	2335500	1701400	1778900	3253300	3173400	2640400	3560300	2574700	4028400	2726100	2872800	2869700	C01742	--
mws0906	341.12	179	342.131	C16H22O8	[M-H]-	Coniferin	Phenolic acids	Phenolic acids	531-29-3	B	131390	126630	160960	199020	137150	111860	167300	132120	238520	182470	105490	162040	140770	93209	86324	109820	161860	148400	138530	165520	133650	C00761	ko00940
Lmyp001815	344.1	136.04	343.09	C14H17NO9	[M+H]+	2,4-Dihydroxy-1,4-benzoxazin-3(4H)-one glucoside (DIBOA glucose)	Alkaloids	Alkaloids	155835-54-4	B	19158	18366	23053	27488	40366	20044	15958	14178	10922	26852	17864	13191	27205	37898	18666	8821.1	12959	22399	18363	13726	14997	C15772	ko00402
Zmlp007578	345.06	313.03	344.053	C17H12O8	[M+H]+	3,3',4-O-Trimethylellagic acid	Tannins	Tannin	1617-49-8	B	39947	66349	55393	50036	62581	64077	51632	60053	50074	49622	41950	64473	52956	62050	54343	75256	67613	58771	57977	46655	51735	C10836	--
mws1474	345.1	284	344.09	C18H16O7	[M+H]+	5,7-Dihydroxy-3',4',5'-trimethoxyflavone	Flavonoids	Flavonoid	18103-42-9	B	127840	150910	127240	153340	147630	152180	97190	81230	72143	106980	140960	108410	107670	145270	148710	100890	110730	94115	113080	114260	112900	C19807	--
pma6389	345.1	177.2	344.09	C18H16O7	[M+H]+	Ayanin (3',5-Dihydroxy-3,4',7-Trimethoxyflavone)	Flavonoids	Flavonols	572-32-7	B	176720	134230	112630	180640	222520	127370	228610	297060	155240	106200	118840	126080	68655	131160	88291	223160	129510	170060	148970	177220	142460	C04444	ko00944
Zmln000899	343.11	181.05	344.111	C15H20O9	[M-H]-	Syringaldehyde-4-O-glucoside	Phenolic acids	Phenolic acids	-	B	12215	13211	9265.2	19032	26906	16192	19644	16214	9935.2	23708	14867	14809	15920	20048	21942	10476	16104	17319	20121	17201	11159	--	--
HJAP058	345.1	284.07	344.125	C19H20O6	[M+H]+	5,6,7,4'-Tetramethoxyflavanone	Flavonoids	Flavonoid	2569-77-9	B	103490	121360	97460	123620	116510	122490	78855	67474	62336	84926	114110	86472	84009	122360	114740	77193	87574	87089	91503	91652	90050	C15118	--
mws0609	344.04	150	345.047	C10H12N5O7P	[M-H]-	Guanosine 3',5'-cyclic monophosphate	Nucleotides and derivatives	Nucleotides and derivatives	7665-99-8	B	188530	189890	220040	242530	170920	169850	179470	201820	233270	103430	177960	207600	195020	155900	217500	138000	127540	130010	174060	188120	173680	C00942	ko00230,ko01100
pmb0801	346.11	184.1	345.106	C14H19NO9	[M+H]+	4-Pyridoxic acid-O-glucoside	Others	Vitamin	-	A	2051600	1962600	1737700	2062700	1833000	1915400	1529000	1540200	1699700	2148600	1874000	1952900	2213100	2066300	2365600	2008200	1780300	2065900	1696600	1800200	1822400	--	--
mws0874	346.06	210.9	347.063	C10H14N5O7P	[M-H]-	3'-Adenylic Acid	Nucleotides and derivatives	Nucleotides and derivatives	84-21-9	A	57416	78722	121850	98278	125520	92624	65226	141080	58691	51094	105070	69291	57848	74162	47705	114390	55597	56383	59160	62335	114370	C01367	ko00230,ko01100
pmb0981	348.07	136	347.063	C10H14N5O7P	[M+H]+	Adenosine 5'-monophosphate	Nucleotides and derivatives	Nucleotides and derivatives	61-19-8	A	13590000	15385000	14482000	13491000	13258000	12469000	13681000	14603000	15670000	12005000	13162000	14543000	9372800	9167500	9811200	13110000	11339000	11558000	12511000	13972000	12714000	C00020	ko00230,ko00908,ko01100,ko01110
pmb0808	353.1	179	352.079	C16H16O9	[M+H]+	Esculetin-6-O-quinic acid	Lignans and Coumarins	Coumarins	-	B	96823	106700	98540	102950	94344	101160	106470	107260	109860	110210	117700	112910	127650	135050	110330	136750	152720	144900	80384	117830	75810	--	--
mws4108	353.14	189.1	352.131	C21H20O5	[M+H]+	1-Methoxyphaseollin	Lignans and Coumarins	Coumarins	157226-48-7	B	4173.9	6509.6	5062.1	4985.3	10055	6450.3	4734.2	4626.1	3538.4	6173.7	5669.6	3591	6417	8997.6	13804	6819.1	7171.6	5967.5	3469.9	3836.7	4378.2	--	--
Lmhp011562	353.27	261.22	352.261	C21H36O4	[M+H]+	1-α-Linolenoyl-glycerol	Lipids	Glycerol ester	-	A	685720	920010	780070	712310	1692500	859590	912240	825420	887850	673090	850330	685180	779310	828420	1173000	733710	941460	865820	860040	944370	915510	--	--
Lmhp011388	353.27	261.22	352.261	C21H36O4	[M+H]+	2-α-Linolenoyl-glycerol	Lipids	Glycerol ester	55268-58-1	A	504090	816350	561150	442320	1532100	481120	579350	878770	635730	486990	494510	421850	490450	448630	884580	445980	824780	788250	671090	712420	634920	--	--
mws0748	353.09	191.1	354.095	C16H18O9	[M-H]-	1-Caffeoylquinic acid	Phenolic acids	Phenolic acids	1241-87-8	B	9092400	9459100	15051000	5006600	5491300	11498000	2467900	7450200	10023000	9556300	10408000	12913000	3855600	4057900	2414500	2956800	4529600	4900200	8412400	9414500	9626400	--	--
mws0178	353.09	191.01	354.095	C16H18O9	[M-H]-	Chlorogenic acid (3-O-Caffeoylquinic acid)*	Phenolic acids	Phenolic acids	327-97-9	A	3930200	4278100	10510000	4189700	4210600	4220300	1925000	5775400	2809900	7556300	4069500	4922700	1925900	1960300	1091100	1267100	1567300	3393200	4178400	4221700	4629900	C00852	ko00940,ko00941,ko00945,ko01110
mws2108	353.09	191.05	354.095	C16H18O9	[M-H]-	Cryptochlorogenic acid (4-O-Caffeoylquinic acid)	Phenolic acids	Phenolic acids	905-99-7	A	2718600	2286200	6551500	2361200	2846600	2671800	1361200	3721900	1891600	5361300	2996800	3193200	1249300	1463400	776350	868470	1080700	2132400	2949500	2866400	2716700	--	--
pme1816	353.09	191	354.095	C16H18O9	[M-H]-	Neochlorogenic acid (5-O-Caffeoylquinic acid)*	Phenolic acids	Phenolic acids	906-33-2	A	12620000	14434000	21477000	7698000	10168000	15255000	3156700	12064000	14218000	14360000	19009000	18997000	5270300	6340900	4135100	4101100	6927800	6762400	12917000	14655000	12741000	C17147	--
mws1077	355.1	193.05	354.095	C16H18O9	[M+H]+	Scopoletin-7-O-glucoside (Scopolin)	Lignans and Coumarins	Coumarins	531-44-2	B	104120	31928	262730	52335	142770	28131	50472	130230	29994	404170	43254	22625	51374	32423	29452	28629	44176	29732	68817	71789	56182	C01527	ko00940,ko01110
Lmhp112042	355.28	263.24	354.277	C21H38O4	[M+H]+	1-Linoleoylglycerol	Lipids	Glycerol ester	2277-28-3	A	201840	259180	228710	172060	388380	244500	268930	224960	246130	182420	246690	172960	207350	210350	242970	177890	231890	231280	231160	257550	220990	--	--
Lmhp012042	355.28	263.24	354.277	C21H38O4	[M+H]+	2-Linoleoylglycerol	Lipids	Glycerol ester	3443-82-1	A	251330	431180	267030	199470	699750	246600	320270	418910	319000	225530	275580	207520	231370	198120	374030	246050	388210	373800	334470	350760	332970	--	--
Zmhn002422	355.1	193.05	356.11	C16H20O9	[M-H]-	1-O-Feruloyl-D-Glucose	Phenolic acids	Phenolic acids	-	A	440390	345330	335850	566750	445810	466180	320910	307070	354260	297110	376270	357550	598000	495170	521350	336320	408760	397400	315960	368010	333250	C17759	--
Hmmn002544	355.1	193.05	356.111	C16H20O9	[M-H]-	Ferulic acid-4-O-glucoside	Phenolic acids	Phenolic acids	117405-51-3	A	220510	232800	328750	103870	162930	228460	60347	189010	213470	227630	274900	277370	74349	88361	65489	58765	100060	96809	202690	202250	215910	--	--
Zmhn002334	355.1	193.05	356.111	C16H20O9	[M-H]-	6-O-Feruloyl-D-glucose	Phenolic acids	Phenolic acids	137887-25-3	B	23176	49844	23729	37560	35000	37421	31023	30559	55964	70252	53457	71326	83603	24196	42192	58845	74067	45472	35901	48488	35858	--	--
pmb3056	355.1	121.1	356.111	C16H20O9	[M-H]-	Homovanilloylquinic acid	Phenolic acids	Phenolic acids	-	B	10035	9270	16680	16288	9711.1	9224.9	10170	16732	16326	17629	13733	11190	13890	13451	11575	12268	12505	15567	13028	12827	13010	--	--
pmb0296	357.3	265.4	356.293	C21H40O4	[M+H]+	1-Oleoyl-Sn-Glycerol	Lipids	Glycerol ester	129784-87-8	A	232930	349010	266300	203430	222930	297540	311230	355630	403420	266970	382030	248110	288430	224550	317000	311620	469640	301220	323980	349740	332600	--	--
Lmyp002919	358.11	178.05	357.106	C15H19NO9	[M+H]+	2-Hydroxy-7-methoxy-1,4-benzoxazin-3(2H)-one glucoside (HMBOA glucoside)	Alkaloids	Alkaloids	17622-26-3	B	217160	196460	284240	180530	257820	171080	308960	331860	193720	302890	346420	369280	203850	190690	188900	229730	215010	242170	289060	292100	272060	--	--
mws0097	357.13	151	358.142	C20H22O6	[M-H]-	Pinoresinol*	Lignans and Coumarins	Lignans	487-36-5	A	155900	175830	148560	202800	264100	177500	138130	150360	116000	101900	107470	138130	101520	207650	131740	96580	103700	96158	126730	140390	132640	C05366	ko00998,ko01100,ko01110
Lmdn004267	357.13	151.04	358.142	C20H22O6	[M-H]-	Epipinoresinol*	Lignans and Coumarins	Lignans	24404-50-0	A	164240	148490	151580	197330	236820	180290	144440	150340	113510	81644	103620	127640	93632	189600	102810	96596	97602	69399	110110	121000	127460	--	--
pme0085	359.08	196.7	360.084	C18H16O8	[M-H]-	Rosmarinic acid	Phenolic acids	Phenolic acids	537-15-5	B	55793	92160	43693	87344	79998	103780	128610	84208	88252	84312	85794	117120	139900	98020	168910	72568	86022	77401	71083	96332	105750	C01850	ko00350,ko01100
Lmmn003748	359.15	180.08	360.157	C20H24O6	[M-H]-	Isolariciresinol	Lignans and Coumarins	Lignans	548-29-8	B	16684	17035	14731	32291	26961	26364	30524	37579	46710	16884	16129	17442	19978	28986	23961	47398	15652	53704	30727	28213	31669	--	--
Cmsn000894	361.08	211.03	362.084	C14H18O11	[M-H]-	7-O-Galloyl-D-sedoheptulose	Tannins	Tannin	-	B	16526	11871	16313	15098	18192	15421	14497	15006	14377	15820	14977	15875	15969	17620	22529	13698	16430	16978	12467	15421	13111	--	--
pmb0998	364.07	152.1	363.058	C10H14N5O8P	[M+H]+	Guanosine 5'-monophosphate	Nucleotides and derivatives	Nucleotides and derivatives	85-32-5	B	324800	389420	343410	294930	262050	304370	333500	364890	404240	228450	299210	320370	202240	211080	271290	255340	226300	201600	290800	318440	346980	C00144	ko00230,ko01100
mws5040	365.11	203.05	364.078	C12H21O11Na	[M+H]+	Turanose	Others	Saccharides and Alcohols	547-25-1	A	3982600	4043300	4201300	10349000	4503300	4950100	7774500	5863600	7204700	3461100	3681500	4110400	7396100	4490400	5687200	5214000	5738400	7616100	4473300	5315600	4354600	C19636	--
Lmgp003270	369.16	177.06	368.074	C16H16O10	[M+H]+	Scopoletin-7-O-glucuronide	Lignans and Coumarins	Coumarins	132752-65-9	A	3064700	3697300	4024500	2755200	4467500	3467200	3807300	5816700	2737300	3331600	3523500	2725800	2085400	3604300	1926600	3901800	3407500	4839500	4023500	3735000	3671600	--	--
pma3724	369.1	177.1	368.111	C17H20O9	[M+H]+	1-O-Feruloylquinic acid	Phenolic acids	Phenolic acids	-	B	3623200	4194100	4418100	3139600	5343900	4275300	4499200	6551800	3147000	4214100	4322800	3223200	2494100	4298700	2615200	4799900	4001700	5885400	4723800	4115100	4357100	--	--
Lmgn003073	735.22	367.11	368.111	C17H20O9	[2M-H]-	5-O-Feruloylquinic acid	Phenolic acids	Phenolic acids	-	B	84316	132690	132150	81786	205020	155450	126590	346540	70981	142770	148060	88369	61289	143770	87147	201720	140710	297840	133180	139680	129270	--	--
mws0179	367.1	190.9	368.111	C17H20O9	[M-H]-	Chlorogenic acid methyl ester	Phenolic acids	Phenolic acids	29708-87-0	B	234600	215420	404040	338330	396270	281930	223700	442020	227300	385370	427920	296770	296630	256830	308810	281990	249570	562770	302600	344490	305350	--	--
pmb0752	369.12	177.1	368.111	C17H20O9	[M+H]+	3-O-Feruloylquinic acid	Phenolic acids	Phenolic acids	1899-29-2	A	27411000	23532000	31540000	25589000	35032000	32463000	23222000	34906000	31090000	32958000	36632000	29168000	37283000	32369000	35560000	35581000	35226000	39916000	32605000	30977000	30850000	C02572	--
pmn001695	371.1	249.06	372.106	C16H20O10	[M-H]-	Trihydroxycinnamoylquinic acid	Phenolic acids	Phenolic acids	-	A	15431000	15533000	14507000	14325000	15769000	14229000	16177000	16977000	15772000	17297000	17079000	15620000	16322000	15616000	17320000	16076000	17121000	20437000	14907000	15240000	15874000	--	--
Hmgn002833	371.11	297.11	372.12	C20H20O7	[M-H]-	4-Ketopinoresinol	Lignans and Coumarins	Lignans	-	A	3927400	5039600	3883100	5203800	7593900	4796800	5034600	3337200	2850000	4249100	3673900	3061500	4672200	7253500	7145900	3905800	4531500	4890700	4217600	4349100	4514800	--	--
mws0055	373.13	343.09	372.121	C20H20O7	[M+H]+	Tangeretin (4',5,6,7,8-Pentamethoxyflavone)	Flavonoids	Flavonols	481-53-8	B	419320	406990	401280	420560	365640	378860	396760	369860	404680	374760	434870	395480	391600	409310	436650	397410	409370	425800	427370	404520	395230	C10190	--
Hmgn004693	371.11	327.03	372.121	C20H20O7	[M-H]-	(8'R,7'S)-(-)-8-Hydroxy-α-conidendrin	Lignans and Coumarins	Lignans	-	B	781850	998760	794390	1050700	1521300	983870	998930	676200	562810	834360	705870	638000	920170	1444200	1477100	778990	909870	980860	861910	863940	916010	--	--
mws0011	371.13	209	372.142	C17H24O9	[M-H]-	Syringin	Phenolic acids	Phenolic acids	118-34-3	B	33790	25126	24463	31720	26040	30909	24022	29428	20524	41940	22011	37786	39275	22736	23716	30441	24486	34871	34802	15524	31681	C01533	ko00940
pmb0064	374.11	198.08	373.101	C15H19NO10	[M+H]+	2,4-Dihydroxy-7-methoxy-1,4-benzoxazin-3(4H)-one glucoside (DIMBOA glucose)	Alkaloids	Alkaloids	18607-79-9	B	20717	10661	29244	32992	21429	21063	13069	14330	26879	29359	28565	41123	53899	14076	50754	28035	24856	38518	21887	33863	28222	C04831	ko00402
pmb0108	375.2	137.1	374.1	C19H18O8	[M+H]+	Feruloyl syringic acid	Phenolic acids	Phenolic acids	-	B	212250	205670	239220	282300	280080	261060	201120	203900	175890	220860	309680	198640	247320	234670	246430	233110	249170	245210	194150	183170	209240	--	--
Hmgn004139	373.13	329.05	374.136	C20H22O7	[M-H]-	Isohydroxymatairesinol	Lignans and Coumarins	Lignans	-	B	239800	291040	240580	290240	326390	293450	265700	269180	234890	151230	226000	238830	279520	300260	294670	263350	243710	202990	258040	267780	245550	--	--
mws0232	377.15	243.09	376.138	C17H20N4O6	[M+H]+	Riboflavin (Vitamin B2)	Others	Vitamin	83-88-5	B	54244	52461	57358	48527	61316	31221	37485	35492	36628	30356	54090	39054	41438	36946	61727	38982	69680	55649	50603	59358	49834	C00255	ko00740,ko01100,ko01110,ko02010
pme3337	384.12	252	383.108	C14H17N5O8	[M+H]+	Succinyladenosine	Nucleotides and derivatives	Nucleotides and derivatives	4542-23-8	A	302660	294500	299380	340060	366260	284300	296410	307670	322790	387730	360550	289450	463480	327430	469500	425420	368020	418150	322340	352730	319170	--	--
Lmbp003208	385.12	223.06	384.106	C17H20O10	[M+H]+	Fraxidin-8-O-glucoside	Lignans and Coumarins	Coumarins	-	B	19247	14135	9277	19800	9983.8	21369	10082	14260	11342	24218	21897	10024	17887	25837	19155	22010	7082.5	15778	14254	9957.5	23593	--	--
Hmbn005951	383.12	163.04	384.121	C21H20O7	[M-H]-	1,3-O-Di-p-Coumaroylglycerol	Phenolic acids	Phenolic acids	-	B	11924	9117.2	11447	10860	12929	10132	12447	11846	8631.9	13379	10745	10635	15563	15579	14096	9850.8	10935	16033	12602	11627	12840	--	--
pme1286	385.13	250	384.122	C14H20N6O5S	[M+H]+	S-(5'-Adenosy)-L-homocysteine	Amino acids and derivatives	Amino acids and derivatives	979-92-0	B	42595	79014	50684	35642	57272	50400	41752	57435	45720	27845	37580	35100	21608	32317	20466	32774	34198	23419	43383	42731	47359	C00021	ko00270,ko01100,ko01230
Zmhn002227	385.11	223.06	386.121	C17H22O10	[M-H]-	4-O-Glucosyl-sinapate	Phenolic acids	Phenolic acids	-	B	95139	103340	105850	105040	94844	60909	89811	91552	77569	98388	111660	98385	115690	109260	127840	131760	74448	100060	102260	99776	90082	C02919	--
HJN003	385.11	223.06	386.122	C17H22O10	[M-H]-	1-O-Sinapoyl-D-glucose	Phenolic acids	Phenolic acids	-	B	1359200	906780	1207300	1515900	1185700	1366400	1353100	1303200	1319800	1626000	1369100	1455900	2030000	1437200	1397400	1233400	1213100	1634500	1261000	1182700	1247900	C01175	ko00940
Lmmp010562	391.28	149.02	390.277	C24H38O4	[M+H]+	Diisooctyl Phthalate	Phenolic acids	Phenolic acids	27554-26-3	B	4017800	3268800	2737200	3328700	3995900	3402700	2747000	3346100	3013200	3989100	3337100	3371300	3866700	4787300	3207700	3768000	2637400	2992900	350790	271330	272160	C14577	--
Lmwp011196	391.28	149.02	390.277	C24H38O4	[M+H]+	Bis(2-ethylhexyl)phthalate	Phenolic acids	Phenolic acids	117-81-7	B	3986000	3322100	2658500	3335100	4306100	3531600	2720100	3465300	3173000	3840900	3365000	3466800	3879800	4876400	2996800	3749700	2745500	3046900	438810	298680	312200	C03690	--
pma0110	399	207.2	398.121	C18H22O10	[M+H]+	4-O-Sinapoylquinic acid	Phenolic acids	Phenolic acids	-	B	170880	143430	223130	65768	100080	144170	34417	80356	117720	119140	217860	214620	62563	46236	73253	39166	54453	74149	154090	122100	113360	--	--
pme2735	399.2	250	398.137	C15H22N6O5S	[M+H]+	S-Adenosyl-L-methionine	Amino acids and derivatives	Amino acids and derivatives	29908-03-0	B	56464	78818	92141	75524	59893	60498	66805	70977	61111	71233	60641	50803	49187	74150	65191	126010	51932	133360	52221	90597	91377	C00019	ko00261,ko00270,ko00330,ko00908,ko01100,ko01110,ko01230,ko04122
Lmhn002573	399.09	205.04	400.101	C17H20O11	[M-H]-	Sinapoylglucuronic acid	Phenolic acids	Phenolic acids	-	B	12844	5917.5	8434.8	11055	6405.4	9486.8	4621.5	2812.5	6416.9	11003	14116	9704.4	15408	7176.1	20050	9917.3	10735	10745	12095	13072	9749.9	--	--
pmf0248	403.36	373.1	402.35	C27H46O2	[M+H]+	Delta-Tocopherol	Others	Vitamin	119-13-1	B	9460.4	7691.2	8058.5	8529.1	9287.7	9063.3	9415.7	7500.2	8636.7	9216.1	10618	8780.1	9601.2	9514.6	9924.6	9194.8	9131.6	9326.6	9015.3	8244.9	8393.9	C14151	ko00130,ko01100,ko01110
pme3007	402.99	159	404.002	C9H14N2O12P2	[M-H]-	Uridine 5'-diphosphate	Nucleotides and derivatives	Nucleotides and derivatives	27821-45-0	A	5198.3	8840.4	12892	8749.3	16224	11460	8939.8	7802.3	12651	8765.4	10444	6149.3	11819	12567	7691.3	4781.4	11840	8175.3	9431.7	10470	9933.4	C00015	ko00240,ko00908,ko01100
pmb3031	403.1	313.1	404.111	C20H20O9	[M-H]-	Tricin-4'-O-glycerol	Flavonoids	Flavonoid	-	A	2579000	2929700	2875800	4025200	2753800	3852800	2808400	2729300	2544800	3181900	3055200	2986800	3342200	3744300	3216100	2615500	3062400	2971100	2911300	2927600	2936700	--	--
Lmyn002435	415.16	253.07	416.168	C19H28O10	[M-H]-	Hydrangeifolin I	Phenolic acids	Phenolic acids	-	B	3410.5	2049.6	4155.6	5072.1	3919	1852.7	5889.1	3706.6	1610.2	5015	2530.6	3900.2	1508.3	2548.7	695.6	4869.7	4215	5770.2	2973.3	4131.3	6677.1	--	--
HJAP012	419.1	383.07	418.09	C20H18O10	[M+H]+	Luteolin-8-C-arabinoside	Flavonoids	Flavonoid carbonoside	-	B	66434	97610	70524	40070	68686	42835	79461	43519	42876	65238	46529	54064	24884	47498	46910	74775	57618	61351	49661	55243	50402	--	--
pmn001663	417.16	402.1	418.163	C22H26O8	[M-H]-	Syringaresinol	Lignans and Coumarins	Lignans	21453-69-0	B	65719	92630	66129	49949	53977	51728	103030	86093	73346	46243	44632	48651	33629	45240	68233	84550	80746	48964	70585	67966	72968	C10889	--
mws2523	421.08	241.1	422.083	C12H23O14P	[M-H]-	Trehalose 6-phosphate	Others	Saccharides and Alcohols	4484-88-2	A	17795	14158	23836	10075	11772	12920	27682	24148	14657	16174	16872	18930	10034	9565	12774	18680	18590	22153	12800	18409	15137	C00689	ko00500,ko01100,ko01110
Lmhp008337	426.26	285.24	425.254	C19H40NO7P	[M+H]+	LysoPE 14:0(2n isomer)	Lipids	LPE	-	A	16330	22711	12730	16302	19509	19947	19288	16963	16278	10043	12682	8396.5	18402	20102	23344	19105	16957	18150	12585	14908	14407	--	--
pmb0864	426.26	285.24	425.254	C19H40NO7P	[M+H]+	LysoPE 14:0	Lipids	LPE	-	A	137920	154220	116910	119740	97317	122270	147190	148050	160740	84965	91712	66633	119480	118240	106170	104670	96769	107450	110990	134340	116100	--	--
pme2117	426	159	427.029	C10H15N5O10P2	[M-H]-	Adenosine 5'-diphosphate	Nucleotides and derivatives	Nucleotides and derivatives	58-64-0	B	56903	53165	53923	59138	51033	39415	39584	41889	44585	66358	50149	49369	53972	68385	51798	43523	61132	71283	56131	65048	61824	C00008	ko00190,ko00195,ko00230,ko00908,ko01100,ko01110
mws0919	431.1	285	432.106	C21H20O10	[M-H]-	Kaempferol-3-O-rhamnoside (Afzelin)(Kaempferin)	Flavonoids	Flavonols	482-39-3	B	4366.6	4193.9	9378.2	7019.2	3129.6	1990.5	3572.9	2380.1	29571	4272.9	2855.7	2185.8	2680	8469.5	3571.9	2488.1	7563	9940.6	9903.4	5832.2	9935.5	C16911	ko00944
mws0048	431.1	311	432.106	C21H20O10	[M-H]-	Apigenin-8-C-Glucoside (Vitexin)*	Flavonoids	Flavonoid carbonoside	3681-93-4	A	1829500	1536600	1703500	1830000	1826800	1783600	2075900	2160500	2099100	2182300	1373500	1842700	1713000	1882400	1400200	1849700	1855600	2007000	1668100	1753700	2055400	C01460	ko00941,ko00944
mws1434	431.1	311	432.106	C21H20O10	[M-H]-	Apigenin-6-C-glucoside (Isovitexin)*	Flavonoids	Flavonoid carbonoside	29702-25-8	A	1653800	1536200	1830400	1673500	1950600	1906400	2128100	1908000	1953600	2176800	1453200	1619300	2224800	1659700	1534300	1827500	1932600	2071600	1757500	1859100	1912500	C01714	ko00944
pmb3006	431.1	269.1	432.106	C21H20O10	[M-H]-	Apigenin-7-O-glucoside(Cosmosiin)	Flavonoids	Flavonoid	578-74-5	B	127940	103670	147750	137330	120100	108680	119690	153030	139570	145250	154470	160850	131230	140450	124410	117550	151690	208850	117650	123570	156100	C04608	ko00944
mws0072	433.11	271.01	432.106	C21H20O10	[M+H]+	Apigenin-5-O-glucoside	Flavonoids	Flavonoid	28757-27-9	A	160600	180780	118760	131200	106230	133860	164720	132760	188690	155290	127140	102920	156300	160730	123350	169090	143160	192010	157840	159210	136890	--	--
pmb0744	435.11	331.08	434.1	C24H18O8	[M+H]+	Tricin-4'-O-Benzoic Acid	Flavonoids	Flavonoid	-	A	3756600	4609100	3837500	4838600	4315900	4798400	3747300	3419700	3264600	4164200	4382800	4069600	4301800	4673300	4079700	3703300	3618200	4001400	4094100	4159400	4234500	--	--
mws1179	433.11	271	434.121	C21H22O10	[M-H]-	Naringenin-7-O-glucoside (Prunin)	Flavonoids	Dihydroflavone	529-55-5	A	427690	438290	461880	457790	500230	507890	411730	428890	354380	465030	485800	495930	530400	472470	445920	450180	468570	459570	404710	444670	475790	C09099	ko00941
Cmzn005251	433.11	271.06	434.121	C21H22O10	[M-H]-	6-O-Caffeoylarbutin	Phenolic acids	Phenolic acids	136172-60-6	A	36578	18024	52417	17676	37929	38857	17219	17985	17628	16563	17670	22520	19631	12557	18179	16572	17044	21203	17485	27769	26995	--	--
mws2118	435.13	166.7	436.137	C21H24O10	[M-H]-	Phloretin-2'-O-glucoside (Phlorizin)	Flavonoids	Chalcones	60-81-1	A	274790	361070	144210	105520	383890	106360	63097	50531	393420	49383	77870	68599	58759	188370	82266	770390	38573	105470	298470	206420	295080	C01604	ko00941,ko01110
Lmfn004093	435.13	315.09	436.137	C21H24O10	[M-H]-	Phloretin-4'-O-glucoside (Trilobatin)	Flavonoids	Chalcones	4192-90-9	A	2031100	1594400	1536400	1788400	765540	1852100	1626200	1800000	1708000	2225000	2282700	2460900	1177300	793000	995230	1638600	1606600	1766300	1422300	1923500	1866100	--	--
Lmhp008440	438.26	297.24	437.254	C20H40NO7P	[M+H]+	LysoPE 15:1	Lipids	LPE	-	B	22597	27818	19382	22144	19000	21727	27302	26748	27022	15284	17938	13598	26565	22315	20095	21496	16757	20010	19314	18991	22177	--	--
Lmhp008273	438.26	297.24	437.254	C20H40NO7P	[M+H]+	LysoPE 15:1(2n isomer)	Lipids	LPE	-	B	7663.7	10338	6449.4	6280.7	7438.2	8041.2	8406.6	8540.1	9556.9	4519.6	5154.9	4698.9	13135	6355.4	11810	9923.5	12083	9915.6	7874.2	8918.7	7266.4	--	--
Lmhp008885	440.28	299.26	439.27	C20H42NO7P	[M+H]+	LysoPE 15:0(2n isomer)	Lipids	LPE	-	A	19166	23251	13465	17189	20721	19932	15527	16870	16023	13322	11273	7592.8	23115	23445	25008	17989	15640	15154	13836	17125	16283	--	--
Lmhp009187	440.28	299.26	439.27	C20H42NO7P	[M+H]+	LysoPE 15:0	Lipids	LPE	-	A	175650	180220	126620	150350	118250	131260	127750	159420	169170	118060	101110	76685	147850	151670	142200	136620	131730	140000	143870	150910	140070	--	--
pmb0862	440.28	184.07	439.27	C20H42NO7P	[M+H]+	LysoPC 12:0	Lipids	LPC	20559-18-6	B	8898	9621.5	8591.9	9942	7120.4	8757.9	11381	8895.4	9467.9	5918.9	5941.7	5734.6	7985.2	6378.1	6591.2	6877.3	6061.3	6728.2	9324.2	8705.7	8029.7	--	--
pmp000091	445.15	177.05	444.142	C23H24O9	[M+H]+	1,3-O-Diferuloylglycerol	Phenolic acids	Phenolic acids	83008-46-2	A	1088800	1606500	1170800	1332700	888750	1297600	1305700	1631800	1141400	588280	738070	766710	647240	1013600	588140	1508100	916250	1264300	1260700	1140600	1040000	--	--
pme1014	445.3	341.3	444.303	C31H40O2	[M+H]+	Menatetrenone (Vitamin K2)	Others	Vitamin	11032-49-8	B	470560	189420	376850	511980	241700	227410	483150	350420	432030	221350	115130	117030	594830	426690	292280	155290	225550	142400	537480	634720	631300	--	--
pmn001697	445.08	269.05	446.085	C21H18O11	[M-H]-	Apigenin-7-O-glucuronide	Flavonoids	Flavonoid	29741-09-1	B	105910	147920	110340	131990	109850	181980	142680	99931	126630	42801	40973	84430	55954	48354	41917	46719	55116	52935	90388	100490	89775	--	--
Hmcp002316	449.11	317.06	448.1	C21H20O11	[M+H]+	Isorhamnetin-3-O-arabinoside	Flavonoids	Flavonols	-	B	16186	15520	19769	19840	19332	17411	16639	10743	19724	24063	23673	19530	15828	23138	16892	14471	12337	22615	11181	14043	18941	--	--
mws1299	449.11	299.2	448.101	C21H20O11	[M+H]+	Luteolin-8-C-glucoside (Orientin)	Flavonoids	Flavonoid carbonoside	28608-75-5	A	8985300	7722400	8483400	10608000	8037500	7322600	9283500	10903000	13015000	9046100	6378400	7272600	8908200	7591000	6591700	8662100	9394400	11001000	7795000	8704500	7539800	C10114	--
mws0913	447.09	285	448.101	C21H20O11	[M-H]-	Kaempferol-3-O-galactoside (Trifolin)	Flavonoids	Flavonols	23627-87-4	A	5934700	5083100	7112600	7122300	5346300	6597500	5916200	7609600	7974200	7342300	6705000	6301000	6143500	5896200	5466200	6606000	6289600	5241800	5409200	6348900	6979900	C12626	ko00944
mws1608	447.09	357.1	448.101	C21H20O11	[M-H]-	Luteolin-6-C-glucoside (Isoorientin)	Flavonoids	Flavonoid carbonoside	4261-42-1	A	11628000	9658200	11278000	12428000	10769000	12281000	12522000	13638000	14898000	10082000	8879900	10216000	11938000	10885000	8402500	9666400	11755000	14157000	11914000	10759000	11361000	C01821	--
Xmyp005654	449.11	287.06	448.101	C21H20O11	[M+H]+	Kaempferol-4'-O-glucoside	Flavonoids	Flavonoid	-	A	257950	140210	273210	187050	649780	591960	57049	425490	90340	1303800	1495100	1350400	488120	189830	194020	777200	198400	731140	719910	673410	648220	--	--
Hmpp003270	449.11	287.05	448.101	C21H20O11	[M+H]+	Luteolin-4'-O-glucoside	Flavonoids	Flavonoid	6920-38-3	A	2255500	1892700	2392400	2691300	2477400	2336100	1648400	1789300	1851700	2140200	2379100	2243200	2331300	1905900	2001000	2063200	2036900	2248700	1769300	1838200	2227800	--	--
pme2459	449.11	287.2	448.101	C21H20O11	[M+H]+	Luteolin-7-O-glucoside (Cynaroside)	Flavonoids	Flavonoid	5373-11-5	A	15900000	17134000	18203000	23029000	19010000	17809000	15022000	20642000	21741000	20525000	21029000	18122000	17716000	16537000	14029000	15778000	20438000	17348000	17861000	19881000	18250000	C03951	ko00944
mws2209	449.11	287.06	448.101	C21H20O11	[M+H]+	Kaempferol-3-O-glucoside (Astragalin)	Flavonoids	Flavonols	480-10-4	A	1619700	1307200	1735200	2015600	1691700	1530500	1063000	1245500	1281400	1698900	1153900	1449500	1754600	1500000	1510200	1279200	1368500	1484200	1458600	1590300	1237700	C12249	ko00944,ko01110
mws1361	449.11	151	450.116	C21H22O11	[M-H]-	Taxifolin-3-O-rhamnoside (Astilbin)	Flavonoids	Dihydroflavonol	29838-67-3	B	139300	151640	157490	178890	145510	137050	126210	175580	181440	197210	145830	147850	155980	129800	115390	127590	160010	175690	126840	136710	154650	C17449	--
mws0057	451.12	289	450.116	C21H22O11	[M+H]+	Eriodictyol-7-O-glucoside	Flavonoids	Dihydroflavone	38965-51-4	B	52084	32352	60562	26422	49375	47126	20592	41171	54755	41379	36234	37181	17906	29171	33531	25815	27772	22230	39925	45387	33258	--	--
Lmhp008763	452.28	311.26	451.27	C21H42NO7P	[M+H]+	LysoPE 16:1(2n isomer)	Lipids	LPE	-	A	70164	73027	58707	60231	48294	65795	61775	80630	102560	42719	50778	49108	212410	57401	140490	145280	243210	200860	76142	80420	69718	--	--
Lmhp009034	452.28	311.26	451.27	C21H42NO7P	[M+H]+	LysoPE 16:1	Lipids	LPE	-	B	46080	36961	35855	48304	33448	38974	51730	35053	45234	22077	27688	21156	57320	42880	41423	36308	27684	35896	34973	38902	35699	--	--
HJN093	451.09	313.05	452.095	C20H20O12	[M-H]-	2-O-Salicyl-6-O-Galloyl-D-Glucose	Phenolic acids	Phenolic acids	-	B	6920.5	5779.7	5407.5	3345.2	3885	5389	3227	5006.4	4378.3	5929.7	4127.4	4635.2	3364.8	4379.8	3624.3	5668.5	5650.6	3077.8	5143.9	2407.1	5925.6	--	--
pmd0160	454.29	313.27	453.286	C21H44NO7P	[M+H]+	LysoPE 16:0(2n isomer)	Lipids	LPE	-	A	614380	841890	578350	782710	762900	740980	565380	651440	686610	406430	451530	287270	888180	883250	783460	656150	595890	555480	620030	697090	700580	--	--
pmb0876	454.29	313.27	453.286	C21H44NO7P	[M+H]+	LysoPE 16:0	Lipids	LPE	53862-35-4	A	6821000	7652200	5887000	6550500	5128400	5264100	4738200	6573400	7652700	4248600	4087100	2931800	6101600	6075600	4807500	5108200	4899500	4959100	6340200	6452000	6090500	--	--
mws4053	455.35	455.35	456.36	C30H48O3	[M-H]-	Ursolic acid	Terpenoids	Triterpene	77-52-1	B	1576.4	10306	2625.8	9815.6	9093.3	6589.7	659.89	11256	8018.8	2356.2	1058.3	8700.3	4625.3	3097.7	22892	8444.7	5422.9	14651	7021.3	7035.9	7414.2	C08988	--
HJN110	455.36	455.36	456.36	C30H48O3	[M-H]-	Betulinic acid	Terpenoids	Triterpene	472-15-1	B	956.4	9542.5	1932.2	7968.8	9946.2	6562	802.41	9451	7814.8	3271.2	1606.1	9862.4	3880.4	1603.8	18708	7163.2	3668.7	11596	8773.6	5724.5	7102.9	C08619	--
mws4167	463.09	287.06	462.08	C21H18O12	[M+H]+	Luteolin-7-O-glucuronide	Flavonoids	Flavonoid	29741-10-4	B	230170	202860	241480	289810	175410	241610	186400	136380	187020	253480	326300	232850	175250	124870	168190	70335	91544	63228	218080	236460	231210	C03515	ko00944
Lmzn001894	461.07	285.04	462.08	C21H18O12	[M-H]-	Kaempferol-3-O-glucuronide	Flavonoids	Flavonols	22688-78-4	B	248740	169780	216370	283740	219090	338810	127480	133650	141630	217700	224900	173420	222690	202800	159160	58685	88343	72973	143440	201560	196020	--	--
Zmlp005019	463.09	331.05	462.08	C21H18O12	[M+H]+	3,3'-O-Dimethylellagic Acid-4'-O-arabinoside	Tannins	Tannin	-	B	3115800	2271100	3838400	3209900	3568500	3168800	2241500	3003200	3085100	3357000	3352100	3374500	3568500	2741800	3511000	3723400	3058900	3906500	3422100	3097800	2906500	--	--
pmp000579	463.12	301.07	462.116	C22H22O11	[M+H]+	Diosmetin-7-O-glucoside*	Flavonoids	Flavonoid	-	B	16287000	14982000	15644000	20786000	18872000	17764000	14450000	15027000	16560000	16343000	18318000	16758000	18107000	16107000	17467000	17730000	15893000	17066000	15890000	17676000	17665000	--	--
pmp000120	463.12	427.1	462.116	C22H22O11	[M+H]+	Diosmetin-6-C-glucoside	Flavonoids	Flavonoid	-	A	499900	615360	462920	683330	518070	401930	479700	727390	638920	560770	320500	370160	603520	673720	565580	659470	556700	743710	424680	528200	511110	--	--
pmb3012	461.11	299.2	462.116	C22H22O11	[M-H]-	Chrysoeriol-7-O-glucoside*	Flavonoids	Flavonoid	19993-32-9	B	850400	765330	904180	1070000	1000600	942050	675110	791310	854550	705680	1077600	879080	686680	816520	778130	856190	736140	859240	793410	826630	891260	--	--
Hmgp002189	463.13	301.07	462.118	C22H22O11	[M+H]+	Hispidulin-7-O-Glucoside*	Flavonoids	Flavonoid	17680-84-1	B	16063000	15137000	16483000	23054000	19506000	18629000	15455000	16252000	17961000	17062000	17538000	15335000	18935000	17352000	17900000	16766000	14503000	16829000	17317000	17714000	16517000	C17762	--
mws0856	463.09	301	464.095	C21H20O12	[M-H]-	Quercetin-4'-O-glucoside (Spiraeoside)	Flavonoids	Flavonols	20229-56-5	B	391820	259790	502600	299280	328160	336070	191960	241650	445440	306580	436510	373650	305870	191090	240400	324070	259000	363770	489490	293310	302970	--	--
mws0061	463.09	300	464.095	C21H20O12	[M-H]-	Quercetin-3-O-galactoside (Hyperin)	Flavonoids	Flavonols	482-36-0	B	547840	409100	512240	436110	374110	389300	282760	297200	690330	514000	341320	366930	366980	345920	326820	307770	358660	447130	709620	351570	377140	C10073	--
mws1329	463.09	300.7	464.095	C21H20O12	[M-H]-	Quercetin-7-O-glucoside*	Flavonoids	Flavonols	491-50-9	A	46090	28206	87979	29304	50654	61381	43321	40802	45983	47898	40721	73226	35651	26972	46300	41486	28058	49254	42225	48611	46199	C12639	--
mws0091	463.09	300.03	464.095	C21H20O12	[M-H]-	Quercetin-3-O-glucoside (Isoquercitrin)*	Flavonoids	Flavonols	482-35-9	A	340300	275890	347180	271580	233380	213300	164020	186310	450870	242480	223220	221870	207610	173800	174160	212580	238150	299720	387950	244660	185620	C05623	ko00944,ko01100,ko01110
Lmhp009464	466.29	325.27	465.286	C22H44NO7P	[M+H]+	LysoPE 17:1(2n isomer)	Lipids	LPE	-	B	24057	31339	24394	24023	20692	20943	30162	28562	38025	15947	16356	15307	33127	17638	35184	29982	33505	26983	23056	26471	25549	--	--
Lmhp009769	466.29	325.27	465.286	C22H44NO7P	[M+H]+	LysoPE 17:1	Lipids	LPE	-	B	12065	15136	12040	13868	14198	15265	20324	16879	20269	11330	10319	8367.1	21927	16073	22453	14239	14855	17155	14692	11680	15093	--	--
Lmhp010162	468.31	327.29	467.301	C22H46NO7P	[M+H]+	LysoPE 17:0	Lipids	LPE	-	B	11700	17557	9022	13214	12142	11232	9130.3	11848	11304	8025.7	7988.2	4803.7	17223	15520	18228	14092	13212	12079	9359.6	11802	12780	--	--
pmd0130	468.31	184.07	467.301	C22H46NO7P	[M+H]+	LysoPC 14:0	Lipids	LPC	20559-16-4	A	84175	103260	73637	72179	81217	93084	92737	79244	83805	51749	67095	46088	85024	92073	123180	92207	87606	75625	79202	79533	77154	--	--
pmp000441	471.35	453.34	470.34	C30H46O4	[M+H]+	11-Keto-ursolic acid	Terpenoids	Triterpene	105870-59-5	B	7913.8	8885.8	7176	12548	10664	9496.8	6887.2	8598.2	6583.7	9439.2	10832	9860.5	8907.8	6644.9	7044.3	7769.1	10643	10545	10623	11610	9735.5	--	--
Hmbn005207	471.35	471.35	472.355	C30H48O4	[M-H]-	Hederagenin	Terpenoids	Triterpene Saponin	465-99-6	B	14427	24822	8353.3	12012	20364	14710	2906.1	27242	13398	10439	4933.4	22261	8538.7	9090.6	36721	26630	12910	22868	20572	20510	17755	--	--
Lmzn006169	471.35	471.35	472.355	C30H48O4	[M-H]-	Pomolic acid	Terpenoids	Triterpene	13849-91-7	B	22003	25231	8855.6	13726	21549	15489	4880.2	28616	14281	8392.2	5353	20995	13340	5460.8	30535	34878	12215	23179	27458	19359	15444	--	--
Zmpn008194	471.35	471.35	472.355	C30H48O4	[M-H]-	Corosolic acid*	Terpenoids	Triterpene	4547-24-4	B	12960	29634	17314	41104	13157	26294	8150.6	26127	33612	37751	17056	85975	17839	15136	271650	16273	15398	147220	47903	38676	35831	--	--
mws1610	471.35	471.35	472.355	C30H48O4	[M-H]-	Maslinic acid*	Terpenoids	Triterpene	4373-41-5	B	15716	27008	14869	42821	15851	28967	6808	30066	38205	38761	17079	86196	18264	18458	267230	18400	12000	150800	49923	41892	35056	C16939	--
pmn001706	471.35	471.35	472.355	C30H48O4	[M-H]-	2-Hydroxyoleanolic acid	Terpenoids	Triterpene	26707-60-8	B	25637	98326	47646	175430	54651	98320	10423	107630	92829	161790	62582	172100	79701	55901	954340	59346	47004	528840	120940	113390	103920	--	--
pmb1912	474.17	327	473.166	C20H23N7O7	[M+H]+	10-Formyltetrahydrofuran	Alkaloids	Alkaloids	2800-34-2	A	6149100	6176500	6369400	6372500	5705800	5335600	5650900	4938500	5622500	6542100	6446000	6408100	6483900	6657500	7655400	5546000	5792800	5736300	5627400	5819500	5642600	C00234	ko00670,ko00970,ko01100,ko01200
Lmhp008233	474.26	333.24	473.254	C23H40NO7P	[M+H]+	LysoPE 18:4	Lipids	LPE	-	B	1144.6	1457.2	1946.2	1317.7	1860	1501.4	1706.7	1292.1	2102	869.42	508.14	978.03	2018.5	1739.8	2162.1	2394.7	2438.2	1815.7	2208.8	1155.5	1317.9	--	--
Lmhp008589	476.28	335.26	475.27	C23H42NO7P	[M+H]+	LysoPE 18:3(2n isomer)	Lipids	LPE	-	A	6314300	7561300	6829000	6026400	5330300	5967800	6581800	7203900	7911200	3663800	4093500	4434200	5151300	4430100	7130900	5683600	5388500	5078100	6061600	6330100	5964100	--	--
Lmhp008801	476.28	335.26	475.27	C23H42NO7P	[M+H]+	LysoPE 18:3	Lipids	LPE	-	A	1009400	1442400	1113100	1229800	1403900	1371200	1270700	1223400	1126300	702210	853930	748010	1371900	1324000	1789200	1202400	1029400	986490	1025400	1095300	1165800	--	--
pmb0874	478.29	337.27	477.286	C23H44NO7P	[M+H]+	LysoPE 18:2(2n isomer)	Lipids	LPE	-	A	30149000	34788000	29517000	26786000	25739000	28640000	32336000	32048000	33383000	18925000	22393000	21037000	24665000	23689000	30669000	28826000	25490000	24101000	27995000	29235000	28678000	--	--
pmb0881	478.29	337.27	477.286	C23H44NO7P	[M+H]+	LysoPE 18:2	Lipids	LPE	-	A	5649500	7770600	5865700	6016700	6963700	7518100	7491600	6839400	6316000	4016200	5088300	3982600	6345700	6673700	8623800	6950400	5608500	5438900	5925400	6113400	6211100	--	--
Lmjp003044	479.12	317.06	478.111	C22H22O12	[M+H]+	Isorhamnetin-3-O-Glucoside	Flavonoids	Flavonols	5041-82-7	A	249530	205460	250090	271290	324510	268710	209500	242910	216660	272820	254960	285570	246250	231890	239600	240110	242830	246930	233890	220140	232230	--	--
Lmyp004444	479.12	317.06	478.111	C22H22O12	[M+H]+	Tricin-4'-methylether-3'-O-glucoside	Flavonoids	Flavonols	-	A	1118200	596940	991200	626340	798310	855270	461460	529990	445780	2080100	1743200	1958300	1129800	564660	703920	923030	570250	1205500	998990	1071600	1055900	--	--
pmb0856	480.31	339.29	479.301	C23H46NO7P	[M+H]+	LysoPE 18:1(2n isomer)	Lipids	LPE	-	A	2233300	2938600	2498100	2038600	1892000	2283100	3174700	3433300	3917600	1296000	1869700	1448300	2440000	1570100	2217200	2634700	2225200	2154100	2473300	2545400	2512300	--	--
mws0289	480.31	339.29	479.301	C23H46NO7P	[M+H]+	LysoPE 18:1	Lipids	LPE	89576-29-4	A	574530	797080	634380	704160	727840	784310	895840	903560	968950	427160	628840	428190	853490	633150	746570	773480	585240	621980	668100	716250	739810	--	--
pmb2260	480.31	184.07	479.301	C23H46NO7P	[M+H]+	LysoPC 15:1	Lipids	LPC	-	A	183730	212970	171970	216360	164370	176960	229030	210240	232370	131140	147880	138530	223380	185360	190640	174820	146790	171010	178000	182390	179080	--	--
Lmpp003465	481.1	319.04	480.09	C21H20O13	[M-H]-	Myricetin-3-O-glucoside	Flavonoids	Flavonols	19833-12-6	B	98278	115580	124890	180590	112800	115750	97637	141440	115740	124430	117650	153520	92616	91590	68424	92698	131350	99310	114830	110160	119240	--	--
Lmhp009129	482.32	184.07	481.317	C23H48NO7P	[M+H]+	LysoPC 15:0(2n isomer)	Lipids	LPC	-	A	161730	220880	155730	166640	155780	181660	168070	153220	137110	122070	121490	90544	194840	190160	277550	187530	183390	174320	133260	154020	156310	--	--
pmb0880	482.32	341.31	481.317	C23H48NO7P	[M+H]+	LysoPE 18:0(2n isomer)	Lipids	LPE	-	B	7512.7	13177	10159	9616.7	9839.4	11861	10265	12386	12878	6964.1	8890.8	5112	10940	9262.8	11224	12081	7299	8696.8	8985.4	10283	9930.9	--	--
pmb0883	482.32	341.31	481.317	C23H48NO7P	[M+H]+	LysoPE 18:0	Lipids	LPE	69747-55-3	A	68033	72314	61509	57931	78365	60027	42476	64686	70525	47868	55986	35450	74605	68706	49148	78007	57661	52947	81908	78083	75027	--	--
pmb2319	482.32	184.07	481.317	C23H48NO7P	[M+H]+	LysoPC 15:0	Lipids	LPC	108273-89-8	A	979230	1059700	805360	936480	742440	877100	836430	948180	962390	657010	654070	573540	882060	821300	956320	867270	785220	825420	869480	925880	851190	--	--
HJN104	481.14	319.08	482.105	C21H22O13	[M-H]-	Dihydromyricetin-3-O-glucoside	Flavonoids	Dihydroflavonol	-	B	225920	199680	187830	224170	212640	150970	123980	115870	134210	182050	180210	190940	240180	167600	234070	141400	129440	163100	165790	166050	177930	--	--
pmn001526	483.08	169.01	484.085	C20H20O14	[M-H]-	1,6-Di-O-Galloyl-D-Glucose	Tannins	Tannin	-	B	4060.8	8756.1	2721	8481.8	5954.4	6672.4	8368.2	6622.7	6093.9	6853.6	7821.6	5315.1	5037.4	9322	9547.5	8806.4	6118.3	13861	6621.6	6887.3	6344.2	C04101	--
Hmjn003948	487.35	487.35	488.35	C30H48O5	[M-H]-	Madasiatic acid	Terpenoids	Triterpene	26532-66-1	B	1908.7	3368.7	1514.4	3710.9	2088.7	2633.7	1384.8	4521.1	41927	17147	2010.1	18827	4116.1	1400.4	28917	2804.8	8943.4	6590	14539	10931	11113	--	--
pmn001426	487.34	469.23	488.35	C30H48O5	[M-H]-	Euscaphic acid	Terpenoids	Triterpene	53155-25-2	B	493.84	1815.6	755.09	1077.3	529.39	1146.8	395.74	698.74	682.98	1270.5	684.86	972	644.08	1044.6	4412.7	769.31	808.3	2366.6	1045.5	831.17	1154	C17890	--
Lmmn003398	489.11	285.04	490.111	C23H22O12	[M-H]-	Kaempferol-3-O-(6''-acetyl)glucoside	Flavonoids	Flavonols	-	B	72004	102960	111930	136720	122620	154050	96704	96923	111860	86548	116460	98075	98973	85087	64581	87626	104610	105000	114950	100740	125500	--	--
pma1303	492.31	184.07	491.301	C24H46NO7P	[M+H]+	LysoPC 16:2	Lipids	LPC	-	A	15525	19595	17994	20199	19773	20330	18061	18840	16711	13286	13832	15411	15726	16874	21339	16658	10246	14601	16845	16481	15507	--	--
pmb0863	492.31	184.07	491.301	C24H46NO7P	[M+H]+	LysoPC 16:2(2n isomer)	Lipids	LPC	-	B	15908	17238	14784	20289	18815	20378	15774	14579	12975	12573	13625	13395	18930	20408	20051	14541	11470	10751	12149	14608	15852	--	--
pmb3042	491.12	329.1	492.127	C23H24O12	[M-H]-	Tricin-5-O-Glucoside	Flavonoids	Flavonoid	32769-00-9	A	649310	427930	649810	493290	513730	589590	594580	579530	627010	511180	611440	728270	511560	505260	651110	525010	510940	525960	651640	585550	598520	--	--
pmb0736	493.13	331.08	492.127	C23H24O12	[M+H]+	Tricin-7-O-Glucoside	Flavonoids	Flavonoid	32769-01-0	A	4016500	3929800	4190700	4567000	4472800	4072100	4399300	4461100	4878000	4698600	4037200	4130900	4264600	4398000	4408600	4512000	4228200	4622300	4110700	4569300	4398300	--	--
Lmhp206353	493.13	331.08	492.127	C23H24O12	[M+H]+	Tricin-4'-O-glucoside	Flavonoids	Flavonoid	-	B	395050	459930	447530	484990	427930	438500	418330	429930	470410	460310	505150	475150	439680	465010	455260	477160	513830	489060	471030	493630	378400	--	--
Cmsn002371	491.19	327.12	492.2	C25H32O10	[M-H]-	Isolariciresinol-9-O-xyloside	Lignans and Coumarins	Lignans	-	B	90927	94382	84687	112930	128770	90566	53106	64009	53727	86836	80533	61345	90419	126500	120960	80682	73432	70328	79774	53553	68736	--	--
pmp001270	494.32	184.07	493.317	C24H48NO7P	[M+H]+	LysoPC 16:1	Lipids	LPC	76790-27-7	A	329430	332070	272530	367180	275340	302180	327230	342970	356430	225670	234570	209290	397050	313930	363290	258730	239330	241160	278780	295050	275640	--	--
Lmhp008833	494.32	184.07	493.317	C24H48NO7P	[M+H]+	LysoPC 16:1(2n isomer)	Lipids	LPC	-	A	243450	296010	242410	325750	246900	232100	255530	256550	285850	186030	190570	152470	364310	285900	416090	274750	283810	241710	265120	253720	243840	--	--
pmd0132	496.34	184.07	495.332	C24H50NO7P	[M+H]+	LysoPC 16:0(2n isomer)	Lipids	LPC	-	A	2679400	3295800	2648300	2953500	3130200	3085500	2699400	2679100	2679500	1836500	1984600	1489500	3144600	3315500	3626100	2957900	2768400	2459800	2488100	2692900	2727900	--	--
pmb0855	496.34	184.07	495.332	C24H50NO7P	[M+H]+	LysoPC 16:0	Lipids	LPC	17364-16-8	A	31014000	34083000	29996000	31071000	25626000	27646000	25514000	31205000	34680000	20710000	21579000	18252000	26708000	27411000	23596000	25636000	23881000	23233000	28358000	28384000	28756000	--	--
pmb0745	497.14	331.08	496.137	C26H24O10	[M+H]+	Tricin-4'-O-syringyl alcohol	Flavonoids	Flavonoid	-	A	11869000	12839000	12316000	14478000	11820000	13472000	12584000	10937000	9969900	12348000	12813000	13914000	11790000	12191000	10886000	12024000	13518000	13057000	12758000	12787000	11856000	--	--
Lmhp009497	502.29	361.27	501.286	C25H44NO7P	[M+H]+	LysoPE 20:4	Lipids	LPE	-	B	5259.1	5357.4	3858	2862.7	2509.5	3639.2	5169.8	5995	8488.4	3624.8	3513.2	3999	16544	5311.6	10016	12364	19424	21506	7475.4	7691.3	6681.5	--	--
Lmhp009349	502.29	361.27	501.286	C25H44NO7P	[M+H]+	LysoPE 20:4(2n isomer)	Lipids	LPE	-	B	4818.3	6216.5	3588.1	3141.4	2705.2	3012.2	5668.7	6528.2	9584.1	3542.8	4203.6	4060.7	18110	5679.5	11362	11582	21089	19726	5744.2	6991.9	7293	--	--
Lmhp010040	504.31	363.29	503.301	C25H46NO7P	[M+H]+	LysoPE 20:3	Lipids	LPE	-	B	11892	13547	9009.1	9436.4	10327	9756.5	11424	12887	10826	6836.3	9322.7	7373.7	6742.3	9715.3	10602	9773.7	9443.4	8686.8	9802.6	11748	8808	--	--
Lmhp009802	504.31	363.29	503.301	C25H46NO7P	[M+H]+	LysoPE 20:3(2n isomer)	Lipids	LPE	-	B	9454.7	14567	7404.8	7296.5	13098	10938	12645	11190	11243	7433.7	8337.1	6046.8	7572.4	9202.6	11094	9119.5	9513.2	9240.6	8988.4	8297	10414	--	--
pme0500	503.16	323	504.169	C18H32O16	[M-H]-	D-Melezitose	Others	Saccharides and Alcohols	597-12-6	B	35525	34468	17745	35010	42207	63969	42670	36314	46586	63673	37471	34723	61729	54288	80329	45476	53029	81263	46679	43878	41792	C08243	--
pme2125	503.16	179	504.169	C18H32O16	[M-H]-	Raffinose*	Others	Saccharides and Alcohols	512-69-6	B	139940	110310	112330	157380	327980	199010	70795	136130	79377	163760	121090	206930	235270	286860	179380	186090	143800	206280	100760	197460	99527	C00492	ko00052,ko01100,ko02010
mws1589	503.16	179	504.169	C18H32O16	[M-H]-	D-Panose*	Others	Saccharides and Alcohols	33401-87-5	B	31675	25259	35936	40806	91212	55948	20522	26493	26842	47214	43740	69760	57954	57417	57145	33877	39274	39070	25984	17369	30227	C00713	--
Hmqp000191	505.18	127.03	504.17	C18H32O16	[M+H]+	Planteose	Others	Saccharides and Alcohols	470-57-5	B	65567	84872	51289	58754	59702	40849	53998	45319	52765	59221	52737	67441	31240	11166	38559	66227	55417	32313	43367	76354	50088	C03848	--
Rfmf07573	506.2	182.1	505.143	C20H27NO14	[M+H]+	DIBOA-Glc-Glc	Alkaloids	Alkaloids	-	B	43944	62836	42447	41304	31097	47915	47924	38561	35867	44174	48398	44066	42880	50419	62872	36199	43316	51588	47962	31641	37813	--	--
Lmhp010514	506.32	365.31	505.317	C25H48NO7P	[M+H]+	LysoPE 20:2(2n isomer)	Lipids	LPE	-	A	32670	51645	35434	29582	33096	40474	39099	38587	40282	20567	28633	19193	29264	30884	39374	36428	36100	25587	34207	38479	35970	--	--
Lmhp008718	506.32	184.07	505.317	C25H48NO7P	[M+H]+	LysoPC 17:2	Lipids	LPC	-	A	69682	72325	73081	69636	62994	54890	70983	76808	78332	45032	47470	44791	66301	52008	92986	74896	72618	74096	59173	64397	57092	--	--
Lmhp010757	506.32	365.31	505.317	C25H48NO7P	[M+H]+	LysoPE 20:2	Lipids	LPE	-	B	43031	60763	42164	42301	43928	51730	49789	51695	61093	31025	40797	28504	35957	46344	41163	43005	40962	38380	44934	46925	46730	--	--
pmb3045	505.1	329.1	506.106	C23H22O13	[M-H]-	Tricin-7-O-Glucuronide	Flavonoids	Flavonoid	-	B	10230000	11296000	11101000	12438000	8482300	11824000	8280800	8196300	11239000	4719400	8057600	7791700	9303900	6291300	5520800	4695700	5269200	6950300	9362600	8645100	9669900	--	--
Lmhp009590	508.34	184.07	507.332	C25H50NO7P	[M+H]+	LysoPC 17:1	Lipids	LPC	-	A	48403	61301	52794	69749	62259	62393	63627	64141	69807	40881	49260	45573	65149	55617	71319	56104	57531	60071	57467	57717	58059	--	--
Lmhp010515	510.36	184.07	509.348	C25H52NO7P	[M+H]+	LysoPC 17:0(2n isomer)	Lipids	LPC	-	A	118920	151610	107920	119460	128690	129680	98608	116790	110760	90632	78157	53894	134490	150490	145630	149850	153510	126430	111780	116120	120090	--	--
pmb2406	510.36	184.07	509.348	C25H52NO7P	[M+H]+	LysoPC 17:0	Lipids	LPC	50930-23-9	A	91858	114980	87715	93548	105040	100120	88916	94929	86047	76867	62955	43321	106190	118850	125670	111070	108370	95404	88907	100930	93576	--	--
pmb1466	511.12	331.08	510.116	C26H22O11	[M+H]+	Tricin-4'-O-syringic acid	Flavonoids	Flavonoid	-	A	992640	961900	1064500	1308700	1229000	1112500	1129200	675640	737730	1073100	880910	942210	1312100	1230500	1259400	810390	926060	1162500	1019700	1112100	1055400	--	--
Lmhp009773	515.32	261.22	514.314	C27H46O9	[M+H]+	1-α-Linolenoyl-glycerol-3-O-glucoside	Lipids	Glycerol ester	-	A	33782	91813	26660	26546	52179	40154	30993	41350	28977	39337	40127	20426	51221	72569	93224	64638	66478	47420	47820	41802	44675	--	--
Lmhp009526	515.32	261.22	514.314	C27H46O9	[M+H]+	2-α-Linolenoyl-glycerol-1-O-glucoside	Lipids	Glycerol ester	-	A	31182	63039	36277	21300	49832	64885	51208	39221	29605	33239	43918	28352	38195	64501	113750	65821	67901	50198	42986	41555	43588	--	--
Hmqp006235	516.3	184.07	515.297	C26H46NO7P	[M+H]+	LysoPC 18:4	Lipids	LPC	-	B	9169.5	11553	6657.7	7775.8	6617.8	5140.2	8438.2	9732.5	13183	4889.6	4846.8	7236.5	21431	9989.6	13950	10476	17606	16890	8748.9	7754.5	7904.2	--	--
Wmzn002116	515.12	353.09	516.127	C25H24O12	[M-H]-	3,5-Dicaffeoylquinic acid	Phenolic acids	Phenolic acids	-	B	24912	21553	22636	38406	30849	19549	20485	22211	21236	26307	27788	24697	42108	36428	36166	26920	30530	32273	19340	27876	18333	--	--
Li512115	515.12	353.09	516.127	C25H24O12	[M-H]-	Isochlorogenic acid B*	Phenolic acids	Phenolic acids	14534-61-3	B	338510	247310	752050	186390	270030	215590	81882	124130	227040	434510	260530	326240	206700	83015	58565	73432	57093	117800	206180	247770	203640	C10468	--
pmn001384	515.12	353.09	516.127	C25H24O12	[M-H]-	Isochlorogenic acid C*	Phenolic acids	Phenolic acids	57378-72-0	B	647970	262580	1309300	443570	481170	72339	248080	145980	84379	2235900	203970	169510	195350	108580	48511	75169	88567	83904	207860	200090	194170	--	--
pmn001382	515.12	353.09	516.127	C25H24O12	[M-H]-	Isochlorogenic acid A	Phenolic acids	Phenolic acids	2450-53-5	B	103070	45979	146610	52432	49735	43354	35522	17667	36659	167390	54210	86005	38621	16058	11481	20155	14137	27376	56783	42727	58170	--	--
Lmhp010334	517.34	263.24	516.33	C27H48O9	[M+H]+	2-Linoleoylglycerol-1-O-glucoside	Lipids	Glycerol ester	-	B	13173	15533	9065.9	10500	14389	13860	12297	13305	15240	8007.8	14591	12076	15668	12726	18898	17304	35263	13834	14874	16843	15968	--	--
Lmhp010573	517.34	263.24	516.33	C27H48O9	[M+H]+	1-Linoleoylglycerol-3-O-glucoside	Lipids	Glycerol ester	-	B	6861	9037.6	7501.3	5628.5	9914	16387	9215.7	9061.9	10580	9748.2	6397.6	5593.3	8171.6	16459	27958	10819	20001	11492	9134.8	11037	9134.8	--	--
pmb0865	518.32	184.07	517.317	C26H48NO7P	[M+H]+	LysoPC 18:3(2n isomer)	Lipids	LPC	-	A	5688800	6821700	6460100	7892000	7458300	7821100	6546200	7102300	6772500	4088300	4345300	4846900	7097800	6689300	8638600	6307100	6092700	6303700	5698000	6054700	5601100	--	--
pmb0854	518.32	184.07	517.317	C26H48NO7P	[M+H]+	LysoPC 18:3	Lipids	LPC	-	A	5552500	6664100	5902100	7719000	6988300	7045000	6736700	6119700	6408800	4012800	4201000	4489100	6338000	6699200	8885100	6299300	5344700	5553500	5526800	6285500	5889400	--	--
Hmbn002692	517.16	175.04	518.164	C22H30O14	[M-H]-	6'-O-Feruloyl-D-sucrose	Phenolic acids	Phenolic acids	118230-77-6	B	338950	322180	423450	300240	279440	307880	329140	375840	229810	349170	327280	403230	330300	304170	246440	357080	271740	333190	336460	338670	305010	--	--
pmp001273	520.34	184.07	519.332	C26H50NO7P	[M+H]+	LysoPC 18:2	Lipids	LPC	-	A	2701000	3972400	2792300	3078600	3894600	3240000	4032500	3156500	2875700	1959800	2071500	2156800	3363400	3027300	3757200	3539500	2522800	2615800	2752000	2923300	2827600	--	--
pmp001251	520.34	184.07	519.332	C26H50NO7P	[M+H]+	LysoPC 18:2(2n isomer)	Lipids	LPC	-	A	29423000	31818000	28744000	26760000	26794000	26977000	30652000	30820000	28673000	18239000	18783000	19585000	23630000	23100000	30673000	29378000	27285000	25869000	26909000	28128000	26007000	--	--
pma0791	521	273	520.122	C24H24O13	[M+H]+	Naringenin-7-O-(6''-malonyl)glucoside	Flavonoids	Flavanols	-	B	5659.1	5118.3	9040.6	10795	8679.1	10856	16038	11540	10533	10213	7113.3	3838.5	11320	10045	9102.7	6280.5	14379	10545	6661.2	9963.2	6941.2	--	--
Li512111	519.11	315.05	520.122	C24H24O13	[M-H]-	Isorhamnetin-3-O-(6''-acetylglucoside)	Flavonoids	Flavonols	-	B	7123.1	9176.7	14960	8991.5	9780.9	4426	5762.3	5297.4	9091.1	10792	11955	10890	5910.3	7333.3	4414.8	7469.6	5701.6	5095.3	11263	7033.1	11314	--	--
pmp000682	538.22	359.14	520.168	C26H32O11	[M+NH4]+	Matairesinol-4'-O-glucoside (Matairesinoside)	Lignans and Coumarins	Lignans	23202-85-9	B	36572	46322	27939	79291	72915	74148	40387	40301	30200	32698	41555	24559	58947	71365	69677	32302	41229	44511	27161	35449	24724	--	--
pmn001378	519.19	357.14	520.194	C26H32O11	[M-H]-	Pinoresinol-4-O-glucoside	Lignans and Coumarins	Lignans	41607-20-9	A	543150	705490	551450	746060	859110	648950	464440	545220	445490	497520	637000	587110	534280	1003300	749630	570840	606800	536790	581140	574310	610300	C17529	--
Cmsp003083	521.2	131.05	520.194	C26H32O11	[M+H]+	Dehydrodiconiferyl alcohol-4-O-glucoside	Lignans and Coumarins	Lignans	107870-88-2	A	45470	56117	48622	54270	60842	44031	38801	39687	43059	49382	62939	47410	40454	56257	54993	34353	45272	35044	28017	48081	47396	--	--
pmp001281	522.36	184.07	521.348	C26H52NO7P	[M+H]+	LysoPC 18:1	Lipids	LPC	-	A	3252600	4310000	4183100	4370000	4814400	4633700	5434800	5574800	5415200	2240200	3024100	2807000	4287800	3438400	3728000	3892100	3078200	3531500	3809300	4098300	4086300	--	--
Lmhp010190	522.36	184.07	521.348	C26H52NO7P	[M+H]+	LysoPC 18:1(2n isomer)	Lipids	LPC	-	A	19301000	24962000	23739000	18952000	18642000	18935000	28209000	27657000	28717000	10955000	13250000	13306000	17697000	13493000	16438000	20665000	17707000	18256000	20501000	21060000	20317000	--	--
pmb3041	521.09	329.2	522.101	C23H22O14	[M-H]-	Tricin-7-O-saccharic acid	Flavonoids	Flavonoid	-	A	458580	435100	416220	660760	690130	634860	364520	367530	280770	509500	493860	393210	567060	704980	627210	222920	397440	430030	412210	398270	451780	--	--
pmn001710	521.13	359.08	522.137	C24H26O13	[M-H]-	Rosmarinic acid-3'-O-glucoside	Phenolic acids	Phenolic acids	910028-78-3	B	39151	40734	35375	48598	88734	65728	33956	40446	38844	40447	57662	56483	77362	48389	63434	55659	46339	42487	46093	51529	47923	--	--
Lmmn002274	521.2	359.15	522.21	C26H34O11	[M-H]-	Isolariciresinol-9'-O-glucoside	Lignans and Coumarins	Lignans	63358-12-3	B	31940	19545	27063	42638	33587	31516	25931	24734	26781	21191	26255	24256	46837	25165	53071	27997	29330	31783	28220	26907	19687	--	--
HJN083	521.2	359.15	522.211	C26H34O11	[M-H]-	Lariciresinol-4'-O-glucoside	Lignans and Coumarins	Lignans	143663-00-7	B	5033700	4558200	4349900	3295100	3285000	3385200	3473300	3865800	3921100	5120500	4435900	4488700	3373500	3099300	3807200	4501900	3586700	4872400	3468300	4397800	3854500	--	--
pmd0136	524.37	184.07	523.364	C26H54NO7P	[M+H]+	LysoPC 18:0(2n isomer)	Lipids	LPC	-	A	99610	144970	105830	110290	120240	118220	77239	103690	98146	69949	70811	48354	119990	134310	104030	104750	108480	90181	90837	109480	98181	--	--
mws0126	524.37	184.07	523.364	C26H54NO7P	[M+H]+	LysoPC 18:0	Lipids	LPC	19420-57-6	A	678900	878430	721770	754410	660970	649590	494880	758700	818200	453680	467700	353160	665220	666570	485640	557320	541100	484720	672300	730300	711900	--	--
pmb3053	523.12	329.2	524.132	C27H24O11	[M-H]-	Tricin-4'-O-eudesmic acid	Flavonoids	Flavonoid	-	A	3875600	4051100	4179400	4104900	3703200	3952700	3406700	3517100	3515000	4302300	4069800	4346900	4398100	4334900	3987000	3830700	4062200	4411500	4156400	3820200	4120900	--	--
Lmtn003096	523.21	361.14	524.226	C26H36O11	[M-H]-	Secoisolariciresinol 4-O-glucoside	Lignans and Coumarins	Lignans	-	A	163070	134190	155390	273610	335160	305210	164710	126570	129580	171870	236100	204800	336920	294230	359510	189500	218900	235820	142140	159340	175850	--	--
pmp000235	527.15	331.08	526.148	C27H26O11	[M+H]+	Salcolin B	Flavonoids	Flavonoid	-	A	1154300	1450700	1108600	1342300	1274500	1288800	956600	940890	882870	1190100	1209000	1191600	1190900	1456900	1144800	1050800	1180500	1135100	1193900	1128400	1181300	--	--
pmp000234	527.15	331.08	526.148	C27H26O11	[M+H]+	Salcolin A	Flavonoids	Flavonoid	-	A	658310	743570	581370	822080	699780	755630	553780	528860	531430	659100	685850	679190	710120	767680	715770	578390	684510	640220	688640	645380	633390	--	--
Lmjp003822	531.15	177.06	530.142	C26H26O12	[M+H]+	3,5-O-Dicaffeoylquinic Acid Methyl Ester	Phenolic acids	Phenolic acids	159934-13-1	B	214740	192750	384330	129320	209220	179290	61111	168700	232620	335350	285240	241870	63499	98227	77278	49604	71078	64871	176140	167750	195610	--	--
Lmbn001181	531.14	531.13	532.143	C22H28O15	[M-H]-	Fraxetin-7,8-di-O-glucoside	Lignans and Coumarins	Coumarins	-	B	21605	8160	16289	18319	9581.7	15623	18503	19358	15105	19141	25813	14688	16602	17875	22623	21722	23669	52985	17638	21851	13515	--	--
Lmhp007840	534.36	184.07	533.348	C27H52NO7P	[M+H]+	LysoPC 19:2	Lipids	LPC	-	B	6592.1	10593	7448.9	12497	9480.2	7630.8	10854	13602	9800.9	7988.2	11206	13631	18134	16285	6879.8	9776.6	4587.7	12780	9670.9	13142	10822	--	--
Lmhp007598	534.36	184.07	533.348	C27H52NO7P	[M+H]+	LysoPC 19:2(2n isomer)	Lipids	LPC	-	B	19703	24620	18553	30628	16360	18064	21468	31348	21163	21402	24160	27233	37310	34919	22709	26482	14878	23229	25571	26864	26016	--	--
pmp000587	535.11	449.1	534.101	C24H22O14	[M+H]+	Luteolin-7-O-(6''-malonyl)glucoside	Flavonoids	Flavonoid	-	A	7396.9	12753	12748	10243	9822.1	17654	8996.9	10613	9846.9	16191	20527	16799	6960.8	7378.5	7730.7	8988.6	9805.1	13887	11037	20027	11082	C10103	--
Lmmp003817	535.11	287.05	534.101	C24H22O14	[M+H]+	Kaempferol-3-O-(6''-malonyl)glucoside	Flavonoids	Flavonols	-	B	64815	74194	64565	103430	65538	76224	64986	77905	90664	62365	82775	77834	86502	74410	59621	72598	77167	80531	70743	76925	77308	--	--
Lmhp010908	536.37	184.07	535.364	C27H54NO7P	[M+H]+	LysoPC 19:1	Lipids	LPC	-	A	41502	51812	42327	46901	38507	53148	49720	52773	61019	27074	31886	35739	43855	37365	42469	31368	34990	36829	39766	46419	41361	--	--
Zmfn000481	535.04	323.03	536.044	C14H22N2O16P2	[M-H]-	Uridine-5'-Diphosphate-D-Xylose	Nucleotides and derivatives	Nucleotides and derivatives	3616-06-6	B	249870	364160	321410	266660	333890	317340	292220	344080	309020	264850	258390	311640	227120	282330	286550	273150	312990	309810	346500	308000	309370	C00190	ko00520,ko00908,ko01100
pmn001375	535.18	373.13	536.189	C26H32O12	[M-H]-	1-Hydroxypinoresinol-1-O-Glucoside	Lignans and Coumarins	Lignans	81495-71-8	B	61627	83559	69107	106190	110520	107810	62215	67010	61837	66667	64734	65207	106310	120890	123930	75511	67923	93072	69862	74053	66589	--	--
pmb2228	538.39	184.07	537.379	C27H56NO7P	[M+H]+	LysoPC 19:0	Lipids	LPC	108273-88-7	B	4981.2	5009	6299.5	7935.3	6229.8	5023.5	8173.4	11245	8832.7	4600.1	6092.4	9184.6	10377	5757.3	4823.5	6164.1	3946.7	8284.3	9253.5	8125.7	6656.5	--	--
Lmdn001925	537.2	375.15	538.205	C26H34O12	[M-H]-	Olivil-4'-O-glucoside	Lignans and Coumarins	Lignans	76880-93-8	B	444570	375260	428370	959210	985300	1023000	494900	500970	482920	479520	503860	437270	1104000	988900	1103800	423170	508940	545380	518500	499580	477600	--	--
pmc0960	544.34	184.07	543.332	C28H50NO7P	[M+H]+	LysoPC 20:4	Lipids	LPC	-	B	13756	11629	5042.2	1201.2	820.26	1975.3	9201.6	29791	40270	7713.1	4509.1	5854.2	109170	15783	63017	56445	121530	120670	24418	22202	23496	--	--
Lmhp009890	546.36	184.07	545.348	C28H52NO7P	[M+H]+	LysoPC 20:3	Lipids	LPC	1199257-41-4	B	25354	29767	23862	22334	26315	28475	22681	28458	26296	15747	15645	24178	24829	22384	32394	52538	33756	43301	26543	26005	25966	--	--
pmd0146	548.37	184.07	547.364	C28H54NO7P	[M+H]+	LysoPC 20:2(2n isomer)	Lipids	LPC	-	B	84916	106610	78439	69334	84050	90064	85112	81495	74088	52961	55180	50146	71204	72121	106500	91763	85048	70687	73157	75888	72280	--	--
pmd0147	548.37	184.07	547.364	C28H54NO7P	[M+H]+	LysoPC 20:2	Lipids	LPC	-	B	89114	121640	95305	107670	108540	107900	109590	114830	111610	79391	82466	73536	101100	107130	121050	91586	90300	99392	92521	96378	96366	--	--
pmb0608	549.12	301.4	548.117	C25H24O14	[M+H]+	Chrysoeriol-7-O-(6''-malonyl)glucoside	Flavonoids	Flavonoid	-	A	44388	29230	36225	50001	37746	28968	34337	37757	49531	29140	32740	24457	51966	38548	48982	43850	45397	45293	32534	31018	26403	--	--
Lmsn003628	547.17	223.06	548.174	C23H32O15	[M-H]-	6′-O-Sinapoylsucrose	Phenolic acids	Phenolic acids	-	B	32785	30200	26724	16807	16442	27065	20477	30078	21371	32588	32577	29126	27107	29332	34398	24887	28386	37411	27071	28392	29609	--	--
Lmhp011549	550.39	184.07	549.379	C28H56NO7P	[M+H]+	LysoPC 20:1	Lipids	LPC	-	A	24980	31122	26208	36684	30538	35902	34299	43307	41494	26734	24807	21924	33965	34342	27967	34731	30197	24401	28836	32208	27174	--	--
HJAP010	551.14	497.1	550.132	C25H26O14	[M+H]+	Luteolin-6,8-di-C-arabinoside	Flavonoids	Flavonoid carbonoside	-	B	16390	16726	11268	21562	13955	10431	11919	15342	17444	25303	14796	13972	10814	23809	10472	9054.5	17079	14651	18116	14698	20242	--	--
Hmln002355	549.2	387.15	550.204	C27H34O12	[M-H]-	5'-Methoxymatairesinoside	Lignans and Coumarins	Lignans	1691201-82-7	A	696940	419050	741700	846660	840380	832430	458160	518320	696950	692980	754970	794380	1085600	632780	987310	831070	682890	833350	608610	656700	600880	--	--
pmd0143	552.4	184.07	551.395	C28H58NO7P	[M+H]+	LysoPC 20:0	Lipids	LPC	108341-80-6	B	7842.9	8486.5	10604	10934	7966.7	9415.6	11470	12032	10589	11044	8143.7	11163	10937	13112	16140	22106	15046	14337	10928	10730	13633	--	--
Lmmn002260	551.21	389.17	552.221	C27H36O12	[M-H]-	5'-Methoxyisolariciresinol-9'-O-glucoside	Lignans and Coumarins	Lignans	-	B	103490	74434	75851	81185	62884	72933	42311	53953	97181	113080	73361	97279	132800	93801	85385	77933	79389	94027	83805	71029	95965	--	--
pma0702	558.28	207.07	557.274	C29H39N3O8	[M+H]+	N1,N8-Bis(sinapoyl)spermidine	Alkaloids	Phenolamine	-	B	3929800	4066000	2990700	3278300	3853300	2876200	2446200	2178700	2208900	3032400	3612500	2541800	2536500	3304600	2905500	2712300	3045000	2669000	3217900	2276700	2856400	C21170	--
pmb3032	561.12	329.1	562.132	C26H26O14	[M-H]-	Tricin-7-O-(2''-Malonyl)rhamnoside	Flavonoids	Flavonoid	-	A	2623700	2701100	2432100	2888700	2767100	2794800	2139000	2238500	2193000	2616800	2632600	2634500	2460400	2897100	2591600	2254000	2621000	2454600	2518500	2455500	2362900	--	--
Rfmb25702	561.2	357.13	562.205	C28H34O12	[M-H]-	Pinoresinol-4-O-(6''-acetyl)glucoside	Lignans and Coumarins	Lignans	-	B	7176.1	7370.5	7591	18310	13969	9794.2	10197	9023.9	11581	8258.5	6762.8	4879.9	17033	15708	15417	10225	11309	8270.4	6570.9	6489.5	8180	--	--
HJAP064	565.12	317.08	564.088	C25H24O15	[M+H]+	Isorhamnetin-3-O-(6''-malonylglucoside)	Flavonoids	Flavonoid	-	B	11276	13742	11691	14009	9138.7	16144	11264	10472	11276	8282.5	11029	17298	10933	9364.6	10046	11913	12241	13448	14818	10321	15156	--	--
mws1660	565.16	529.13	564.123	C26H28O14	[M+H]+	Schaftoside	Flavonoids	Flavonoid carbonoside	51938-32-0	A	423820	396700	371540	411480	405520	399280	349310	387430	366230	429140	377060	348360	396080	345390	354400	381700	362710	348090	320230	358980	360430	C10181	--
mws1292	565.16	409.09	564.123	C26H28O14	[M+H]+	Isoschaftoside	Flavonoids	Flavonoid carbonoside	52012-29-0	A	13867000	13103000	13877000	14943000	14422000	12967000	11646000	13064000	13399000	15222000	13009000	13669000	13653000	13972000	13852000	12930000	14286000	14496000	14070000	13942000	13091000	--	--
pmp000236	565.16	367.1	564.148	C26H28O14	[M+H]+	Isovitexin-8-O-xylcoside	Flavonoids	Flavonoid carbonoside	-	B	217160	188520	251400	200260	174990	201130	210020	202950	218250	223540	212420	202410	200040	181760	177820	223810	169240	187710	169700	174790	150060	--	--
pmf0472	565.16	271.1	564.148	C26H28O14	[M+H]+	Apiin	Flavonoids	Flavonoid	26544-34-3	B	147500	110090	174040	173050	161450	181880	180650	162580	176420	115240	178390	143480	206990	179200	142740	161490	169380	183260	160860	204970	188100	C04858	ko00944
pmb2922	565.05	323.1	566.055	C15H24N2O17P2	[M-H]-	Uridine 5'-diphospho-D-glucose	Nucleotides and derivatives	Nucleotides and derivatives	133-89-1	A	953250	1101300	762640	680620	847790	723760	732260	706380	644890	905710	721280	849780	650650	771030	773460	703530	839760	778350	816020	824010	783720	C00029	ko00040,ko00052,ko00053,ko00240,ko00500,ko00520,ko00561,ko00908,ko01100,ko01110
Zmzp006857	569.16	331.08	568.158	C29H28O12	[M+H]+	Tricin-4'-O-[β-guaiacyl-(9''-O-acetyl)glycerol]ether	Flavonoids	Flavonoid	-	A	1662200	1924300	2071300	1724700	1551800	1529000	2299000	2132600	2239100	2034600	2016300	1904000	1474500	1805100	2089800	2128200	2148300	2158200	1965900	2044200	1985200	--	--
Xmzp009846	576.36	184.07	575.311	C32H41N5O5	[M+H]+	α-Ergocryptine	Alkaloids	Alkaloids	511-09-1	B	2148.7	3328.4	3075.3	3848.8	2370.2	4523.6	2726.4	3527.2	2125.8	1607.5	1678.2	2250.1	2426.2	3255.9	3351.7	3328.5	2264.3	3509.8	2680.4	1551.1	1392.1	C07545	--
Zmxp005470	579.13	331.08	578.127	C26H26O15	[M+H]+	Tricin-7-O-(6''-O-malonyl)glucoside	Flavonoids	Flavonoid	-	A	1221800	1256600	1345900	2446200	2099900	1908100	1862400	2095800	1899000	1498100	1478400	1448700	2531800	2389000	2532000	2297700	2108600	2195400	1794400	1794000	1819200	--	--
Lmpp003930	579.15	271.06	578.142	C30H26O12	[M+H]+	Apigenin-7-O-(6''-p-Coumaryl)glucoside	Flavonoids	Flavonoid	-	B	371060	500730	370560	717360	713360	624080	526110	512990	545640	434530	657340	463170	654050	722420	775610	612200	552980	532190	449380	449300	455160	--	--
pme0368	579.17	271.01	578.164	C27H30O14	[M+H]+	Apigenin-7-O-rutinoside (Isorhoifolin)	Flavonoids	Flavonoid	552-57-8	B	453370	467190	410440	796410	609220	638090	556480	469580	591300	405810	696100	469300	697340	692680	797080	617610	445220	647480	538080	516020	517300	--	--
Lmyp004081	579.17	313.07	578.164	C27H30O14	[M+H]+	Isovitexin-2''-O-rhamnoside	Flavonoids	Flavonoid carbonoside	-	B	330660	329100	323330	298270	254040	289110	250100	272610	329690	340380	325970	326930	328850	287100	289660	362170	354410	343810	335380	313110	340510	--	--
pme3227	579.17	433	578.164	C27H30O14	[M+H]+	Vitexin-2''-O-rhamnoside	Flavonoids	Flavonoid carbonoside	64820-99-1	B	530870	480210	538700	559320	449140	584990	440650	514360	526190	601240	532030	501050	486460	491880	540840	527330	525410	637450	560580	584600	590450	C12628	ko00944
HJAP148	581.15	287.06	580.142	C26H28O15	[M+H]+	Kaempferol-3-O-sambubioside	Flavonoids	Flavonoid	27661-51-4	B	231720	220700	205430	230660	187840	205200	181390	193800	240450	215830	177660	195680	168990	158840	128940	168690	219830	167360	245700	280510	204200	--	--
pmp000238	581.15	383.07	580.143	C26H28O15	[M+H]+	Luteolin-6-C-arabinoside-7-O-glucoside	Flavonoids	Flavonoid carbonoside	-	A	451400	351100	450190	505700	454910	460460	440070	456350	645360	502700	297700	418380	434920	465610	287460	467630	423340	507840	383180	456650	450980	--	--
pmb0636	581.15	431.3	580.143	C26H28O15	[M+H]+	Orientin-7-O-arabinoside	Flavonoids	Flavonoid carbonoside	-	B	4105100	3993400	3997300	4028200	3471500	3741000	3411200	3942200	3885600	4293900	3461300	3978300	3622000	3218100	3872000	3710700	4134600	4333700	3654900	4217700	3964400	--	--
pmb0631	581.15	515.4	580.143	C26H28O15	[M+H]+	Orientin-6-C-arabinoside	Flavonoids	Flavonoid carbonoside	-	B	8348400	8153400	7963000	8272800	7564300	7272700	6971000	8848500	8843000	9500300	8081200	7949500	7978400	6952100	7590200	7751300	9151100	7899900	7071900	8624300	8777400	--	--
mws1066	579.17	271	580.179	C27H32O14	[M-H]-	Naringenin-7-O-Rutinoside(Narirutin)*	Flavonoids	Dihydroflavone	14259-46-2	B	51372	30493	49057	60214	49326	43147	65565	45446	51997	47459	51133	48211	52326	69748	58636	49578	50320	52315	40407	41218	51588	C09793	--
mws0046	579.17	271.06	580.179	C27H32O14	[M-H]-	Naringenin-7-O-Neohesperidoside(Naringin)*	Flavonoids	Dihydroflavone	10236-47-2	B	47199	46576	40108	56611	43925	43242	38616	51723	62146	50679	50437	55983	47323	64733	63515	49454	53396	48950	38262	36916	44025	C09789	ko00941
Lmqn001932	579.21	417.16	580.216	C28H36O13	[M-H]-	Syringaresinol-4'-O-glucoside	Lignans and Coumarins	Lignans	7374-79-0	B	40691	59963	47329	60160	46434	62171	51551	33006	27888	71031	55608	55752	61370	85897	35312	33712	47223	67798	44332	45252	54342	C10890	--
Xmzn007677	580.36	506.33	581.264	C33H35N5O5	[M-H]-	Ergotamine	Alkaloids	Alkaloids	113-15-5	B	500910	637930	577000	603420	640710	689090	757830	800070	756100	348310	399390	371240	627300	478540	521450	573510	453870	505550	570810	615160	578460	C07544	ko01110
pmb0492	584.28	325	583.268	C34H37N3O6	[M+H]+	N',N'',N'''-p-Coumaroyl-cinnamoyl-caffeoyl spermidine	Alkaloids	Phenolamine	-	B	11701	21251	16592	13427	16792	20528	19780	14125	15039	9214.4	9824.5	15813	15133	10730	10758	12529	7967.2	10352	15294	13035	14069	--	--
pmp000239	595.13	505.09	594.122	C26H26O16	[M+H]+	Luteolin-6-C-(5''-glucuronyl)xyloside	Flavonoids	Flavonoid	-	B	439980	412120	409560	515820	364570	488160	310840	396440	432770	493800	304370	431460	406950	463310	421230	398550	404020	522340	424240	485620	456290	--	--
mws1290	593.13	285	594.137	C30H26O13	[M-H]-	Kaempferol-3-O-(6''-p-Coumaroyl)glucoside (Tiliroside)	Flavonoids	Flavonols	20316-62-5	B	11744	10549	12209	17235	10651	13635	12093	14884	16742	15039	13754	9238.6	11353	8271	8462.6	8723.9	12766	11037	11102	12076	11955	C17140	--
pmb2586	593.13	285.6	594.137	C30H26O13	[M-H]-	Gallocatechin-(4α→8)-catechin	Flavonoids	Flavanols	-	B	4090.9	6393.3	5565.9	9585.9	6265	8215.6	5781.8	8924	7222.6	4335	3858.3	5284.3	6745.2	14149	9416	6773.2	9426.8	9389.9	6530.6	7960.2	5317.4	--	--
pmp001106	595.17	577.16	594.158	C27H30O15	[M+H]+	Vitexin-2''-O-glucoside	Flavonoids	Flavonoid carbonoside	61360-94-9	A	88890	96055	98728	103730	76513	109300	69954	62147	88665	118650	123820	100990	114480	72267	81470	79251	103870	98800	81470	90956	91346	C04024	ko00944
mws1073	595.17	457.2	594.158	C27H30O15	[M+H]+	Apigenin-6,8-di-C-glucoside (Vicenin-2)	Flavonoids	Flavonoid	23666-13-9	A	423220	341100	361620	412790	301020	393110	302520	274320	398500	463330	416420	479140	490580	407770	399820	368980	400450	429500	299480	382960	407920	C10195	--
pmp001079	595.17	449.1	594.158	C27H30O15	[M+H]+	Luteolin-7-O-neohesperidoside (Lonicerin)*	Flavonoids	Flavonoid	25694-72-8	B	807280	735810	817000	1105900	797050	819100	597930	905770	920000	906540	857540	893700	746540	702300	820200	744260	804590	788000	773710	803300	815240	C12630	ko00944
Hmmp003156	595.16	313.07	594.158	C27H30O15	[M+H]+	Saponarin(Isovitexin-7-O-glucoside)	Flavonoids	Flavonoid	20310-89-8	A	456390	545770	338970	327910	297720	329610	228460	282610	292850	515110	538970	482960	303790	302810	266140	329950	299900	299530	382680	353740	344030	C08064	--
Lmjp002867	595.17	287.05	594.158	C27H30O15	[M+H]+	Kaempferol-3-O-neohesperidoside*	Flavonoids	Flavonols	32602-81-6	B	169610	209890	198100	292590	399950	377590	125410	186870	192430	245970	302380	255260	266220	288750	361380	375680	173680	326640	280120	240310	282270	--	--
Lmlp002990	595.17	313.07	594.158	C27H30O15	[M+H]+	Isosaponarin(Isovitexin-4'-O-glucoside)	Flavonoids	Flavonoid carbonoside	19416-87-6	A	279770	274830	268040	424830	308180	316630	200380	313520	302160	304970	286140	247720	354790	365060	265850	294690	374740	465840	212770	282900	285480	--	--
pmp000593	595.17	449.1	594.158	C27H30O15	[M+H]+	Luteolin-7-O-rutinoside*	Flavonoids	Flavonoid	3563-98-2	B	866040	734980	801450	953770	975950	793420	667410	761010	971550	978090	1006000	1067500	940950	823120	888510	786130	1031100	751790	801220	923380	943280	--	--
Lmnp002413	595.17	449.11	594.158	C27H30O15	[M+H]+	Luteolin-6-C-rhamnoside-7-O-glucoside	Flavonoids	Flavonoid carbonoside	-	B	575850	626110	648730	614910	469060	550290	691340	686270	758470	709430	499380	441260	584030	493440	390390	558380	483780	686270	552870	580570	615460	--	--
Zmjp003291	595.17	433.12	594.158	C27H30O15	[M+H]+	"Vitexin-2""-O-galactoside"	Flavonoids	Flavonoid	-	B	485610	399830	497850	677430	375000	449840	523440	666120	576290	684320	368120	523610	554800	486100	396390	499230	528880	668080	485090	409060	523740	--	--
Lmsn002815	593.15	285.04	594.158	C27H30O15	[M-H]-	Kaempferol-3-O-rutinoside(Nicotiflorin)*	Flavonoids	Flavonoid	17650-84-9	B	60829	60639	81563	84092	98459	108220	48925	56181	50185	64087	98914	83782	97322	102050	99615	76743	44949	84479	64117	62248	73226	C21833	ko00944,ko01110
mws1519	595.17	287.06	596.174	C27H32O15	[M-H]-	Eriodictyol-7-O-Rutinoside (Eriocitrin)	Flavonoids	Dihydroflavone	13463-28-0	B	6472.8	5933.8	6171.4	6196.4	4317.5	5362.5	9176.9	8084	5346.8	7800.4	10492	8563	6713.3	4595.9	4308	3729.3	4844.8	4549.6	5348.9	9637.4	7023.1	C09732	--
Lmqn000780	606.08	384.98	607.082	C17H27N3O17P2	[M-H]-	Uridine 5'-diphospho-N-acetylglucosamine	Alkaloids	Alkaloids	528-04-1	B	35216	47137	34667	32586	36745	33965	45668	42753	36329	25948	27679	29313	23317	26653	24803	35240	40119	28610	42173	42667	32672	C00043	ko00520,ko01100
pmb3002	607.17	299	608.174	C28H32O15	[M-H]-	Chrysoeriol-7-O-rutinoside	Flavonoids	Flavonoid	-	A	1514000	1564700	1307700	1799600	1373800	1555300	1110400	1580200	1333600	1301900	1646600	1318900	1602500	1476600	1635100	1757300	1218100	1387500	1555200	1573000	1444800	--	--
pmp001080	609.18	463.12	608.174	C28H32O15	[M+H]+	Diosmetin-7-O-Neohesperidoside (Neodiosmin)*	Flavonoids	Flavonoid	38665-01-9	A	2451100	2258000	2383900	3837900	3821100	2920300	2174900	2483400	2662600	2867500	3126100	2601400	3554500	2878400	3962600	3030100	2838800	3206600	2881000	3026400	2870600	--	--
mws1661	609.18	301	608.174	C28H32O15	[M+H]+	Diosmetin-7-O-rutinoside (Diosmin)*	Flavonoids	Flavonoid	520-27-4	A	346400	275750	487530	443900	437290	477200	278090	494770	469920	537140	475690	592310	270290	286130	297110	681540	560130	496020	566360	553780	501850	C10039	--
Hmgp002121	609.18	463.08	608.176	C31H28O13	[M+H]+	Hispidulin-7-O-(6''-O-p-Coumaroyl)Glucoside	Flavonoids	Flavonoid	-	A	2998700	2888700	3108700	3917900	4099800	3364200	2562200	3245300	3301300	3290400	3726100	2785100	3848700	3627500	4553700	3612800	3300400	3324800	3192100	3378500	3014400	--	--
Lmmp000897	611.14	287.05	610.132	C30H26O14	[M+H]+	Gallocatechin-(4α→8)-gallocatechin	Flavonoids	Flavanols	-	B	1860500	1829500	1771400	1734900	1433900	1600400	1685800	1983100	2141400	1698300	1106600	1573200	1691400	1430100	1211200	1813000	1749400	1887400	1789800	1686300	1808700	--	--
pmb0665	611.16	465.1	610.153	C27H30O16	[M+H]+	Orientin-7-O-glucoside	Flavonoids	Flavonoid carbonoside	-	B	88026	107760	89657	116500	64985	80646	81882	78258	96344	111530	89000	76364	82177	73254	69899	83850	84138	109120	68775	66832	90307	--	--
mws0059	609.15	301	610.153	C27H30O16	[M-H]-	Quercetin-3-O-rutinoside (Rutin)	Flavonoids	Flavonols	153-18-4	A	336630	274120	333910	400470	337410	353170	261890	259700	249010	431690	313570	331080	325100	368750	302270	316930	250990	350350	276590	315130	312440	C05625	ko00944,ko01100,ko01110
pmp000126	611.16	593.2	610.153	C27H30O16	[M+H]+	Luteolin-6,8-di-C-glucoside	Flavonoids	Flavonoid carbonoside	29428-58-8	A	426020	379870	407230	469060	319090	309810	364440	414140	462120	512110	333300	335710	383120	445750	320330	309350	414570	432790	433910	428390	375380	C10102	--
pmb0624	611.16	431.3	610.153	C27H30O16	[M+H]+	Isoorientin-7-O-glucoside	Flavonoids	Flavonoid carbonoside	-	A	9682300	10379000	10052000	12885000	9064700	9456500	10258000	11244000	13186000	11262000	7324400	9926500	9020400	9475700	8054900	9217600	9837400	11686000	9887600	10058000	9848300	--	--
Lmmp003091	611.16	303.05	610.153	C27H30O16	[M+H]+	Quercetin-3-O-(4''-O-glucosyl)rhamnoside	Flavonoids	Flavonols	59262-54-3	B	970940	1073000	1059800	1182300	1216900	1143500	801070	849270	760810	982560	1117300	1034000	1078500	1056100	1046400	982490	881630	1090400	933420	1035500	871410	C17563	--
Lmbp002592	611.16	287.05	610.153	C27H30O16	[M+H]+	Kaempferol-3,7-di-O-glucoside	Flavonoids	Flavonoid	-	A	1746300	1750400	1533600	1922400	1493300	1532800	1841900	1874500	2312200	1700000	1209000	1546500	1406300	1604900	1306500	1493800	1503100	1996100	1576400	1775800	1681500	--	--
pmb0711	611.16	303.1	610.153	C27H30O16	[M+H]+	Quercetin-7-O-rutinoside	Flavonoids	Flavonols	147714-62-3	B	1078700	916290	1058200	1193900	1298500	1027300	856990	803070	655180	1092400	1056900	1058100	1052300	1091800	1140700	1143900	849940	1215900	875740	1020600	938450	--	--
Hmpp002612	611.16	287.05	610.153	C27H30O16	[M+H]+	Luteolin-7-O-gentiobioside	Flavonoids	Flavonoid	-	B	1630300	1680700	1720000	1797800	1314200	1645600	1621400	2009100	2096200	1778100	1253600	1477900	1677700	1627400	1426000	1472700	1651400	1845900	1581400	1637300	1495900	--	--
Lmjp002461	611.16	303.05	610.153	C27H30O16	[M+H]+	Quercetin-3-O-neohesperidoside	Flavonoids	Flavonols	117611-67-3	B	1021700	930310	1059100	1228600	1081900	1174700	785320	837690	855510	1070500	1062100	850940	1029300	1061500	924560	1036700	952900	1062600	939680	967780	897490	--	--
Lmsp004166	611.16	303.05	610.153	C27H30O16	[M+H]+	Quercetin-3-O-glucoside-7-O-rhamnoside	Flavonoids	Flavonols	-	B	1064800	1052800	934140	1244900	1224700	1179700	720820	756230	811640	1009500	1037300	895880	1134600	1012800	1125200	925470	925150	1090900	1014700	875740	877340	--	--
mws4134	611.14	306.08	612.152	C20H32N6O12S2	[M-H]-	Oxiglutatione	Amino acids and derivatives	Amino acids and derivatives	27025-41-8	A	106500	136360	118430	82873	109840	90119	144890	108790	145020	66205	90062	96141	66992	76432	88792	81559	109110	74440	97422	110160	109530	C00127	ko00480,ko01100
pmp001290	623.12	271.06	622.117	C27H26O17	[M+H]+	Apigenin-7-O-(2''-glucurosyl)glucuronide	Flavonoids	Flavonoid	74696-01-8	A	7922200	8091000	8821500	13024000	11298000	9704200	12791000	13486000	12009000	7779400	7320000	8495200	10647000	10021000	8977300	10530000	11847000	12580000	10358000	11984000	10361000	--	--
Rfmb26201	621.22	417.16	622.226	C30H38O14	[M-H]-	Syringaresinol-4'-O-(6''-acetyl)glucoside	Lignans and Coumarins	Lignans	-	B	216420	273780	197010	197000	231940	133070	225320	193960	183230	183560	178570	162870	90726	197270	329500	312910	305810	267080	222020	244060	248330	--	--
Lmzn001664	623.13	447.1	624.133	C27H28O17	[M-H]-	Kaempferol-3-O-glucuronide-7-O-glucoside	Flavonoids	Flavonols	-	B	2188.1	4039.8	4259.1	6829.3	6945.2	6272.5	4589.6	6499.8	6715.1	5954.8	5369.8	4293.4	6845.1	7004.7	6753.2	7488.5	4236.6	7304.6	4505.2	7802.5	7260.5	--	--
Hmjp002999	625.18	317.06	624.162	C28H32O16	[M+H]+	Isorhamnetin-3-O-rutinoside (Narcissin)	Flavonoids	Flavonoid	604-80-8	B	968790	1385400	925740	1205600	1048300	1072400	962390	997210	939710	1278800	1366900	1075800	1072800	1125800	1054900	1030900	1159400	1184800	957860	1150700	1054000	--	--
Zmxp002867	625.17	301.07	624.168	C28H32O16	[M+H]+	Chrysoeriol-5,7-di-O-glucoside	Flavonoids	Flavonoid	-	B	1439300	1411500	1285600	1475800	1306000	1403900	1241900	1393500	1596400	1500500	925910	1244600	1226800	1386500	1103200	1388900	1564000	1704200	1145600	1415600	1446400	--	--
Zmxp004480	625.18	301.07	624.169	C28H32O16	[M+H]+	Chrysoeriol-7-O-gentiobioside	Flavonoids	Flavonoid	-	B	435370	141690	504390	127290	228390	153980	141270	229390	343240	336390	383470	386720	212110	102120	160540	179740	203140	289610	309070	309740	207500	--	--
Hmgp001944	625.21	163.03	624.205	C29H36O15	[M+H]+	Isoacteoside	Phenolic acids	Phenolic acids	61303-13-7	B	3501.5	7707.8	1402.5	9100.2	5631	43594	2808.8	34526	19547	5606	2801.5	32367	8871.5	4882	7733	2119.8	2817.2	9105.2	19004	18912	9860.2	--	--
Hmln002149	623.2	461.17	624.205	C29H36O15	[M-H]-	Acteoside	Phenolic acids	Phenolic acids	61276-17-3	B	20063	11239	17652	36509	39713	36400	15806	11155	18586	21219	18765	21267	59249	40154	48709	19285	34796	28525	16773	23299	18923	C10501	--
pma2088	627.16	465	626.148	C27H30O17	[M+H]+	Quercetin-3,4'-O-di-glucoside	Flavonoids	Flavonols	29125-80-2	B	306230	131340	275120	356970	340720	276700	148290	179930	280000	256680	237480	237620	508440	265450	447600	228410	255680	294200	235580	241010	222270	--	--
Lmtp003677	627.16	303.04	626.148	C27H30O17	[M+H]+	Quercetin-3-O-sophoroside (Baimaside)	Flavonoids	Flavonols	18609-17-1	B	34934	43714	34172	46562	41546	23433	33720	26945	27988	36516	20733	34972	22819	33454	33280	34996	54332	39564	37318	23852	39876	C12667	ko00944
Lmgp005868	639.17	301.07	638.164	C32H30O14	[M+H]+	Chrysoeriol-7-O-(6''-feruloyl)glucoside	Flavonoids	Flavonoid	-	B	110150	74689	135620	98461	100980	95132	52687	81303	86590	193740	129660	121640	71849	69001	88661	91800	77183	119250	96772	105570	94357	--	--
Hmgp003086	639.19	331.08	638.184	C29H34O16	[M+H]+	Tricin-7-O-rutinoside*	Flavonoids	Flavonoid	-	A	6431100	4781400	5477500	4781100	4413600	5171700	6168700	8095800	5665800	5309000	6649100	6156500	5067400	4875900	6306600	8881700	7631700	10065000	6824300	6918900	7957000	--	--
Lmgp004959	639.19	331.08	638.185	C29H34O16	[M+H]+	Tricin-7-O-neohesperidoside*	Flavonoids	Flavonoid	53766-40-8	A	5856600	5553900	6456600	5040900	5286400	5632000	6197800	7510400	6166000	6850400	6536300	6739600	5739000	4632200	6175600	8735000	8536000	8378800	6256900	7134000	6735300	--	--
Hmcp001578	641.17	479.11	640.163	C28H32O17	[M+H]+	Isorhamnetin-3,7-O-diglucoside	Flavonoids	Flavonols	6758-51-6	B	34369	14822	27521	19970	20462	35214	10752	18725	17379	70717	58454	67969	62124	4296.2	22107	24167	10788	34915	35006	42537	38490	--	--
Hmgp002953	653.17	331.08	652.164	C29H32O17	[M+H]+	Tricin-7-O-(2''-O-rhamnosyl)galacturonide	Flavonoids	Flavonoid	89915-54-8	A	1168400	1613700	1403300	853570	1272600	1157700	1394000	1454600	1327500	1256500	1078800	1303200	1045700	1411000	1076800	1695000	1559100	1357600	1304600	1639000	1343600	--	--
pmb0578	655.17	207	654.158	C32H30O15	[M+H]+	Luteolin-7-O-(6''-sinapoyl)glucoside	Flavonoids	Flavonoid	-	A	264690	238520	276430	343740	228500	235040	291680	318190	420940	347290	301120	253900	301290	214380	248230	259780	305270	339810	264830	265720	297270	--	--
Zmxp004503	655.18	331.06	654.18	C29H34O17	[M+H]+	Tricin-5,7-O-diglucoside	Flavonoids	Flavonoid	-	B	2322500	1510200	2217800	1310000	1407300	1283600	1591200	1626000	2235300	2360900	1879000	2262300	1602500	1264000	1813500	1800800	1911800	2161500	2134700	2151600	1866600	--	--
pmb0716	655.19	331.08	654.18	C29H34O17	[M+H]+	Tricin-4'-O-glucoside-7-O-glucoside	Flavonoids	Flavonoid	-	A	380930	312560	312480	212500	157860	187010	188210	211010	243620	307940	396800	386230	213030	280150	276680	237560	290410	297350	336010	339440	291280	--	--
pmb0713	655.19	331.08	654.18	C29H34O17	[M+H]+	Tricin-7-O-(2''-O-glucosyl)glucoside	Flavonoids	Flavonoid	-	B	523810	330370	387350	279900	305850	303730	308040	333370	353560	468980	616620	537370	352560	396040	350580	323030	359520	452030	380670	347840	389690	--	--
pmb0739	659.2	331.08	658.19	C32H34O15	[M+H]+	Tricin-4'-O-(syringyl alcohol)ether-7-O-glucoside	Flavonoids	Flavonoid	-	A	5473600	4743300	6133200	5165100	4926300	5234900	3811500	3591900	3390500	6208900	5299000	5108700	4793000	4206800	4558700	5474000	4811000	4738600	4717000	5037600	4779500	--	--
pmb0719	659.2	331.08	658.19	C32H34O15	[M+H]+	Tricin-4'-O-(syringyl alcohol)ether-5-O-glucoside	Flavonoids	Flavonoid	-	B	10669000	6224500	11357000	10749000	9502400	9694900	7636300	6457800	8339300	12462000	8931700	10916000	12941000	8652000	13251000	8433600	7388000	9045300	9675800	9191500	8761600	--	--
pmb0530	664.12	136.2	663.109	C21H27N7O14P2	[M+H]+	Nicotinic acid adenine dinucleotide	Nucleotides and derivatives	Nucleotides and derivatives	53-84-9	A	317590	315790	314720	322840	316760	281960	259370	289590	272070	265640	264440	222120	266080	321590	344720	237650	325880	318670	264780	286340	250210	C00003	ko00190,ko00730,ko00760,ko01100
pmb0725	669.18	331.08	668.174	C33H32O15	[M+H]+	Tricin-7-O-(2''-feruloyl)glucoside	Flavonoids	Flavonoid	-	A	2348600	1866600	2191800	1899800	1772400	1663300	1571600	1985300	1998400	3335600	2298200	2351300	1790000	1768400	1965000	2262800	1973100	2553100	2084200	2230000	2161400	--	--
pmb0475	671.18	509	670.174	C29H34O18	[M+H]+	Gallic acid-4-O-(6'''-feruloyl)sophoroside	Tannins	Tannin	-	A	18729000	18510000	18054000	17933000	23327000	20826000	10300000	10617000	11265000	16670000	17844000	16900000	19004000	20304000	21431000	14823000	13933000	15622000	16454000	16803000	15804000	--	--
Zmzp006906	673.19	331.08	672.184	C36H32O13	[M+H]+	Tricin-4'-O-[β-guaiacyl-(9''-O-p-coumaroyl)glycerol]ether	Flavonoids	Flavonoid	-	A	751530	880540	892860	909960	753600	924480	1031000	982580	944040	896550	769610	942010	949550	779840	868390	828260	732790	967150	885540	922810	903890	--	--
Lmhp008513	677.37	261.22	676.367	C33H56O14	[M+H]+	2-α-Linolenoyl-glycerol-1,3-di-O-glucoside	Lipids	Glycerol ester	-	A	22635	35656	55427	40612	45663	49332	36079	32659	21674	41179	35490	20617	47814	53221	94290	71766	70324	32819	30715	28008	28912	--	--
Lmhp008744	677.37	261.22	676.367	C33H56O14	[M+H]+	1-α-Linolenoyl-glycerol-2,3-di-O-glucoside	Lipids	Glycerol ester	-	A	21888	52327	31645	27226	108030	90068	29386	30086	32567	34518	47148	29408	49100	55261	108680	67334	55644	45143	24247	37132	21488	--	--
Lmhp009190	679.39	263.24	678.383	C33H58O14	[M+H]+	2-Linoleoylglycerol-1,3-di-O-glucoside	Lipids	Glycerol ester	-	A	98314	150050	102430	92023	116840	124690	102880	102300	207140	96099	127890	102460	107580	86384	125610	180050	208920	110610	159410	136580	132560	--	--
Lmhp009384	679.39	263.24	678.383	C33H58O14	[M+H]+	1-Linoleoylglycerol-2,3-di-O-glucoside	Lipids	Glycerol ester	-	B	25781	42593	30654	24992	44453	34277	40059	37897	41899	42212	30265	21163	39285	28912	43584	45190	67727	42873	43483	61262	36391	--	--
Lmmn004145	675.41	397.14	679.419	C38H60O10	[M-H]-	3-O-(2-O-Acetyl-glucosyl)oleanolic acid	Terpenoids	Triterpene	-	B	128450	336400	212330	174570	284470	285590	149490	137550	115160	215800	222950	105900	231020	365540	449260	338950	338980	233420	185370	190930	229640	--	--
Hmgp002564	683.15	331.08	682.138	C29H30O19	[M+H]+	Tricin-7-O-glucuronyl(2→1)glucuronide	Flavonoids	Flavonoid	83097-44-3	A	26361000	25246000	27441000	29945000	32047000	28228000	25193000	27502000	27192000	26273000	26393000	27718000	32119000	30088000	31312000	30288000	35545000	27501000	28133000	32292000	27134000	--	--
pmn001370	681.24	519.19	682.247	C32H42O16	[M-H]-	Pinoresinol-4,4'-O-di-O-glucoside	Lignans and Coumarins	Lignans	63902-38-5	B	718310	453510	614130	1280000	1515900	1924500	609850	714670	534260	573830	902110	627910	1350000	1371500	945010	844420	831380	972550	853120	760760	605620	--	--
Lmsn006839	681.39	519.33	682.393	C36H58O12	[M-H]-	2α,3β,19α,23,24-Pentahydroxyolean-12-en-28-oic acid-28-O-glucoside	Terpenoids	Triterpene	-	B	3068	3057.5	4577.8	6225.3	4627.9	3913.3	4152.7	5885.4	4424.7	2462.5	6225.8	3699.7	6154.7	3778.5	3592.8	4240.9	5239.5	3748.8	3346.4	4149	5744.5	--	--
pmb1312	689.21	331.08	688.2	C33H36O16	[M+H]+	Tricin-4'-O-(guaiacylglycerol)ether-7-O-glucoside	Flavonoids	Flavonoid	-	A	2136500	1739800	2056900	2371400	2271100	2609200	1449300	1295600	1634600	2220400	2481600	2323900	2855500	2026100	2609600	2131500	1741600	1749100	2013600	1898600	1844800	--	--
Lmjn003562	693.2	175.04	694.211	C32H38O17	[M-H]-	3,6'-Diferuloylsucrose	Phenolic acids	Phenolic acids	107172-40-7	B	5914.3	4372.3	9314.7	9602.8	26682	7516.9	9648.4	10449	7256.7	9695.7	7501.5	7931.2	8292.6	9100.2	21790	33505	20186	12020	13102	11251	9730.5	--	--
pmb0738	699.19	331.08	698.185	C34H34O16	[M+H]+	Tricin-7-O-(2''-Sinapoyl)glucoside	Flavonoids	Flavonoid	-	A	13720000	12473000	11742000	11325000	9627600	9048900	12578000	12589000	15087000	13291000	13334000	11360000	11203000	11477000	12967000	14753000	15495000	14772000	12851000	13440000	13095000	--	--
pmn001369	697.23	535.18	698.242	C32H42O17	[M-H]-	1-Hydroxypineolin Diglucoside	Lignans and Coumarins	Lignans	-	B	12244	5558.8	6210.2	5312.3	7579.6	5182.7	3686.4	2917.7	3007.4	11395	11136	7666.9	6332.7	9549.1	9009.2	3823.6	4767.7	5288.8	5554.4	7411.2	5826	--	--
pmb3039	703.13	329.2	704.138	C35H28O16	[M-H]-	Tricin-4'-O-oxalic acid-7-O-(p-coumaroyl)shikimic acid	Flavonoids	Flavonoid	-	B	1996400	1771700	1891600	2567100	2387800	2305400	1325700	1621900	1459900	2478400	2304900	2231700	2164400	2664300	1985300	1550800	1989400	1941500	1843900	2107300	1866200	--	--
Lmmp006540	713.17	331.08	712.164	C34H32O17	[M+H]+	Tricin-7-O-(2''-Sinapoyl)glucuronide	Flavonoids	Flavonoid	-	B	17942	33419	19224	27245	36314	34106	20492	11128	13149	12835	15304	14642	21786	29485	15266	8834.2	15463	14285	23052	18630	20004	--	--
pmb0680	741.2	147.3	740.195	C36H36O17	[M+H]+	Vitexin-7-O-(6''-p-coumaroyl)glucoside	Flavonoids	Flavonoid carbonoside	-	A	10418000	10897000	10998000	8885600	8357400	10622000	9896300	10114000	11240000	11797000	10911000	10946000	8600000	7750500	8667100	11319000	10020000	10139000	9669100	10029000	9539800	--	--
Zmhp003322	741.2	433.11	740.195	C36H36O17	[M+H]+	Isovitexin-2''-O-(6'''-p-coumaroyl)glucoside	Flavonoids	Flavonoid	-	A	2428100	1718400	2629000	2973500	1833300	2085200	2765800	2289200	3681400	2675100	1607600	2168900	2903000	1939200	2774200	2470500	2115300	2961200	2502800	2363000	2520200	--	--
Lmyp003837	741.22	313.07	740.216	C33H40O19	[M+H]+	Isovitexin-7-O-glucoside-2''-O-rhamnoside	Flavonoids	Flavonoid carbonoside	-	B	6068700	6357100	7472700	5610000	5651100	6450000	6182100	6480300	7431500	6097700	5978400	6897000	5025700	5895000	5638500	5920400	7374000	5787600	6661500	6174300	6798200	--	--
Hmcp001618	743.2	449.1	742.195	C32H38O20	[M+H]+	Quercetin-3-O-(2''-O-Xylosyl)rutinoside	Flavonoids	Flavonols	129235-39-8	B	41925	38218	39945	34391	30786	39489	38124	38168	36776	57429	39400	47638	31398	37912	26732	36333	26367	51934	36340	41470	26164	C10175	ko00944
Lmzn001875	741.23	579.18	742.232	C33H42O19	[M-H]-	Naringenin-7-O-Rutinoside-4'-O-glucoside	Flavonoids	Flavonoid	-	B	15673	13454	20883	14893	10118	14818	14191	18276	18102	18296	18376	16200	14946	11294	12453	12059	14455	19641	15932	14054	19926	--	--
pme2651	742.1	620.1	743.075	C21H28N7O17P3	[M-H]-	NADP (Nicotinamide adenine dinucleotide phosphate)	Nucleotides and derivatives	Nucleotides and derivatives	53-59-8	B	111200	99630	76882	72671	69063	56454	77543	85922	100600	86962	82716	66476	88022	87188	91059	87930	92760	97455	104240	96050	86454	C00006	ko00195,ko00480,ko00760,ko01100
pmb0660	757.2	147.1	756.19	C36H36O18	[M+H]+	Isoorientin-7-O-(6''-p-coumaroyl)glucoside	Flavonoids	Flavonoid carbonoside	-	B	1433400	1256800	1728000	1358000	960850	1105700	1857500	1560400	2078400	1818400	980040	1546300	1378800	723140	1108000	1483700	1297200	1922400	1537200	1468100	1480900	--	--
Lmpp003268	757.22	287.06	756.211	C33H40O20	[M+H]+	Kaempferol-3-O-rutinoside-7-O-glucoside	Flavonoids	Flavonols	-	B	1279100	1362300	1434200	1058900	1203100	1413700	1305900	1312000	1641000	1572200	1357000	1412100	1271700	991080	1011700	1126500	1162300	1278900	1416000	1490600	1315500	--	--
pmn001505	763.43	763.4	764.435	C41H64O13	[M-H]-	Oleanolic acid-3-O-xylosyl(1→3)glucuronide	Terpenoids	Triterpene Saponin	-	B	10905	16927	12196	11795	14024	10261	12975	12075	15479	14571	14564	8978	9800.3	13580	16782	15202	14306	13032	14457	15026	12645	--	--
Zmhp003186	771.21	147.04	770.205	C37H38O18	[M+H]+	Isovitexin-2''-O-(6'''-feruloyl)glucoside	Flavonoids	Flavonoid	-	A	6051800	4776500	5927400	6807400	6449200	7012200	5862800	6089600	6660300	6975200	5286300	5122800	8492300	6741500	6497000	5896000	6727100	7332600	6329100	6425600	5745800	--	--
pmb0678	771.21	177.1	770.206	C37H38O18	[M+H]+	Vitexin-7-O-(6''-feruloyl)glucoside	Flavonoids	Flavonoid carbonoside	-	B	416760	193070	368270	556540	395730	296370	341010	253100	470130	403010	363010	302730	553830	335090	444700	333060	335060	408050	238970	340600	315900	--	--
pmb0672	771.21	463.1	770.206	C37H38O18	[M+H]+	Isovitexin-7-O-(6''-feruloyl)glucoside	Flavonoids	Flavonoid carbonoside	-	B	20196000	20309000	23420000	27332000	23079000	21948000	23928000	23894000	27037000	24468000	21979000	20535000	28020000	22970000	24699000	23575000	24728000	26178000	22118000	20459000	21316000	--	--
pmb1108	773.21	593	772.206	C33H40O21	[M+H]+	Luteolin-6,8-di-C-glucoside-7-O-glucoside	Flavonoids	Flavonoid carbonoside	-	B	97982	91418	97883	122260	86019	86836	76345	98626	126930	103390	85649	91050	105440	86999	79030	67039	72540	89879	88601	98286	93552	--	--
Hmgp003540	775.21	331.08	774.2	C36H38O19	[M+H]+	Tricin-4'-O-(β-guaiacylglycerol)ether-7-O-(6''-malonyl)glucoside	Flavonoids	Flavonoid	-	A	245180	200680	241110	285660	239640	274940	189210	178590	227820	314880	300540	291500	250150	264160	254590	169590	259780	202890	244300	260430	249910	--	--
pme2746	784.15	437	785.157	C27H33N9O15P2	[M-H]-	Riboflavin 5'-Adenosine Diphosphate	Nucleotides and derivatives	Nucleotides and derivatives	146-14-5	A	103830	125320	115520	115420	139650	97644	85526	81425	103680	122640	98590	98742	91293	141120	131480	129150	121450	118010	120480	149600	132160	C00016	ko00740,ko01100,ko01110
pmb0662	787.21	463.1	786.201	C37H38O19	[M+H]+	Isoorientin-7-O-(6''-feruloyl)glucoside	Flavonoids	Flavonoid carbonoside	-	A	3569500	3194200	3057100	3437900	2066500	2773000	2228700	2710200	4417200	3834900	2750900	3172200	2274000	1960400	1661200	3197800	3961600	3501400	2764700	3141700	3001800	--	--
Lmmp004720	799.17	271.06	798.164	C37H34O20	[M+H]+	Apigenin-7-O-(2''-feruloyl)glucuronide-4'-O-glucuronide	Flavonoids	Flavonoid	-	B	1900700	1553800	1690400	2346900	1930500	2154400	2159200	1775200	2607100	1882600	2065700	1756200	2916100	2030200	2585000	2636200	2862400	2291100	1809500	2050000	1923700	--	--
pmb0666	801.22	639.1	800.216	C38H40O19	[M+H]+	Isovitexin-7-O-(6''-sinapoyl)glucoside	Flavonoids	Flavonoid carbonoside	-	B	1551100	1135100	1629800	2003500	1516900	1460000	1400200	1438400	1178700	1804300	1328900	1448300	2356300	1990100	2147200	1559000	1531100	1594400	1362600	1399300	1378800	--	--
pmb0721	831.23	177.1	830.227	C39H42O20	[M+H]+	Tricin-7-O-(2''-feruloyl)glucoside-5-O-glucoside	Flavonoids	Flavonoid	-	B	144360	94941	132140	85389	107140	51154	65100	94506	84833	211940	165690	182840	79857	67504	79017	120010	126080	148580	120090	122690	123620	--	--
Lmmp004808	859.19	331.08	858.185	C39H38O22	[M+H]+	Tricin-7-O-[(2''-Feruloyl)glucuronyl](2→1)glucuronide	Flavonoids	Flavonoid	-	A	7338800	7198000	7784800	8972500	9862300	9026200	6377700	4581700	6230300	8603300	8742200	7216300	10173000	9093700	10105000	6576700	6894600	5979100	7300800	7438200	7595900	--	--
Lmmp004600	889.2	331.08	888.196	C40H40O23	[M+H]+	Tricin-7-O-[(2''-Sinapoyl)glucuronyl](2→1)glucuronide	Flavonoids	Flavonoid	-	B	11511	19921	13777	19344	15673	12650	6058	4833	15725	17296	6011	12776	18032	12517	10274	12693	15065	6627	12544	7878.5	10283	--	--
Hmmp002240	963.27	801.23	962.262	C40H50O27	[M+H]+	Isorhamnetin-3-O-rutinoside-7-O-(2''-O-glucosyl)glucuronate	Flavonoids	Flavonols	-	B	56488	57033	39496	36480	56616	41354	54292	49635	52907	45497	49477	54943	39635	67924	68728	50490	59129	51784	57295	57084	62746	--	--

## Sheet: Significant in NIP vs lox2-1
Index	Q1 (Da)	Q3 (Da)	Molecular Weight (Da)	Formula	Ionization model	Compounds	Class I	Class II	CAS	Level	NIP-CK-1	NIP-CK-2	NIP-CK-3	lox2-CK-1	lox2-CK-2	lox2-CK-3	NIP-BPH-1	NIP-BPH-2	NIP-BPH-3	lox2-BPH-1	lox2-BPH-2	lox2-BPH-3	cpd_ID	kegg_map
mws0217	76.04	29.99	75.032	C2H5NO2	[M+H]+	L-Glycine	Amino acids and derivatives	Amino acids and derivatives	56-40-6	B	4182	5113.7	4220.6	5713	3427.4	4701	1374.8	1889.2	2212.1	5001	6163.9	3624.4	C00037	ko00230,ko00260,ko00310,ko00440,ko00460,ko00480,ko00630,ko00730,ko00860,ko00970,ko01100,ko01110,ko01200,ko01230,ko02010
pmb0069	122	105	121.053	C7H7NO	[M+H]+	Benzamide	Phenolic acids	Phenolic acids	55-21-0	B	21887	20372	32133	10867	9428.5	8251.5	15789	15422	13056	16714	13032	15378	C09815	--
mws0491	122.1	105	121.089	C8H11N	[M+H]+	Phenethylamine	Alkaloids	Alkaloids	64-04-0	A	98780	83721	116160	38025	40418	40431	63277	51476	58507	102770	45465	69713	C05332	ko00360,ko01100
pme0274	132.1	69	131.095	C6H13NO2	[M+H]+	6-Aminocaproic acid	Organic acids	Organic acids	60-32-2	B	751680	630480	605850	537250	277620	1112200	671330	894020	880550	1139400	1638100	1097000	C02378	ko01100
Lmgn000160	131.05	70.03	132.053	C4H8N2O3	[M-H]-	3-Ureidopropionic Acid	Organic acids	Organic acids	462-88-4	A	2003.3	6018.1	3612.5	1314.4	1682.1	2309.6	3662.1	3607.7	8962.1	5962.6	3286.8	3363	C02642	ko00240,ko00410,ko00770,ko01100
mws0341	131.07	85	132.079	C6H12O3	[M-H]-	2-Hydroxyisocaproic acid	Organic acids	Organic acids	20312-37-2	B	28518	22100	23759	20460	11122	21232	33558	12793	21118	46136	25719	41668	C03264	--
mws1336	138.06	120	137.048	C7H7NO2	[M+H]+	4-Aminobenzoic acid	Phenolic acids	Phenolic acids	150-13-0	B	29034	27764	52281	37178	28181	28142	70549	51867	57530	66613	51213	70767	C00568	ko00790,ko01100
pme3207	141.02	59	142.027	C6H6O4	[M-H]-	Muconic acid	Organic acids	Organic acids	1119-72-8	B	1260900	672280	1137000	4508800	1614800	1593300	1688700	1068800	1432800	4861700	1416400	4620600	C02480	ko01100
mws2213	147.05	77.01	148.052	C9H8O2	[M-H]-	Cinnamic acid	Phenolic acids	Phenolic acids	140-10-3	B	3297	3582	5349.9	3243.2	3732.9	4917.3	2666.6	2397.4	2522	1560.3	894.24	1602.9	C00423	ko00130,ko00360,ko00940,ko00998,ko01100,ko01110
mws0437	151.06	71	152.068	C5H12O5	[M-H]-	D-Arabitol	Others	Saccharides and Alcohols	488-82-4	B	4088.7	5472.1	7338.6	7234.1	8589.3	10446	8252	4468.9	4386.9	9939	18389	14444	C01904	ko00040,ko01100
mws0180	153.02	109.03	154.027	C7H6O4	[M-H]-	2,5-Dihydroxybenzoic acid; Gentisic Acid*	Phenolic acids	Phenolic acids	490-79-9	A	132360	137030	151920	75396	163220	130030	3893900	205780	230550	165750	114820	103310	C00628	ko00350,ko01100
Lmrn003000	165.06	103.06	166.063	C9H10O3	[M-H]-	2-Hydroxy-3-phenylpropanoic acid	Organic acids	Organic acids	7326-19-4	B	2033.6	3814.9	3296.9	3007	28175	11615	7610.3	11198	4811.8	6044.6	4552	6834.7	C05607	ko00360,ko00960,ko01100
ML10176345	171.03	109.03	172.037	C7H8O5	[M-H]-	3-Dehydroshikimic acid	Organic acids	Organic acids	2922-42-1	B	168810	199430	224480	136220	142450	120810	321730	116180	202590	76649	52474	84120	C02637	ko00400,ko01100,ko01110,ko01230
pmb3101	175.06	115	176.068	C7H12O5	[M-H]-	2-Isopropylmalic Acid	Organic acids	Organic acids	49601-06-1	A	19125	31945	28550	33186	28943	40274	61341	33213	66378	32796	18909	17434	C02504	ko00290,ko00620,ko01100,ko01110,ko01210,ko01230
Lmbn001754	175.06	115.04	176.068	C7H12O5	[M-H]-	3-Isopropylmalic Acid*	Organic acids	Organic acids	921-28-8	B	13459	29769	25081	37110	33198	39502	54824	41211	62548	20340	12246	32075	C04411	ko00290,ko01100,ko01110,ko01210,ko01230
pme2024	177.1	160	176.095	C10H12N2O	[M+H]+	Serotonin*	Alkaloids	Plumerane	50-67-9	A	4327500	7252600	4373000	2155400	4070200	3320600	6566400	6567800	7602700	3419700	2132000	3800500	C00780	ko00380,ko01100
pmb0774	177.1	160.3	176.095	C10H12N2O	[M+H]+	N-Hydroxytryptamine*	Alkaloids	Phenolamine	-	B	3317200	5414600	3579200	1635500	3199700	2425500	4836600	4790700	5583700	2597000	1485500	2797200	C17203	ko00380,ko01100
pmb0468	178	161	177.046	C6H11NO3S	[M+H]+	N-Formyl-L-Methionine	Amino acids and derivatives	Amino acids and derivatives	4289-98-9	B	121090	189380	133540	69939	110010	94133	167340	178500	197570	85105	55720	97692	C03145	ko00270
mws2212	179.03	135.05	180.042	C9H8O4	[M-H]-	Caffeic acid	Phenolic acids	Phenolic acids	331-39-5	A	403870	449530	521140	466560	439700	449980	244320	339510	343090	220490	188080	262340	C01197	ko00940,ko01100,ko01110
mws4170	179.06	59.01	180.063	C6H12O6	[M-H]-	D-Glucose*	Others	Saccharides and Alcohols	14431-43-7	A	1454300	1345100	2370100	3752000	3785800	3406600	3359700	2243800	2019900	4471400	2124100	2684400	C00031	ko00010,ko00030,ko00052,ko00500,ko00520,ko00901,ko01100,ko01110,ko02010
pmf0138	179.06	59	180.063	C6H12O6	[M-H]-	D-Mannose*	Others	Saccharides and Alcohols	3458-28-4	A	1294400	1374900	2240700	4130000	3508100	3776200	2864700	2039200	1658600	3759800	1823700	2512600	C00159	ko00051,ko00052,ko00520,ko01100,ko02010
mws1164	179.06	59.01	180.063	C6H12O6	[M-H]-	D-Fructose*	Others	Saccharides and Alcohols	7660-25-5	A	1493600	1373700	2288000	3896300	3537700	3661900	2787800	2345200	1815400	4163200	2125800	2505300	C05003	--
Zmtn001624	188.04	144.05	189.043	C10H7NO3	[M-H]-	N-Acetylisatin	Alkaloids	Plumerane	574-17-4	B	29456	34402	34781	42870	43150	33960	191140	116460	84972	162350	68657	208480	C02172	ko00380
pme0075	188.06	128	189.064	C7H11NO5	[M-H]-	N-Acetyl-L-glutamic acid	Amino acids and derivatives	Amino acids and derivatives	1188-37-0	A	53766	52611	61710	34897	44620	35735	86124	103470	101030	43666	44258	41049	C00624	ko00220,ko01100,ko01110,ko01210,ko01230
mws1189	193.04	72.8	194.033	C6H10O7	[M-H]-	D-Galacturonic acid*	Organic acids	Organic acids	685-73-4	A	112530	138490	134210	114980	242560	222900	57161	61948	100060	66994	71651	38593	C00333	ko00040,ko00053,ko00520,ko01100,ko02010
pme3705	193.04	73	194.043	C6H10O7	[M-H]-	D-Glucoronic acid*	Others	Saccharides and Alcohols	6556-12-3	A	120320	136750	144020	125870	243510	126110	62575	71268	151710	60987	71182	24381	C00191	ko00040,ko00053,ko00520,ko00562,ko01100
pmb2640	199.17	199.17	200.178	C12H24O2	[M-H]-	Dodecanoic acid (Lauric acid)	Lipids	Free fatty acids	143-07-7	A	130240	108620	80413	133570	89818	103780	81503	78973	84880	397430	84454	166200	C02679	ko00061,ko01100,ko01110
Zmyn000108	209.03	85.03	210.038	C6H10O8	[M-H]-	D-Saccharic acid*	Others	Saccharides and Alcohols	87-73-0	A	34694	39553	30942	21220	14578	18312	39081	47525	52772	26994	10773	18564	C00818	ko00053,ko01100
mws0119	227.2	227.2	228.209	C14H28O2	[M-H]-	Myristic Acid	Lipids	Free fatty acids	544-63-8	A	12651000	11932000	8677500	12161000	10435000	10774000	8579200	8118500	7397300	29214000	8378300	14854000	C06424	ko00061,ko01100
mws0359	241.22	241.22	242.225	C15H30O2	[M-H]-	Pentadecanoic Acid	Lipids	Free fatty acids	1002-84-2	A	107120	104000	87167	105380	97592	87590	86567	76687	59167	225440	108650	135750	C16537	--
Lmhp002772	249.16	147.04	248.152	C14H20N2O2	[M+H]+	p-Coumaroylcadaverine	Alkaloids	Phenolamine	-	A	92864	78567	119000	46536	139670	85604	35398	46143	41120	111540	116700	124250	--	--
mws0361	253.22	235.19	254.225	C16H30O2	[M-H]-	Palmitoleic Acid	Lipids	Free fatty acids	373-49-9	A	8852.6	9907.5	6615.5	14385	6124.7	7347.1	12454	7135.5	7075.8	36944	10165	16982	C08362	ko00061
mws0120	258.11	104.11	257.103	C8H20NO6P	[M+H]+	Choline Alfoscerate	Lipids	PC	28319-77-9	A	1600500	1516100	1262200	830670	1170400	1292000	1479200	1738700	1763700	473190	690730	1142500	C00670	ko00564,ko00565
pma2172	268.13	121	267.126	C17H17NO2	[M+H]+	Cinnamoyltyramine	Alkaloids	Alkaloids	20384-14-9	B	2236.6	6174.8	5354.9	1098.1	11081	652.05	2325.3	2603.2	1564	2902.1	95225	25476	--	--
pmp000571	271.06	153.01	270.053	C15H10O5	[M+H]+	Apigenin	Flavonoids	Flavonoid	520-36-5	B	352540	458110	398280	412510	407890	546940	133980	215200	254670	231780	247750	182200	C01477	ko00941,ko00943,ko00944,ko01100,ko01110
mws1173	271.06	242.7	272.068	C15H12O5	[M-H]-	Garbanzol	Flavonoids	Flavonols	1226-22-8	B	164270	256930	187330	182560	193840	192060	59380	70641	64705	118150	108130	90561	C09751	ko00941
Lmmn003323	271.23	225.22	272.235	C16H32O3	[M-H]-	2-Hydroxyhexadecanoic acid	Organic acids	Organic acids	764-67-0	A	275810	281670	235320	293200	198820	236860	290840	188180	219410	863880	282160	386550	--	--
mws1094	287.06	259	288.063	C15H12O6	[M-H]-	Aromadendrin (Dihydrokaempferol)	Flavonoids	Dihydroflavonol	480-20-6	B	3785.4	2809.4	2949.6	1730.5	6915.6	4899.9	4120.6	7825.5	7414.7	3393.9	1872.4	3591.2	C00974	ko00941,ko01100,ko01110
Zmpn003368	293.21	195.14	294.219	C18H30O3	[M-H]-	13S-Hydroxy-9Z,11E,15Z-octadecatrienoic acid	Lipids	Free fatty acids	87984-82-5	B	39463	49342	82200	22201	38198	29644	15690	20143	21327	44964	30637	31014	C16316	ko00592
Lmhn102068	295.05	179.03	296.053	C13H12O8	[M-H]-	2-O-Caffeoylmalic acid	Phenolic acids	Phenolic acids	53755-04-7	B	18088	14133	35161	10580	9798.4	21779	26756	26448	34085	11890	9712.1	4221.8	--	--
Rfmb091	295.23	195.14	296.235	C18H32O3	[M-H]-	9S-Hydroxy-10E,12Z-octadecadienoic acid*	Lipids	Free fatty acids	15514-85-9	A	227200	344340	233100	234890	357070	285380	187080	205710	211340	642040	309370	306420	C14767	ko00591
Lmbn005369	295.23	195.14	296.235	C18H32O3	[M-H]-	13(S)-HODE;13(S)-Hydroxyoctadeca-9Z,11E-dienoic acid*	Lipids	Free fatty acids	10219-69-9	A	226050	343380	233420	231840	340430	276880	183660	203060	204080	624850	314970	303660	C14762	ko00591
Zmyn005015	298.27	254.25	299.282	C18H37NO2	[M-H]-	Palmitoylethanolamide	Lipids	Free fatty acids	544-31-0	B	1112	1164	819.62	982.38	536.67	1640.2	1188	887.56	1096.9	5982.8	1241.5	1720.4	C16512	--
Zmyn005384	299.26	253.26	300.266	C18H36O3	[M-H]-	2R-Hydroxyoctadecanoic Acid	Lipids	Free fatty acids	26633-48-7	A	37698	42321	33824	42940	28411	36699	32190	28551	17352	131250	53465	48953	C03042	--
pmb3079	300.05	96.9	301.056	C8H16NO9P	[M-H]-	N-Acetyl-D-glucosamine-1-phosphate	Others	Saccharides and Alcohols	6866-69-9	B	16860	31073	41537	16490	8727.3	5184.4	24084	15793	10419	8759.4	14076	11404	C04256	--
pmb2791	309.21	209.1	310.1	C18H30O4	[M-H]-	9-Hydroperoxy-10E,12,15Z-octadecatrienoic acid	Lipids	Free fatty acids	111004-08-1	B	39989	48566	71365	63722	34562	40065	43822	210410	39140	53504	63927	202840	C16321	ko00592,ko01110
pme3967	312.13	180	311.123	C12H17N5O5	[M+H]+	2-(Dimethylamino)guanosine	Nucleotides and derivatives	Nucleotides and derivatives	2140-67-2	B	57812	51594	59879	70167	59701	57925	179810	91125	141110	121650	68785	78145	--	--
Lmbn004685	311.22	223.17	312.23	C18H32O4	[M-H]-	5S,8R-DiHODE; (5S,8R,9Z,12Z)-5,8-Dihydroxyoctadeca-9,12-dienoate	Lipids	Free fatty acids	-	B	9364.7	9607.6	14233	11173	7027.4	8277.2	10080	45942	11879	14065	14530	61609	C20186	ko00591
mws1433	314.14	177.05	313.131	C18H19NO4	[M+H]+	N-Feruloyltyramine	Alkaloids	Phenolamine	66648-43-9	B	2117.2	1790	4340.1	1777.3	3705.1	1454.2	1848.2	2323.6	2267.6	3078.5	31776	9458.1	C02717	--
Lmbn005487	313.24	251.24	314.246	C18H34O4	[M-H]-	12,13-DHOME; (9Z)-12,13-Dihydroxyoctadec-9-enoic acid	Lipids	Free fatty acids	263399-35-5	B	16331	17502	11172	15437	13807	13610	12393	11151	9353.7	42868	15678	21957	C14829	ko00591
pmb3075	319	145.1	320.09	C16H16O7	[M-H]-	3-O-p-Coumaroylshikimic acid	Phenolic acids	Phenolic acids	-	B	61762	87393	71847	44750	56432	55302	23295	17619	26346	17798	31021	7876.8	--	--
Lmbp003825	325.09	163.04	324.085	C15H16O8	[M+H]+	Skimmin (7-Hydroxycoumarin-7-O-glucoside)	Lignans and Coumarins	Coumarins	93-39-0	B	119890	193430	105300	378090	125120	853320	217260	104460	815610	234160	122670	100100	--	--
Zmyn000083	338.99	78.96	339.996	C6H14O12P2	[M-H]-	D-Glucose 1,6-bisphosphate	Others	Saccharides and Alcohols	10139-18-1	B	6741.3	8018.4	11122	25008	20258	15002	12709	8953.7	10463	12740	26045	10968	C01231	ko00500,ko01100
mws0264	341.11	119	342.116	C12H22O11	[M-H]-	D-Trehalose*	Others	Saccharides and Alcohols	99-20-7	A	1097000	1206700	1174700	2220600	2876200	2453200	1191800	899060	945920	1914100	2069800	1289700	C01083	ko00500,ko01100,ko01110,ko02010
Lmsn000381	341.11	89.02	342.116	C12H22O11	[M-H]-	D-Maltose*	Others	Saccharides and Alcohols	133-99-3	A	1213000	976220	1118200	2199600	2796800	2925600	773860	800570	825440	2118100	1345700	1056300	C01971	--
Zmjn000425	341.11	89.02	342.116	C12H22O11	[M-H]-	D-Lactulose	Others	Saccharides and Alcohols	4618-18-2	B	670650	714140	501410	330550	842520	1018500	441970	290500	435870	300560	288880	253280	C07064	--
mws5038	341.11	89.02	342.116	C12H22O11	[M-H]-	Isomaltulose*	Others	Saccharides and Alcohols	13718-94-0	A	2280700	2374600	2103200	4170900	5648000	4972600	2335500	1701400	1778900	3253300	3173400	2640400	C01742	--
mws0748	353.09	191.1	354.095	C16H18O9	[M-H]-	1-Caffeoylquinic acid	Phenolic acids	Phenolic acids	1241-87-8	B	9092400	9459100	15051000	5006600	5491300	11498000	9556300	10408000	12913000	3855600	4057900	2414500	--	--
mws0178	353.09	191.01	354.095	C16H18O9	[M-H]-	Chlorogenic acid (3-O-Caffeoylquinic acid)*	Phenolic acids	Phenolic acids	327-97-9	A	3930200	4278100	10510000	4189700	4210600	4220300	7556300	4069500	4922700	1925900	1960300	1091100	C00852	ko00940,ko00941,ko00945,ko01110
mws2108	353.09	191.05	354.095	C16H18O9	[M-H]-	Cryptochlorogenic acid (4-O-Caffeoylquinic acid)	Phenolic acids	Phenolic acids	905-99-7	A	2718600	2286200	6551500	2361200	2846600	2671800	5361300	2996800	3193200	1249300	1463400	776350	--	--
pme1816	353.09	191	354.095	C16H18O9	[M-H]-	Neochlorogenic acid (5-O-Caffeoylquinic acid)*	Phenolic acids	Phenolic acids	906-33-2	A	12620000	14434000	21477000	7698000	10168000	15255000	14360000	19009000	18997000	5270300	6340900	4135100	C17147	--
Hmmn002544	355.1	193.05	356.111	C16H20O9	[M-H]-	Ferulic acid-4-O-glucoside	Phenolic acids	Phenolic acids	117405-51-3	A	220510	232800	328750	103870	162930	228460	227630	274900	277370	74349	88361	65489	--	--
Zmhn002334	355.1	193.05	356.111	C16H20O9	[M-H]-	6-O-Feruloyl-D-glucose	Phenolic acids	Phenolic acids	137887-25-3	B	23176	49844	23729	37560	35000	37421	70252	53457	71326	83603	24196	42192	--	--
pma0110	399	207.2	398.121	C18H22O10	[M+H]+	4-O-Sinapoylquinic acid	Phenolic acids	Phenolic acids	-	B	170880	143430	223130	65768	100080	144170	119140	217860	214620	62563	46236	73253	--	--
Lmyn002435	415.16	253.07	416.168	C19H28O10	[M-H]-	Hydrangeifolin I	Phenolic acids	Phenolic acids	-	B	3410.5	2049.6	4155.6	5072.1	3919	1852.7	5015	2530.6	3900.2	1508.3	2548.7	695.6	--	--
mws2118	435.13	166.7	436.137	C21H24O10	[M-H]-	Phloretin-2'-O-glucoside (Phlorizin)	Flavonoids	Chalcones	60-81-1	A	274790	361070	144210	105520	383890	106360	49383	77870	68599	58759	188370	82266	C01604	ko00941,ko01110
Lmfn004093	435.13	315.09	436.137	C21H24O10	[M-H]-	Phloretin-4'-O-glucoside (Trilobatin)	Flavonoids	Chalcones	4192-90-9	A	2031100	1594400	1536400	1788400	765540	1852100	2225000	2282700	2460900	1177300	793000	995230	--	--
Lmhp008273	438.26	297.24	437.254	C20H40NO7P	[M+H]+	LysoPE 15:1(2n isomer)	Lipids	LPE	-	B	7663.7	10338	6449.4	6280.7	7438.2	8041.2	4519.6	5154.9	4698.9	13135	6355.4	11810	--	--
Lmhp008885	440.28	299.26	439.27	C20H42NO7P	[M+H]+	LysoPE 15:0(2n isomer)	Lipids	LPE	-	A	19166	23251	13465	17189	20721	19932	13322	11273	7592.8	23115	23445	25008	--	--
pme1014	445.3	341.3	444.303	C31H40O2	[M+H]+	Menatetrenone (Vitamin K2)	Others	Vitamin	11032-49-8	B	470560	189420	376850	511980	241700	227410	221350	115130	117030	594830	426690	292280	--	--
pmn001697	445.08	269.05	446.085	C21H18O11	[M-H]-	Apigenin-7-O-glucuronide	Flavonoids	Flavonoid	29741-09-1	B	105910	147920	110340	131990	109850	181980	42801	40973	84430	55954	48354	41917	--	--
Xmyp005654	449.11	287.06	448.101	C21H20O11	[M+H]+	Kaempferol-4'-O-glucoside	Flavonoids	Flavonoid	-	A	257950	140210	273210	187050	649780	591960	1303800	1495100	1350400	488120	189830	194020	--	--
Lmhp008763	452.28	311.26	451.27	C21H42NO7P	[M+H]+	LysoPE 16:1(2n isomer)	Lipids	LPE	-	A	70164	73027	58707	60231	48294	65795	42719	50778	49108	212410	57401	140490	--	--
pmd0160	454.29	313.27	453.286	C21H44NO7P	[M+H]+	LysoPE 16:0(2n isomer)	Lipids	LPE	-	A	614380	841890	578350	782710	762900	740980	406430	451530	287270	888180	883250	783460	--	--
Lmhp009769	466.29	325.27	465.286	C22H44NO7P	[M+H]+	LysoPE 17:1	Lipids	LPE	-	B	12065	15136	12040	13868	14198	15265	11330	10319	8367.1	21927	16073	22453	--	--
Lmhp010162	468.31	327.29	467.301	C22H46NO7P	[M+H]+	LysoPE 17:0	Lipids	LPE	-	B	11700	17557	9022	13214	12142	11232	8025.7	7988.2	4803.7	17223	15520	18228	--	--
mws1610	471.35	471.35	472.355	C30H48O4	[M-H]-	Maslinic acid*	Terpenoids	Triterpene	4373-41-5	B	15716	27008	14869	42821	15851	28967	38761	17079	86196	18264	18458	267230	C16939	--
pmn001706	471.35	471.35	472.355	C30H48O4	[M-H]-	2-Hydroxyoleanolic acid	Terpenoids	Triterpene	26707-60-8	B	25637	98326	47646	175430	54651	98320	161790	62582	172100	79701	55901	954340	--	--
Lmhp008233	474.26	333.24	473.254	C23H40NO7P	[M+H]+	LysoPE 18:4	Lipids	LPE	-	B	1144.6	1457.2	1946.2	1317.7	1860	1501.4	869.42	508.14	978.03	2018.5	1739.8	2162.1	--	--
Lmyp004444	479.12	317.06	478.111	C22H22O12	[M+H]+	Tricin-4'-methylether-3'-O-glucoside	Flavonoids	Flavonols	-	A	1118200	596940	991200	626340	798310	855270	2080100	1743200	1958300	1129800	564660	703920	--	--
Hmjn003948	487.35	487.35	488.35	C30H48O5	[M-H]-	Madasiatic acid	Terpenoids	Triterpene	26532-66-1	B	1908.7	3368.7	1514.4	3710.9	2088.7	2633.7	17147	2010.1	18827	4116.1	1400.4	28917	--	--
Lmhp008833	494.32	184.07	493.317	C24H48NO7P	[M+H]+	LysoPC 16:1(2n isomer)	Lipids	LPC	-	A	243450	296010	242410	325750	246900	232100	186030	190570	152470	364310	285900	416090	--	--
Lmhp009497	502.29	361.27	501.286	C25H44NO7P	[M+H]+	LysoPE 20:4	Lipids	LPE	-	B	5259.1	5357.4	3858	2862.7	2509.5	3639.2	3624.8	3513.2	3999	16544	5311.6	10016	--	--
Lmhp009349	502.29	361.27	501.286	C25H44NO7P	[M+H]+	LysoPE 20:4(2n isomer)	Lipids	LPE	-	B	4818.3	6216.5	3588.1	3141.4	2705.2	3012.2	3542.8	4203.6	4060.7	18110	5679.5	11362	--	--
mws1589	503.16	179	504.169	C18H32O16	[M-H]-	D-Panose*	Others	Saccharides and Alcohols	33401-87-5	B	31675	25259	35936	40806	91212	55948	47214	43740	69760	57954	57417	57145	C00713	--
Hmqp000191	505.18	127.03	504.17	C18H32O16	[M+H]+	Planteose	Others	Saccharides and Alcohols	470-57-5	B	65567	84872	51289	58754	59702	40849	59221	52737	67441	31240	11166	38559	C03848	--
Lmhp009773	515.32	261.22	514.314	C27H46O9	[M+H]+	1-α-Linolenoyl-glycerol-3-O-glucoside	Lipids	Glycerol ester	-	A	33782	91813	26660	26546	52179	40154	39337	40127	20426	51221	72569	93224	--	--
Lmhp009526	515.32	261.22	514.314	C27H46O9	[M+H]+	2-α-Linolenoyl-glycerol-1-O-glucoside	Lipids	Glycerol ester	-	A	31182	63039	36277	21300	49832	64885	33239	43918	28352	38195	64501	113750	--	--
Hmqp006235	516.3	184.07	515.297	C26H46NO7P	[M+H]+	LysoPC 18:4	Lipids	LPC	-	B	9169.5	11553	6657.7	7775.8	6617.8	5140.2	4889.6	4846.8	7236.5	21431	9989.6	13950	--	--
Li512115	515.12	353.09	516.127	C25H24O12	[M-H]-	Isochlorogenic acid B*	Phenolic acids	Phenolic acids	14534-61-3	B	338510	247310	752050	186390	270030	215590	434510	260530	326240	206700	83015	58565	C10468	--
pmn001382	515.12	353.09	516.127	C25H24O12	[M-H]-	Isochlorogenic acid A	Phenolic acids	Phenolic acids	2450-53-5	B	103070	45979	146610	52432	49735	43354	167390	54210	86005	38621	16058	11481	--	--
Lmhp010573	517.34	263.24	516.33	C27H48O9	[M+H]+	1-Linoleoylglycerol-3-O-glucoside	Lipids	Glycerol ester	-	B	6861	9037.6	7501.3	5628.5	9914	16387	9748.2	6397.6	5593.3	8171.6	16459	27958	--	--
pmp000682	538.22	359.14	520.168	C26H32O11	[M+NH4]+	Matairesinol-4'-O-glucoside (Matairesinoside)	Lignans and Coumarins	Lignans	23202-85-9	B	36572	46322	27939	79291	72915	74148	32698	41555	24559	58947	71365	69677	--	--
Lmtn003096	523.21	361.14	524.226	C26H36O11	[M-H]-	Secoisolariciresinol 4-O-glucoside	Lignans and Coumarins	Lignans	-	A	163070	134190	155390	273610	335160	305210	171870	236100	204800	336920	294230	359510	--	--
Lmjp003822	531.15	177.06	530.142	C26H26O12	[M+H]+	3,5-O-Dicaffeoylquinic Acid Methyl Ester	Phenolic acids	Phenolic acids	159934-13-1	B	214740	192750	384330	129320	209220	179290	335350	285240	241870	63499	98227	77278	--	--
pmp000587	535.11	449.1	534.101	C24H22O14	[M+H]+	Luteolin-7-O-(6''-malonyl)glucoside	Flavonoids	Flavonoid	-	A	7396.9	12753	12748	10243	9822.1	17654	16191	20527	16799	6960.8	7378.5	7730.7	C10103	--
Lmdn001925	537.2	375.15	538.205	C26H34O12	[M-H]-	Olivil-4'-O-glucoside	Lignans and Coumarins	Lignans	76880-93-8	B	444570	375260	428370	959210	985300	1023000	479520	503860	437270	1104000	988900	1103800	--	--
pmc0960	544.34	184.07	543.332	C28H50NO7P	[M+H]+	LysoPC 20:4	Lipids	LPC	-	B	13756	11629	5042.2	1201.2	820.26	1975.3	7713.1	4509.1	5854.2	109170	15783	63017	--	--
Rfmb25702	561.2	357.13	562.205	C28H34O12	[M-H]-	Pinoresinol-4-O-(6''-acetyl)glucoside	Lignans and Coumarins	Lignans	-	B	7176.1	7370.5	7591	18310	13969	9794.2	8258.5	6762.8	4879.9	17033	15708	15417	--	--
pmb2586	593.13	285.6	594.137	C30H26O13	[M-H]-	Gallocatechin-(4α→8)-catechin	Flavonoids	Flavanols	-	B	4090.9	6393.3	5565.9	9585.9	6265	8215.6	4335	3858.3	5284.3	6745.2	14149	9416	--	--
Zmxp004480	625.18	301.07	624.169	C28H32O16	[M+H]+	Chrysoeriol-7-O-gentiobioside	Flavonoids	Flavonoid	-	B	435370	141690	504390	127290	228390	153980	336390	383470	386720	212110	102120	160540	--	--
Hmgp001944	625.21	163.03	624.205	C29H36O15	[M+H]+	Isoacteoside	Phenolic acids	Phenolic acids	61303-13-7	B	3501.5	7707.8	1402.5	9100.2	5631	43594	5606	2801.5	32367	8871.5	4882	7733	--	--
Hmln002149	623.2	461.17	624.205	C29H36O15	[M-H]-	Acteoside	Phenolic acids	Phenolic acids	61276-17-3	B	20063	11239	17652	36509	39713	36400	21219	18765	21267	59249	40154	48709	C10501	--
Hmcp001578	641.17	479.11	640.163	C28H32O17	[M+H]+	Isorhamnetin-3,7-O-diglucoside	Flavonoids	Flavonols	6758-51-6	B	34369	14822	27521	19970	20462	35214	70717	58454	67969	62124	4296.2	22107	--	--
Lmhp008513	677.37	261.22	676.367	C33H56O14	[M+H]+	2-α-Linolenoyl-glycerol-1,3-di-O-glucoside	Lipids	Glycerol ester	-	A	22635	35656	55427	40612	45663	49332	41179	35490	20617	47814	53221	94290	--	--
Lmhp008744	677.37	261.22	676.367	C33H56O14	[M+H]+	1-α-Linolenoyl-glycerol-2,3-di-O-glucoside	Lipids	Glycerol ester	-	A	21888	52327	31645	27226	108030	90068	34518	47148	29408	49100	55261	108680	--	--
pmn001370	681.24	519.19	682.247	C32H42O16	[M-H]-	Pinoresinol-4,4'-O-di-O-glucoside	Lignans and Coumarins	Lignans	63902-38-5	B	718310	453510	614130	1280000	1515900	1924500	573830	902110	627910	1350000	1371500	945010	--	--
Lmjn003562	693.2	175.04	694.211	C32H38O17	[M-H]-	3,6'-Diferuloylsucrose	Phenolic acids	Phenolic acids	107172-40-7	B	5914.3	4372.3	9314.7	9602.8	26682	7516.9	9695.7	7501.5	7931.2	8292.6	9100.2	21790	--	--
pmb0721	831.23	177.1	830.227	C39H42O20	[M+H]+	Tricin-7-O-(2''-feruloyl)glucoside-5-O-glucoside	Flavonoids	Flavonoid	-	B	144360	94941	132140	85389	107140	51154	211940	165690	182840	79857	67504	79017	--	--

## Sheet: Significant in NIP vs coi1-1
Index	Q1 (Da)	Q3 (Da)	Molecular Weight (Da)	Formula	Ionization model	Compounds	Class I	Class II	CAS	Level	NIP-CK-1	NIP-CK-2	NIP-CK-3	coi1-CK-1	coi1-CK-2	coi1-CK-3	NIP-BPH-1	NIP-BPH-2	NIP-BPH-3	coi1-BPH-1	coi1-BPH-2	coi1-BPH-3	cpd_ID	kegg_map
mws0217	76.04	29.99	75.032	C2H5NO2	[M+H]+	L-Glycine	Amino acids and derivatives	Amino acids and derivatives	56-40-6	B	4182	5113.7	4220.6	4572.6	4192.3	9	1374.8	1889.2	2212.1	3227.1	1365.6	2939.6	C00037	ko00230,ko00260,ko00310,ko00440,ko00460,ko00480,ko00630,ko00730,ko00860,ko00970,ko01100,ko01110,ko01200,ko01230,ko02010
Lmbp000728	121.06	77.04	120.058	C8H8O	[M+H]+	(S)-2-Phenyloxirane	Others	Others	20780-54-5	A	1295400	908120	874030	2509000	2625900	2568300	1383000	1432600	1263000	1875700	1440200	3203900	C20782	ko01100
pmb0069	122	105	121.053	C7H7NO	[M+H]+	Benzamide	Phenolic acids	Phenolic acids	55-21-0	B	21887	20372	32133	10861	11851	10223	15789	15422	13056	12639	14416	18467	C09815	--
pmc0960	544.34	184.07	543.332	C28H50NO7P	[M+H]+	LysoPC 20:4	Lipids	LPC	-	B	13756	11629	5042.2	9201.6	29791	40270	7713.1	4509.1	5854.2	56445	121530	120670	--	--
pme2268	138.05	94.07	137.048	C7H7NO2	[M+H]+	Trigonelline	Alkaloids	Alkaloids	535-83-1	A	2122300	4385200	2107100	2810500	2432500	2512200	1680200	1573800	1124500	2586600	3972200	2240900	C01004	ko00760
pma0948	138.09	121.1	137.084	C8H11NO	[M+H]+	Phenylethanolamine	Alkaloids	Alkaloids	7568-93-6	B	444140	303580	306860	919730	881520	848360	456820	471010	474720	655040	489040	991390	C02735	--
pme1002	138.09	103	137.084	C8H11NO	[M+H]+	L-Tyramine	Amino acids and derivatives	Amino acids and derivatives	51-67-2	A	1198900	830260	790150	2525300	2280400	2293800	1143400	1342400	1121200	1841000	1288300	2809300	C00483	ko00350,ko00950,ko01100,ko01110
pme3207	141.02	59	142.027	C6H6O4	[M-H]-	Muconic acid	Organic acids	Organic acids	1119-72-8	B	1260900	672280	1137000	3345700	2414100	2673500	1688700	1068800	1432800	3072900	3504400	5660500	C02480	ko01100
mws0182	151.04	106.9	152.047	C8H8O3	[M-H]-	p-Hydroxyphenyl acetic acid	Phenolic acids	Phenolic acids	156-38-7	B	26940	29305	25757	87976	81008	88000	41864	40156	37956	74717	52711	64287	C00642	ko00350,ko00360,ko01100
mws0180	153.02	109.03	154.027	C7H6O4	[M-H]-	2,5-Dihydroxybenzoic acid; Gentisic Acid*	Phenolic acids	Phenolic acids	490-79-9	A	132360	137030	151920	131360	135640	98684	3893900	205780	230550	140970	318500	322040	C00628	ko00350,ko01100
Lmrn003000	165.06	103.06	166.063	C9H10O3	[M-H]-	2-Hydroxy-3-phenylpropanoic acid	Organic acids	Organic acids	7326-19-4	B	2033.6	3814.9	3296.9	3631.1	7593.2	3540.2	7610.3	11198	4811.8	5299.9	2776.7	8347.2	C05607	ko00360,ko00960,ko01100
pme2559	174.04	88	175.048	C6H9NO5	[M-H]-	N-Acetyl-L-Aspartic Acid	Amino acids and derivatives	Amino acids and derivatives	997-55-7	B	22548	13464	17868	16920	12539	14254	16452	18899	22226	9846.2	10012	7430.3	C01042	ko00250,ko01100
pmb3101	175.06	115	176.068	C7H12O5	[M-H]-	2-Isopropylmalic Acid	Organic acids	Organic acids	49601-06-1	A	19125	31945	28550	28222	55370	106520	61341	33213	66378	20000	30386	28672	C02504	ko00290,ko00620,ko01100,ko01110,ko01210,ko01230
Lmbn001754	175.06	115.04	176.068	C7H12O5	[M-H]-	3-Isopropylmalic Acid*	Organic acids	Organic acids	921-28-8	B	13459	29769	25081	25857	39287	107550	54824	41211	62548	26761	27036	42034	C04411	ko00290,ko01100,ko01110,ko01210,ko01230
mws4170	179.06	59.01	180.063	C6H12O6	[M-H]-	D-Glucose*	Others	Saccharides and Alcohols	14431-43-7	A	1454300	1345100	2370100	4483700	4983600	4612000	3359700	2243800	2019900	4357400	2540700	2887200	C00031	ko00010,ko00030,ko00052,ko00500,ko00520,ko00901,ko01100,ko01110,ko02010
pmf0139	179.06	59	180.063	C6H12O6	[M-H]-	D-Galactose*	Others	Saccharides and Alcohols	59-23-4	A	1297300	1214000	1737400	3868900	2640900	3517500	2715600	1464200	1274600	3218600	2311700	2923300	C00124	ko00052,ko01100
pmf0138	179.06	59	180.063	C6H12O6	[M-H]-	D-Mannose*	Others	Saccharides and Alcohols	3458-28-4	A	1294400	1374900	2240700	4179300	4477200	4435100	2864700	2039200	1658600	4325500	2811400	4374700	C00159	ko00051,ko00052,ko00520,ko01100,ko02010
mws1164	179.06	59.01	180.063	C6H12O6	[M-H]-	D-Fructose*	Others	Saccharides and Alcohols	7660-25-5	A	1493600	1373700	2288000	4091700	4112200	4018300	2787800	2345200	1815400	4233600	2446100	3157500	C05003	--
Zmtn001624	188.04	144.05	189.043	C10H7NO3	[M-H]-	N-Acetylisatin	Alkaloids	Plumerane	574-17-4	B	29456	34402	34781	43115	28985	46011	191140	116460	84972	95722	121720	158790	C02172	ko00380
pmb2640	199.17	199.17	200.178	C12H24O2	[M-H]-	Dodecanoic acid (Lauric acid)	Lipids	Free fatty acids	143-07-7	A	130240	108620	80413	135300	117680	138080	81503	78973	84880	112120	182220	243240	C02679	ko00061,ko01100,ko01110
pmb0130	203.12	144	202.111	C12H14N2O	[M+H]+	Acetryptine	Alkaloids	Phenolamine	3551-18-6	B	194850	63178	97397	18940	59681	74772	119740	87286	49771	136670	27444	53333	--	--
Zmyn000108	209.03	85.03	210.038	C6H10O8	[M-H]-	D-Saccharic acid*	Others	Saccharides and Alcohols	87-73-0	A	34694	39553	30942	12787	11012	7361.2	39081	47525	52772	20683	20631	24571	C00818	ko00053,ko01100
Cmsp002787	227.09	181.05	226.084	C11H14O5	[M+H]+	3,4'-Dihydroxy-3',5'-dimethoxypropiophenone	Phenolic acids	Phenolic acids	136196-47-9	A	200930	180050	125540	61294	59773	59699	124470	117070	92812	113420	191430	97196	--	--
mws0119	227.2	227.2	228.209	C14H28O2	[M-H]-	Myristic Acid	Lipids	Free fatty acids	544-63-8	A	12651000	11932000	8677500	12162000	11777000	11548000	8579200	8118500	7397300	10934000	15613000	21816000	C06424	ko00061,ko01100
pmb0490	235.14	147.04	234.137	C13H18N2O2	[M+H]+	p-Coumaroylputrescine	Alkaloids	Phenolamine	34136-53-3	A	139570	169710	521750	532020	544820	589950	104500	402100	476790	329990	172780	313640	C18326	ko00330,ko01100
Lmhp002772	249.16	147.04	248.152	C14H20N2O2	[M+H]+	p-Coumaroylcadaverine	Alkaloids	Phenolamine	-	A	92864	78567	119000	187820	266760	83088	35398	46143	41120	144800	57040	127980	--	--
mws0120	258.11	104.11	257.103	C8H20NO6P	[M+H]+	Choline Alfoscerate	Lipids	PC	28319-77-9	A	1600500	1516100	1262200	553140	819790	425870	1479200	1738700	1763700	830180	1078300	744840	C00670	ko00564,ko00565
pma2172	268.13	121	267.126	C17H17NO2	[M+H]+	Cinnamoyltyramine	Alkaloids	Alkaloids	20384-14-9	B	2236.6	6174.8	5354.9	15647	15631	59898	2325.3	2603.2	1564	15681	68873	21100	--	--
mws1060	267.07	135	268.081	C10H12N4O5	[M-H]-	9-(Arabinosyl)hypoxanthine	Nucleotides and derivatives	Nucleotides and derivatives	7013-16-3	B	76892	75380	86189	98856	93529	112570	62543	50937	70630	158530	118540	178500	--	--
pmp000571	271.06	153.01	270.053	C15H10O5	[M+H]+	Apigenin	Flavonoids	Flavonoid	520-36-5	B	352540	458110	398280	399740	317760	381580	133980	215200	254670	122450	135950	147400	C01477	ko00941,ko00943,ko00944,ko01100,ko01110
mws1173	271.06	242.7	272.068	C15H12O5	[M-H]-	Garbanzol	Flavonoids	Flavonols	1226-22-8	B	164270	256930	187330	154770	168920	131120	59380	70641	64705	88331	74205	89044	C09751	ko00941
YC512118	282.28	247.24	281.272	C18H35NO	[M+H]+	Oleamide (9-Octadecenamide)	Lipids	Free fatty acids	301-02-0	A	36923	31723	18383	95753	73087	24357	29746	29604	74731	42453	45585	51037	C19670	--
mws1094	287.06	259	288.063	C15H12O6	[M-H]-	Aromadendrin (Dihydrokaempferol)	Flavonoids	Dihydroflavonol	480-20-6	B	3785.4	2809.4	2949.6	2510.7	6418.8	3497.2	4120.6	7825.5	7414.7	9638.7	2719.3	3307.1	C00974	ko00941,ko01100,ko01110
Zmpn003368	293.21	195.14	294.219	C18H30O3	[M-H]-	13S-Hydroxy-9Z,11E,15Z-octadecatrienoic acid	Lipids	Free fatty acids	87984-82-5	B	39463	49342	82200	26644	37649	34087	15690	20143	21327	18307	22228	24683	C16316	ko00592
Lmhn102068	295.05	179.03	296.053	C13H12O8	[M-H]-	2-O-Caffeoylmalic acid	Phenolic acids	Phenolic acids	53755-04-7	B	18088	14133	35161	3466.5	10719	9692.5	26756	26448	34085	4245.3	5740.8	7684.7	--	--
pmp001127	301.07	286.08	300.063	C16H12O6	[M+H]+	Chrysoeriol*	Flavonoids	Flavonoid	491-71-4	A	7999400	8621300	8400800	7136000	6453200	8098500	3128000	5238000	6087900	3312000	3180400	4097600	C04293	ko00944
mws0058	299.06	284	300.063	C16H12O6	[M-H]-	Diosmetin (5,7,3'-Trihydroxy-4'-methoxyflavone)	Flavonoids	Flavonoid	520-34-3	B	10681000	11583000	11153000	9778400	9749800	12262000	4350300	7376300	8215600	4365600	4761200	5428200	C10038	--
pmp000001	301.07	286.05	300.063	C16H12O6	[M+H]+	Hispidulin (5,7,4'-Trihydroxy-6-methoxyflavone)*	Flavonoids	Flavonoid	1447-88-7	A	7578600	8389300	7767800	7838000	6635400	8273600	3135300	5312000	5640700	3061600	3069000	3902700	C10058	--
pmb3079	300.05	96.9	301.056	C8H16NO9P	[M-H]-	N-Acetyl-D-glucosamine-1-phosphate	Others	Saccharides and Alcohols	6866-69-9	B	16860	31073	41537	13349	7340.4	13075	24084	15793	10419	9254.5	14140	11070	C04256	--
mws1375	304.15	185.09	303.143	C12H21N3O6	[M+H]+	Nicotianamine	Amino acids and derivatives	Amino acids and derivatives	34441-14-0	B	156330	157140	130790	90842	70995	31921	179750	141930	151840	158560	150120	99987	C05324	--
Lmhn003074	309.06	193.05	310.069	C14H14O8	[M-H]-	Feruloylmalic acid	Phenolic acids	Phenolic acids	-	B	1797700	1682000	1939200	516420	939130	1155600	1737400	1827400	1963300	706670	1045500	1042900	--	--
pme3967	312.13	180	311.123	C12H17N5O5	[M+H]+	2-(Dimethylamino)guanosine	Nucleotides and derivatives	Nucleotides and derivatives	2140-67-2	B	57812	51594	59879	60016	54981	52068	179810	91125	141110	66389	66755	65097	--	--
mws1433	314.14	177.05	313.131	C18H19NO4	[M+H]+	N-Feruloyltyramine	Alkaloids	Phenolamine	66648-43-9	B	2117.2	1790	4340.1	6239	5077.7	6868.2	1848.2	2323.6	2267.6	5536	16199	17852	C02717	--
pmb3075	319	145.1	320.09	C16H16O7	[M-H]-	3-O-p-Coumaroylshikimic acid	Phenolic acids	Phenolic acids	-	B	61762	87393	71847	83417	35289	65865	23295	17619	26346	10367	18046	12245	--	--
pme3174	324.06	112	323.052	C9H14N3O8P	[M+H]+	Cytidine 5'-monophosphate(Cytidylic acid)	Nucleotides and derivatives	Nucleotides and derivatives	63-37-6	B	208360	273480	187220	108510	96961	116210	110050	124720	157760	169800	98007	90412	C00055	ko00240,ko01100
Lmyn007622	331.25	157.12	332.256	C18H36O5	[M-H]-	9,10,18-Trihydroxystearic acid	Lipids	Free fatty acids	496-86-6	B	1321	3163.8	1561.5	2820.8	2267.9	2854.7	1389.5	1340	1777.2	1857.7	1323.2	639.54	C19621	ko00073
pmb3074	337.09	191.05	338.1	C16H18O8	[M-H]-	5-O-p-Coumaroylquinic acid	Phenolic acids	Phenolic acids	1899-30-5	A	455020	292970	561960	526200	1608800	785350	677390	819430	612160	680790	554020	1857800	C12208	ko00940,ko00941,ko00945,ko01110
Zmjn000425	341.11	89.02	342.116	C12H22O11	[M-H]-	D-Lactulose	Others	Saccharides and Alcohols	4618-18-2	B	670650	714140	501410	516260	1134800	645860	441970	290500	435870	263500	291930	340630	C07064	--
mws0748	353.09	191.1	354.095	C16H18O9	[M-H]-	1-Caffeoylquinic acid	Phenolic acids	Phenolic acids	1241-87-8	B	9092400	9459100	15051000	2467900	7450200	10023000	9556300	10408000	12913000	2956800	4529600	4900200	--	--
mws0178	353.09	191.01	354.095	C16H18O9	[M-H]-	Chlorogenic acid (3-O-Caffeoylquinic acid)*	Phenolic acids	Phenolic acids	327-97-9	A	3930200	4278100	10510000	1925000	5775400	2809900	7556300	4069500	4922700	1267100	1567300	3393200	C00852	ko00940,ko00941,ko00945,ko01110
mws2108	353.09	191.05	354.095	C16H18O9	[M-H]-	Cryptochlorogenic acid (4-O-Caffeoylquinic acid)	Phenolic acids	Phenolic acids	905-99-7	A	2718600	2286200	6551500	1361200	3721900	1891600	5361300	2996800	3193200	868470	1080700	2132400	--	--
pme1816	353.09	191	354.095	C16H18O9	[M-H]-	Neochlorogenic acid (5-O-Caffeoylquinic acid)*	Phenolic acids	Phenolic acids	906-33-2	A	12620000	14434000	21477000	3156700	12064000	14218000	14360000	19009000	18997000	4101100	6927800	6762400	C17147	--
Hmmn002544	355.1	193.05	356.111	C16H20O9	[M-H]-	Ferulic acid-4-O-glucoside	Phenolic acids	Phenolic acids	117405-51-3	A	220510	232800	328750	60347	189010	213470	227630	274900	277370	58765	100060	96809	--	--
Zmhn002334	355.1	193.05	356.111	C16H20O9	[M-H]-	6-O-Feruloyl-D-glucose	Phenolic acids	Phenolic acids	137887-25-3	B	23176	49844	23729	31023	30559	55964	70252	53457	71326	58845	74067	45472	--	--
Lmmn003748	359.15	180.08	360.157	C20H24O6	[M-H]-	Isolariciresinol	Lignans and Coumarins	Lignans	548-29-8	B	16684	17035	14731	30524	37579	46710	16884	16129	17442	47398	15652	53704	--	--
pma0110	399	207.2	398.121	C18H22O10	[M+H]+	4-O-Sinapoylquinic acid	Phenolic acids	Phenolic acids	-	B	170880	143430	223130	34417	80356	117720	119140	217860	214620	39166	54453	74149	--	--
Lmhn002573	399.09	205.04	400.101	C17H20O11	[M-H]-	Sinapoylglucuronic acid	Phenolic acids	Phenolic acids	-	B	12844	5917.5	8434.8	4621.5	2812.5	6416.9	11003	14116	9704.4	9917.3	10735	10745	--	--
Cmzn005251	433.11	271.06	434.121	C21H22O10	[M-H]-	6-O-Caffeoylarbutin	Phenolic acids	Phenolic acids	136172-60-6	A	36578	18024	52417	17219	17985	17628	16563	17670	22520	16572	17044	21203	--	--
mws2118	435.13	166.7	436.137	C21H24O10	[M-H]-	Phloretin-2'-O-glucoside (Phlorizin)	Flavonoids	Chalcones	60-81-1	A	274790	361070	144210	63097	50531	393420	49383	77870	68599	770390	38573	105470	C01604	ko00941,ko01110
Lmhp008273	438.26	297.24	437.254	C20H40NO7P	[M+H]+	LysoPE 15:1(2n isomer)	Lipids	LPE	-	B	7663.7	10338	6449.4	8406.6	8540.1	9556.9	4519.6	5154.9	4698.9	9923.5	12083	9915.6	--	--
pme1014	445.3	341.3	444.303	C31H40O2	[M+H]+	Menatetrenone (Vitamin K2)	Others	Vitamin	11032-49-8	B	470560	189420	376850	483150	350420	432030	221350	115130	117030	155290	225550	142400	--	--
pmn001697	445.08	269.05	446.085	C21H18O11	[M-H]-	Apigenin-7-O-glucuronide	Flavonoids	Flavonoid	29741-09-1	B	105910	147920	110340	142680	99931	126630	42801	40973	84430	46719	55116	52935	--	--
Xmyp005654	449.11	287.06	448.101	C21H20O11	[M+H]+	Kaempferol-4'-O-glucoside	Flavonoids	Flavonoid	-	A	257950	140210	273210	57049	425490	90340	1303800	1495100	1350400	777200	198400	731140	--	--
Lmhp008763	452.28	311.26	451.27	C21H42NO7P	[M+H]+	LysoPE 16:1(2n isomer)	Lipids	LPE	-	A	70164	73027	58707	61775	80630	102560	42719	50778	49108	145280	243210	200860	--	--
mws4053	455.35	455.35	456.36	C30H48O3	[M-H]-	Ursolic acid	Terpenoids	Triterpene	77-52-1	B	1576.4	10306	2625.8	659.89	11256	8018.8	2356.2	1058.3	8700.3	8444.7	5422.9	14651	C08988	--
mws4167	463.09	287.06	462.08	C21H18O12	[M+H]+	Luteolin-7-O-glucuronide	Flavonoids	Flavonoid	29741-10-4	B	230170	202860	241480	186400	136380	187020	253480	326300	232850	70335	91544	63228	C03515	ko00944
Lmzn001894	461.07	285.04	462.08	C21H18O12	[M-H]-	Kaempferol-3-O-glucuronide	Flavonoids	Flavonols	22688-78-4	B	248740	169780	216370	127480	133650	141630	217700	224900	173420	58685	88343	72973	--	--
Lmzn006169	471.35	471.35	472.355	C30H48O4	[M-H]-	Pomolic acid	Terpenoids	Triterpene	13849-91-7	B	22003	25231	8855.6	4880.2	28616	14281	8392.2	5353	20995	34878	12215	23179	--	--
mws1610	471.35	471.35	472.355	C30H48O4	[M-H]-	Maslinic acid*	Terpenoids	Triterpene	4373-41-5	B	15716	27008	14869	6808	30066	38205	38761	17079	86196	18400	12000	150800	C16939	--
pmn001706	471.35	471.35	472.355	C30H48O4	[M-H]-	2-Hydroxyoleanolic acid	Terpenoids	Triterpene	26707-60-8	B	25637	98326	47646	10423	107630	92829	161790	62582	172100	59346	47004	528840	--	--
Lmhp008233	474.26	333.24	473.254	C23H40NO7P	[M+H]+	LysoPE 18:4	Lipids	LPE	-	B	1144.6	1457.2	1946.2	1706.7	1292.1	2102	869.42	508.14	978.03	2394.7	2438.2	1815.7	--	--
Lmyp004444	479.12	317.06	478.111	C22H22O12	[M+H]+	Tricin-4'-methylether-3'-O-glucoside	Flavonoids	Flavonols	-	A	1118200	596940	991200	461460	529990	445780	2080100	1743200	1958300	923030	570250	1205500	--	--
Hmjn003948	487.35	487.35	488.35	C30H48O5	[M-H]-	Madasiatic acid	Terpenoids	Triterpene	26532-66-1	B	1908.7	3368.7	1514.4	1384.8	4521.1	41927	17147	2010.1	18827	2804.8	8943.4	6590	--	--
pmn001426	487.34	469.23	488.35	C30H48O5	[M-H]-	Euscaphic acid	Terpenoids	Triterpene	53155-25-2	B	493.84	1815.6	755.09	395.74	698.74	682.98	1270.5	684.86	972	769.31	808.3	2366.6	C17890	--
Lmhp009497	502.29	361.27	501.286	C25H44NO7P	[M+H]+	LysoPE 20:4	Lipids	LPE	-	B	5259.1	5357.4	3858	5169.8	5995	8488.4	3624.8	3513.2	3999	12364	19424	21506	--	--
Lmhp009349	502.29	361.27	501.286	C25H44NO7P	[M+H]+	LysoPE 20:4(2n isomer)	Lipids	LPE	-	B	4818.3	6216.5	3588.1	5668.7	6528.2	9584.1	3542.8	4203.6	4060.7	11582	21089	19726	--	--
Hmqp006235	516.3	184.07	515.297	C26H46NO7P	[M+H]+	LysoPC 18:4	Lipids	LPC	-	B	9169.5	11553	6657.7	8438.2	9732.5	13183	4889.6	4846.8	7236.5	10476	17606	16890	--	--
Li512115	515.12	353.09	516.127	C25H24O12	[M-H]-	Isochlorogenic acid B*	Phenolic acids	Phenolic acids	14534-61-3	B	338510	247310	752050	81882	124130	227040	434510	260530	326240	73432	57093	117800	C10468	--
pmn001384	515.12	353.09	516.127	C25H24O12	[M-H]-	Isochlorogenic acid C*	Phenolic acids	Phenolic acids	57378-72-0	B	647970	262580	1309300	248080	145980	84379	2235900	203970	169510	75169	88567	83904	--	--
pmn001382	515.12	353.09	516.127	C25H24O12	[M-H]-	Isochlorogenic acid A	Phenolic acids	Phenolic acids	2450-53-5	B	103070	45979	146610	35522	17667	36659	167390	54210	86005	20155	14137	27376	--	--
Lmjp003822	531.15	177.06	530.142	C26H26O12	[M+H]+	3,5-O-Dicaffeoylquinic Acid Methyl Ester	Phenolic acids	Phenolic acids	159934-13-1	B	214740	192750	384330	61111	168700	232620	335350	285240	241870	49604	71078	64871	--	--
Lmhp009890	546.36	184.07	545.348	C28H52NO7P	[M+H]+	LysoPC 20:3	Lipids	LPC	1199257-41-4	B	25354	29767	23862	22681	28458	26296	15747	15645	24178	52538	33756	43301	--	--
mws1519	595.17	287.06	596.174	C27H32O15	[M-H]-	Eriodictyol-7-O-Rutinoside (Eriocitrin)	Flavonoids	Dihydroflavone	13463-28-0	B	6472.8	5933.8	6171.4	9176.9	8084	5346.8	7800.4	10492	8563	3729.3	4844.8	4549.6	C09732	--
Hmgp001944	625.21	163.03	624.205	C29H36O15	[M+H]+	Isoacteoside	Phenolic acids	Phenolic acids	61303-13-7	B	3501.5	7707.8	1402.5	2808.8	34526	19547	5606	2801.5	32367	2119.8	2817.2	9105.2	--	--
Hmcp001578	641.17	479.11	640.163	C28H32O17	[M+H]+	Isorhamnetin-3,7-O-diglucoside	Flavonoids	Flavonols	6758-51-6	B	34369	14822	27521	10752	18725	17379	70717	58454	67969	24167	10788	34915	--	--
Lmmn004145	675.41	397.14	679.419	C38H60O10	[M-H]-	3-O-(2-O-Acetyl-glucosyl)oleanolic acid	Terpenoids	Triterpene	-	B	128450	336400	212330	149490	137550	115160	215800	222950	105900	338950	338980	233420	--	--
Lmjn003562	693.2	175.04	694.211	C32H38O17	[M-H]-	3,6'-Diferuloylsucrose	Phenolic acids	Phenolic acids	107172-40-7	B	5914.3	4372.3	9314.7	9648.4	10449	7256.7	9695.7	7501.5	7931.2	33505	20186	12020	--	--
pmn001369	697.23	535.18	698.242	C32H42O17	[M-H]-	1-Hydroxypineolin Diglucoside	Lignans and Coumarins	Lignans	-	B	12244	5558.8	6210.2	3686.4	2917.7	3007.4	11395	11136	7666.9	3823.6	4767.7	5288.8	--	--

## Sheet: Biomakers in NIP vs lox2-1
UP
Index	Q1 (Da)	Q3 (Da)	Molecular Weight (Da)	Formula	Ionization model	Compounds	Class I	Class II	CAS	Level	NIP-CK-1	NIP-CK-2	NIP-CK-3	lox2-CK-1	lox2-CK-2	lox2-CK-3	NIP-BPH-1	NIP-BPH-2	NIP-BPH-3	lox2-BPH-1	lox2-BPH-2	lox2-BPH-3	cpd_ID	kegg_map
Xmyp005654	449.11	287.06	448.101	C21H20O11	[M+H]+	Kaempferol-4'-O-glucoside	Flavonoids	Flavonoid	-	A	257950	140210	273210	187050	649780	591960	1303800	1495100	1350400	488120	189830	194020	--	--
Lmbn001754	175.06	115.04	176.068	C7H12O5	[M-H]-	3-Isopropylmalic Acid*	Organic acids	Organic acids	921-28-8	B	13459	29769	25081	37110	33198	39502	54824	41211	62548	20340	12246	32075	C04411	ko00290,ko01100,ko01110,ko01210,ko01230
mws1094	287.06	259	288.063	C15H12O6	[M-H]-	Aromadendrin (Dihydrokaempferol)	Flavonoids	Dihydroflavonol	480-20-6	B	3785.4	2809.4	2949.6	1730.5	6915.6	4899.9	4120.6	7825.5	7414.7	3393.9	1872.4	3591.2	C00974	ko00941,ko01100,ko01110
Hmcp001578	641.17	479.11	640.163	C28H32O17	[M+H]+	Isorhamnetin-3,7-O-diglucoside	Flavonoids	Flavonols	6758-51-6	B	34369	14822	27521	19970	20462	35214	70717	58454	67969	62124	4296.2	22107	--	--
Lmyp004444	479.12	317.06	478.111	C22H22O12	[M+H]+	Tricin-4'-methylether-3'-O-glucoside	Flavonoids	Flavonols	-	A	1118200	596940	991200	626340	798310	855270	2080100	1743200	1958300	1129800	564660	703920	--	--
pmb3101	175.06	115	176.068	C7H12O5	[M-H]-	2-Isopropylmalic Acid	Organic acids	Organic acids	49601-06-1	A	19125	31945	28550	33186	28943	40274	61341	33213	66378	32796	18909	17434	C02504	ko00290,ko00620,ko01100,ko01110,ko01210,ko01230
Down
Index	Q1 (Da)	Q3 (Da)	Molecular Weight (Da)	Formula	Ionization model	Compounds	Class I	Class II	CAS	Level	NIP-CK-1	NIP-CK-2	NIP-CK-3	lox2-CK-1	lox2-CK-2	lox2-CK-3	NIP-BPH-1	NIP-BPH-2	NIP-BPH-3	lox2-BPH-1	lox2-BPH-2	lox2-BPH-3	cpd_ID	kegg_map
pma2172	268.13	121	267.126	C17H17NO2	[M+H]+	Cinnamoyltyramine	Alkaloids	Alkaloids	20384-14-9	B	2236.6	6174.8	5354.9	1098.1	11081	652.05	2325.3	2603.2	1564	2902.1	95225	25476	--	--
mws0217	76.04	29.99	75.032	C2H5NO2	[M+H]+	L-Glycine	Amino acids and derivatives	Amino acids and derivatives	56-40-6	B	4182	5113.7	4220.6	5713	3427.4	4701	1374.8	1889.2	2212.1	5001	6163.9	3624.4	C00037	ko00230,ko00260,ko00310,ko00440,ko00460,ko00480,ko00630,ko00730,ko00860,ko00970,ko01100,ko01110,ko01200,ko01230,ko02010
pme1014	445.3	341.3	444.303	C31H40O2	[M+H]+	Menatetrenone (Vitamin K2)	Others	Vitamin	11032-49-8	B	470560	189420	376850	511980	241700	227410	221350	115130	117030	594830	426690	292280	--	--
Lmhp002772	249.16	147.04	248.152	C14H20N2O2	[M+H]+	p-Coumaroylcadaverine	Alkaloids	Phenolamine	-	A	92864	78567	119000	46536	139670	85604	35398	46143	41120	111540	116700	124250	--	--
Lmhp008513	677.37	261.22	676.367	C33H56O14	[M+H]+	2-α-Linolenoyl-glycerol-1,3-di-O-glucoside	Lipids	Glycerol ester	-	A	22635	35656	55427	40612	45663	49332	41179	35490	20617	47814	53221	94290	--	--
Lmhp008744	677.37	261.22	676.367	C33H56O14	[M+H]+	1-α-Linolenoyl-glycerol-2,3-di-O-glucoside	Lipids	Glycerol ester	-	A	21888	52327	31645	27226	108030	90068	34518	47148	29408	49100	55261	108680	--	--
pmn001370	681.24	519.19	682.247	C32H42O16	[M-H]-	Pinoresinol-4,4'-O-di-O-glucoside	Lignans and Coumarins	Lignans	63902-38-5	B	718310	453510	614130	1280000	1515900	1924500	573830	902110	627910	1350000	1371500	945010	--	--
Lmjn003562	693.2	175.04	694.211	C32H38O17	[M-H]-	3,6'-Diferuloylsucrose	Phenolic acids	Phenolic acids	107172-40-7	B	5914.3	4372.3	9314.7	9602.8	26682	7516.9	9695.7	7501.5	7931.2	8292.6	9100.2	21790	--	--
pmb0721	831.23	177.1	830.227	C39H42O20	[M+H]+	Tricin-7-O-(2''-feruloyl)glucoside-5-O-glucoside	Flavonoids	Flavonoid	-	B	144360	94941	132140	85389	107140	51154	211940	165690	182840	79857	67504	79017	--	--

## Sheet: Biomakers in NIP vs coi1-1
UP
Index	Q1 (Da)	Q3 (Da)	Molecular Weight (Da)	Formula	Ionization model	Compounds	Class I	Class II	CAS	Level	NIP-CK-1	NIP-CK-2	NIP-CK-3	coi1-CK-1	coi1-CK-2	coi1-CK-3	NIP-BPH-1	NIP-BPH-2	NIP-BPH-3	coi1-BPH-1	coi1-BPH-2	coi1-BPH-3	cpd_ID	kegg_map		Index
Xmyp005654	449.11	287.06	448.101	C21H20O11	[M+H]+	Kaempferol-4'-O-glucoside	Flavonoids	Flavonoid	-	A	257950	140210	273210	57049	425490	90340	1303800	1495100	1350400	777200	198400	731140	--	--
mws1094	287.06	259	288.063	C15H12O6	[M-H]-	Aromadendrin (Dihydrokaempferol)	Flavonoids	Dihydroflavonol	480-20-6	B	3785.4	2809.4	2949.6	2510.7	6418.8	3497.2	4120.6	7825.5	7414.7	9638.7	2719.3	3307.1	C00974	ko00941,ko01100,ko01110
Hmcp001578	641.17	479.11	640.163	C28H32O17	[M+H]+	Isorhamnetin-3,7-O-diglucoside	Flavonoids	Flavonols	6758-51-6	B	34369	14822	27521	10752	18725	17379	70717	58454	67969	24167	10788	34915	--	--
Lmyp004444	479.12	317.06	478.111	C22H22O12	[M+H]+	Tricin-4'-methylether-3'-O-glucoside	Flavonoids	Flavonols	-	A	1118200	596940	991200	461460	529990	445780	2080100	1743200	1958300	923030	570250	1205500	--	--
pmb3101	175.06	115	176.068	C7H12O5	[M-H]-	2-Isopropylmalic Acid	Organic acids	Organic acids	49601-06-1	A	19125	31945	28550	28222	55370	106520	61341	33213	66378	20000	30386	28672	C02504	ko00290,ko00620,ko01100,ko01110,ko01210,ko01230
pme3967	312.13	180	311.123	C12H17N5O5	[M+H]+	2-(Dimethylamino)guanosine	Nucleotides and derivatives	Nucleotides and derivatives	2140-67-2	B	57812	51594	59879	60016	54981	52068	179810	91125	141110	66389	66755	65097	--	--
Down
Index	Q1 (Da)	Q3 (Da)	Molecular Weight (Da)	Formula	Ionization model	Compounds	Class I	Class II	CAS	Level	NIP-CK-1	NIP-CK-2	NIP-CK-3	coi1-CK-1	coi1-CK-2	coi1-CK-3	NIP-BPH-1	NIP-BPH-2	NIP-BPH-3	coi1-BPH-1	coi1-BPH-2	coi1-BPH-3	cpd_ID	kegg_map		Index
pma2172	268.13	121	267.126	C17H17NO2	[M+H]+	Cinnamoyltyramine	Alkaloids	Alkaloids	20384-14-9	B	2236.6	6174.8	5354.9	15647	15631	59898	2325.3	2603.2	1564	15681	68873	21100	--	--
Lmhp002772	249.16	147.04	248.152	C14H20N2O2	[M+H]+	p-Coumaroylcadaverine	Alkaloids	Phenolamine	-	A	92864	78567	119000	187820	266760	83088	35398	46143	41120	144800	57040	127980	--	--

## Sheet: Common biomakers
UP
Index	Q1 (Da)	Q3 (Da)	Molecular Weight (Da)	Formula	Ionization model	Compounds	Class I	Class II	CAS	Level	NIP-CK-1	NIP-CK-2	NIP-CK-3	lox2-CK-1	lox2-CK-2	lox2-CK-3	coi1-CK-1	coi1-CK-2	coi1-CK-3	NIP-BPH-1	NIP-BPH-2	NIP-BPH-3	lox2-BPH-1	lox2-BPH-2	lox2-BPH-3	coi1-BPH-1	coi1-BPH-2	coi1-BPH-3	cpd_ID	kegg_map
Xmyp005654	449.11	287.06	448.101	C21H20O11	[M+H]+	Kaempferol-4'-O-glucoside	Flavonoids	Flavonoid	-	A	257950	140210	273210	187050	649780	591960	57049	425490	90340	1303800	1495100	1350400	488120	189830	194020	777200	198400	731140	--	--
mws1094	287.06	259	288.063	C15H12O6	[M-H]-	Aromadendrin (Dihydrokaempferol)	Flavonoids	Dihydroflavonol	480-20-6	B	3785.4	2809.4	2949.6	1730.5	6915.6	4899.9	2510.7	6418.8	3497.2	4120.6	7825.5	7414.7	3393.9	1872.4	3591.2	9638.7	2719.3	3307.1	C00974	ko00941,ko01100,ko01110
Hmcp001578	641.17	479.11	640.163	C28H32O17	[M+H]+	Isorhamnetin-3,7-O-diglucoside	Flavonoids	Flavonols	6758-51-6	B	34369	14822	27521	19970	20462	35214	10752	18725	17379	70717	58454	67969	62124	4296.2	22107	24167	10788	34915	--	--
Lmyp004444	479.12	317.06	478.111	C22H22O12	[M+H]+	Tricin-4'-methylether-3'-O-glucoside	Flavonoids	Flavonols	-	A	1118200	596940	991200	626340	798310	855270	461460	529990	445780	2080100	1743200	1958300	1129800	564660	703920	923030	570250	1205500	--	--
pmb3101	175.06	115	176.068	C7H12O5	[M-H]-	2-Isopropylmalic Acid	Organic acids	Organic acids	49601-06-1	A	19125	31945	28550	33186	28943	40274	28222	55370	106520	61341	33213	66378	32796	18909	17434	20000	30386	28672	C02504	ko00290,ko00620,ko01100,ko01110,ko01210,ko01230
Down
Index	Q1 (Da)	Q3 (Da)	Molecular Weight (Da)	Formula	Ionization model	Compounds	Class I	Class II	CAS	Level	NIP-CK-1	NIP-CK-2	NIP-CK-3	lox2-CK-1	lox2-CK-2	lox2-CK-3	coi1-CK-1	coi1-CK-2	coi1-CK-3	NIP-BPH-1	NIP-BPH-2	NIP-BPH-3	lox2-BPH-1	lox2-BPH-2	lox2-BPH-3	coi1-BPH-1	coi1-BPH-2	coi1-BPH-3	cpd_ID	kegg_map
pma2172	268.13	121	267.126	C17H17NO2	[M+H]+	Cinnamoyltyramine	Alkaloids	Alkaloids	20384-14-9	B	2236.6	6174.8	5354.9	1098.1	11081	652.05	15647	15631	59898	2325.3	2603.2	1564	2902.1	95225	25476	15681	68873	21100	--	--
Lmhp002772	249.16	147.04	248.152	C14H20N2O2	[M+H]+	p-Coumaroylcadaverine	Alkaloids	Phenolamine	-	A	92864	78567	119000	46536	139670	85604	187820	266760	83088	35398	46143	41120	111540	116700	124250	144800	57040	127980	--	--
