# Supplementary material for: Poaceae‐specific β‐1,3;1,4‐d‐glucans link jasmonate signalling to OsLecRK1‐mediated defence response during rice‐brown planthopper interactions
Source: Plant Biotechnol J. 2023 Mar 23;21(6):1286–300. doi: 10.1111/pbi.14038 (PMC10214751; doi:10.1111/pbi.14038)
Supplement: Supplementary file 3 — Dataset S2 Un‐targeted metabolomic profiling data. [file PBI-21-1286-s002.xlsx]

## Sheet: All features in NIP vs lox2-1
	Code name	mzmed	mzmin	mzmax	rtmed	rtmin	rtmax	npeaks	NIP_BPH	lox2-1_CK	lox2-1_BPH	NIP_CK	pvalue	qvalue	NIP_BPH Mean	lox2-1_CK Mean	lox2-1_BPH Mean	NIP_CK Mean	NIP_BPH SD	lox2-1_CK SD	lox2-1_BPH SD	NIP_CK SD		NIP_BPH_1	NIP_BPH_2	NIP_BPH_3	NIP_BPH_4	coi1-2_CK_1	coi1-2_CK_2	coi1-2_CK_3	coi1-2_CK_4	coi1-2_BPH_1	coi1-2_BPH_2	coi1-2_BPH_3	coi1-2_BPH_4	NIP_CK_1	NIP_CK_2	NIP_CK_3	NIP_CK_4
1	M717T9	717.467	717.465	717.468	8.56733	8.56005	8.57047	3	0	0	0	3	8.13606e-09	0.831361	278.601	385.996	675.045	715.622	50.0741	53.9059	12.7582	40.376		241.362	248.213	274.17	350.659	409.339	445.326	319.809	369.508	665.833	664.861	692.214	677.27	757.026	705.867	663.878	735.716
2	M774T25	773.517	773.516	773.518	24.82	24.791	24.8497	5	4	1	0	0	3.46686e-08	0.86156	1672.87	651.817	120.225	336.616	193.538	148.009	145.279	120.691		1643.86	1905.79	1705.96	1435.85	864.46	629.428	587.536	525.842	292.9	187.999	0	0	484.104	251.964	385.217	225.18
3	M302T15	302.305	302.303	302.305	14.5489	14.5282	14.5727	8	3	3	2	0	7.03026e-08	0.843347	57.8438	82.4766	50.5255	49.4771	2.82995	3.99917	3.69661	4.03729		58.4277	54.5659	61.3485	57.0331	83.9258	80.6403	87.2763	78.064	55.8068	50.0855	47.3335	48.8761	45.3811	53.1667	52.7157	46.6451
4	M331T8	331.08	331.08	331.082	8.09375	8.07852	8.10412	4	1	1	0	2	9.40783e-08	0.846677	121.117	113.32	102.691	350.901	13.2495	19.1468	20.1304	49.7986		108.452	139.5	120.702	115.815	115.652	102.674	139.232	95.7241	125.538	78.0123	110.047	97.1646	420.337	340.111	301.801	341.354
5	M337T15_2	337.274	337.273	337.274	15.1191	15.0753	15.1208	5	0	4	0	1	1.13767e-07	0.861074	408.158	1977.15	362.792	622.188	34.9706	102.662	14.7643	364.988		386.349	441.551	370.656	434.075	1844.48	2064.8	2051.25	1948.09	357.266	350.884	358.672	384.347	477.427	438.589	1167.86	404.876
6	M873T22_3	872.577	872.569	872.578	22.3801	22.326	22.4358	8	0	3	1	3	1.49941e-07	0.856715	0.472167	2780.55	112.621	13013.2	0.552266	1946.95	123.148	2467.35		0.836573	1.0521	0	0	1.45267	3548.4	3066.35	4506.01	6.65633	290.531	72.943	80.3524	13496.6	12200.8	16120.2	10235.4
7	M839T26	838.638	838.635	838.639	25.756	25.7263	25.8753	7	4	0	0	1	1.50149e-07	0.451441	4200.62	626.703	371.467	1016.9	572.04	495.461	403.455	308.005		4895.96	4052.01	3523.12	4331.38	8.0132	1219.85	611.937	667.01	959.727	260.406	222.54	43.1943	1455.69	983.453	880.546	747.92
8	M759T26	758.567	758.562	758.57	26.1658	25.8735	26.4958	15	0	4	2	4	2.58859e-07	0.86154	21.1607	792.626	129.336	726.622	20.1803	152.416	113.158	95.9879		5.34268	2.28309	35.9323	41.0847	1018.86	738.936	687.126	725.579	265.944	66.2317	11.7483	173.419	809.047	809.148	658.841	629.451
9	M563T7	563.139	563.138	563.14	6.56605	6.5478	6.67328	8	2	0	0	3	3.18363e-07	0.857511	565.847	150.435	146.294	635.778	61.9542	34.8573	57.4873	110.671		483.998	609.06	551.984	618.346	188.765	147.521	160.478	104.976	231.382	117.639	129.498	106.656	768.236	675.044	511.755	588.077
10	M840T26	839.641	839.639	839.641	25.7504	25.7263	25.8258	4	4	0	0	0	3.55451e-07	0.0604153	1706.37	257.348	138.373	437.077	309.268	190.078	152.24	70.5653		2134.16	1513.54	1448.98	1728.79	13.4926	477.903	267.105	270.893	360.748	97.7424	78.4284	16.5717	536.794	425.091	415.604	370.818
11	M953T26	952.605	952.603	952.606	25.5843	25.5145	25.5928	4	4	0	0	0	4.16633e-07	3.3091e-06	1182.57	314.413	115.633	294.361	128.161	134.467	135.053	138.247		1297.34	1021.16	1272.82	1138.94	498.848	329.801	210.918	218.083	274.77	180.704	7.05867	0	492.019	285.675	212.861	186.889
12	M518T14	518.324	518.323	518.325	14.4843	14.4642	14.4939	5	0	4	0	1	4.37493e-07	0.861506	220.111	1386.69	281.077	424.112	29.9835	34.7044	20.2917	302.738		204.215	216.492	196.395	263.341	1408.72	1346.48	1421.72	1369.85	257.579	305.915	274.693	286.119	248.061	320.962	875.433	251.991
13	M339T8	339.07	339.069	339.072	7.51549	7.49445	7.75547	12	3	4	3	1	6.02641e-07	0.824461	29.5235	56.2056	73.4595	36.4486	3.37467	4.8692	8.88725	4.29357		29.6356	30.3576	24.9878	33.113	58.0091	53.1025	62.2126	51.498	75.0314	60.5155	80.2103	78.0809	41.3704	37.8651	31.1597	35.3993
14	M188T5	188.071	188.07	188.071	5.19125	5.14483	5.21417	5	0	0	2	3	8.64842e-07	0.696141	475.526	410.397	685.096	847.195	22.6653	42.8479	104.202	32.6377		469.939	507.561	454.118	470.485	409.421	404.875	465.873	361.42	536.366	705.43	779.27	719.317	861.457	831.48	810.881	884.965
15	M80T9	80.0508	80.0508	80.0511	8.79615	8.75707	8.99488	5	1	1	2	0	1.04372e-06	0.855012	121.374	139.448	242.633	219.687	9.90014	12.295	20.4699	25.2399		127.816	131.049	109.505	117.124	155.97	130.677	129.508	141.638	234.154	217.913	255.841	262.624	257.428	206.739	204.861	209.72
16	M146T5	146.06	146.06	146.061	5.19125	5.14483	5.21417	7	0	0	3	4	1.07765e-06	0.0266893	494.409	429.826	726.088	875.815	27.6462	39.9316	110.854	35.4126		488.658	533.803	469.16	486.016	425.338	431.673	479.913	382.378	565.905	742.524	815.367	780.555	903.282	845.692	844.765	909.523
17	M952T26	951.602	951.6	951.603	25.5733	25.5145	25.5955	6	4	1	0	1	1.23903e-06	0.861265	2585.84	659.307	125.627	653.337	419.553	339.16	145.203	368.2		2929.78	2237.95	2967.78	2207.86	1118.93	711.571	410.271	396.46	259.097	243.412	0	0	1169.58	658.421	438.988	346.36
18	M689T10_1	689.205	689.204	689.206	9.69977	9.68373	9.739	5	0	2	3	0	1.47803e-06	0.859997	135.673	349.987	283.536	201.751	15.4258	44.4954	15.373	31.7344		113.69	142.73	137.246	149.027	388.436	297.704	385.47	328.339	277.396	297.829	294.185	264.732	244.643	206.148	182.795	173.417
19	M872T22_2	871.573	871.567	871.576	21.8053	21.7248	21.8887	10	0	3	2	4	2.22836e-06	0.861572	0	20650.6	2367.87	51112.8	0	14249.6	4510.77	3707.4		0	0	0	0	6.05424	29029.9	31115	22451.3	19.8584	9133.08	204.896	113.648	48138.3	55405.1	53012.6	47895
20	M741T8	741.199	741.199	741.199	8.07169	8.07025	8.07313	2	0	0	2	0	3.16458e-06	0.796164	581.582	1288.46	1275.38	648.474	141.628	126.748	145.897	101.673		430.448	652.286	501.174	742.421	1123.72	1328.98	1274.1	1427.05	1436.14	1104.17	1346.36	1214.85	795.138	568.19	594.627	635.942
21	M614T24	614.486	614.483	614.488	23.8385	23.8162	24.0082	16	4	4	4	4	3.23573e-06	0.859978	21004.5	10802.9	7919.89	9068	2986.43	2243.18	1289.21	872.01		22274.7	23837.8	21037.8	16867.6	12584.1	9436.38	12828.2	8362.84	9354.1	8230.4	7857.09	6237.96	8313.22	8460.49	10204.4	9293.9
22	M576T14_1	575.502	575.501	575.503	13.659	13.6364	13.8133	5	0	0	0	4	3.33762e-06	0.0966761	52.0652	90.6069	183.725	330.786	13.5084	78.3156	16.6607	21.5817		69.2454	45.5595	37.9823	55.4735	23.7531	32.4955	116.039	190.14	182.427	197.398	160.692	194.383	305.464	326.638	333.18	357.863
23	M787T26	786.596	786.594	786.598	26.1717	26.1658	26.1777	2	0	0	0	2	3.54668e-06	0.818939	50.6463	528.212	289.819	811.081	17.3735	95.6778	152.085	129.019		58.2963	61.7523	24.719	57.8175	392.339	541.557	615.134	563.816	492.163	250.601	125.783	290.73	779.888	984.882	805.313	674.243
24	M785T23_2	784.584	784.58	784.586	22.7625	22.6327	22.9072	11	0	3	2	4	3.64044e-06	0.861258	33.5054	2798.48	1009.15	5045.14	57.9392	1107.55	986.801	248.357		1.47442	8.09833	4.13073	120.318	4194.73	1520.36	2951.45	2527.36	2051.81	148.291	184.563	1651.94	4917.45	4774.5	5334.2	5154.4
25	M780T24	779.562	779.561	779.564	23.6324	23.5493	23.7093	6	3	0	0	0	4.7306e-06	0.733256	931.811	296.917	39.1508	443.717	144.402	200.721	67.1249	58.2579		994.385	1039.56	719.123	974.179	1.38113	374.282	449.249	362.757	2.34556	139.598	2.43902	12.2205	448.329	360.669	473.258	492.615
26	M581T7	581.149	581.148	581.151	6.56702	6.5478	6.66335	11	4	1	0	4	4.79303e-06	0.075372	1595.25	284.914	288.316	1482.89	327.879	113.011	100.978	357.149		1699.16	1391.22	1281.26	2009.37	393.474	269.231	343.288	133.666	435.762	215.001	270.312	232.189	1837.63	1671.16	1019.09	1403.69
27	M518T15	518.324	518.323	518.324	14.7252	14.7037	14.7357	5	0	4	0	1	5.49277e-06	0.861515	180.598	683.899	265.538	358.602	45.6585	90.4536	23.8163	116.678		114.541	206.056	186.434	215.361	656.009	592.931	808.247	678.409	236.073	294.403	265.615	266.062	333.083	330.687	523.13	247.509
28	M478T15_1	478.291	478.291	478.292	15.0956	15.0753	15.1208	3	0	3	0	0	6.31687e-06	0.858835	136.77	341.798	101.62	163.957	20.981	27.0689	38.6546	57.0462		156.109	145.413	107.28	138.277	311.601	357.425	370.716	327.449	117.301	76.0527	64.5278	148.6	136.285	142.59	249.049	127.905
29	M656T26	655.605	655.604	655.607	25.8017	25.7448	25.8535	6	4	1	0	0	8.23039e-06	0.839346	2686.39	852.99	353.606	954.635	271.113	625.527	280.737	142.333		2863.96	2307.42	2675.09	2899.07	4.70216	1513.56	934.9	958.799	736.99	200.335	379.063	98.0353	1046.15	1069.61	945.903	756.882
30	M655T26	654.602	654.599	654.604	25.7852	25.5895	26.0253	15	4	3	4	4	1.08637e-05	0.688891	7976.82	2492.22	2222.6	2784.44	833.534	1738.98	521.706	589.338		8515.36	6968.63	7633.9	8789.39	8.7492	4022.83	2736.47	3200.82	2719.34	2545.95	2066.47	1558.64	3400.6	3002.72	2732.24	2002.18
31	M874T22_2	873.579	873.576	873.579	22.4063	22.3123	22.4407	5	0	1	0	4	1.13046e-05	0.0144158	0.974416	755.673	42.2568	2797.95	1.94883	754.814	28.0318	653.045		0	0	0	3.89766	28.2399	564.782	614.011	1815.66	7.86062	76.1638	45.9969	39.0059	2652.02	2920.94	3597.68	2021.15
32	M337T15_1	337.273	337.273	337.274	15.3816	15.3609	15.3824	5	0	4	0	1	1.14436e-05	0.861577	243.635	566	198.366	319.595	23.9058	13.1626	56.3035	108.025		265.875	252.237	209.908	246.519	546.289	572.65	573.463	571.596	252.555	149.958	149.575	241.377	267.033	267.088	481.602	262.654
33	M613T24	613.482	613.479	613.484	23.8385	23.8162	24.0082	16	4	4	4	4	1.14694e-05	0.853904	38871.1	27469	21784.8	22852.1	3641	3296.56	3285.72	743.805		41547.9	40570.1	33509.5	39856.8	32121.8	25088.1	27496.1	25170.3	25119.4	23287.5	21278.1	17454.3	21738.4	23214.3	23173.1	23282.5
34	M597T25	597.486	597.485	597.487	25.1079	25.0685	25.1273	4	4	0	0	0	1.1887e-05	0.812057	1043.73	556.32	207.584	528.707	152.202	44.8234	197.305	73.6602		1194.94	1154.55	915.868	909.563	584.457	587.472	491.266	562.086	244.269	472.121	63.8536	50.0929	503.842	613.26	556.865	440.86
35	M959T25	958.644	958.643	958.645	24.5982	24.4712	24.647	7	4	0	0	0	1.29193e-05	0.619776	718.75	444.612	161.22	316.945	101.917	69.7222	126.842	41.7478		846.605	754.785	643.33	630.278	547.092	429.732	397.406	404.22	173.491	328.898	27.6067	114.882	300.959	348.172	353.38	265.268
36	M805T25	804.567	804.565	804.567	24.7337	24.7267	24.74	4	4	0	0	0	1.83924e-05	1.10205e-05	1237.36	449.254	144.633	288.269	155.239	313.832	158.644	60.1511		1047.64	1212.35	1424.18	1265.26	11.9001	758.465	499.682	526.969	331.221	12.5306	221.68	13.0991	331.246	199.516	317.58	304.735
37	M478T15_2	478.292	478.292	478.292	15.3609	15.3599	15.3824	3	0	3	0	0	1.94567e-05	0.861139	272.877	736.343	256.518	384.273	47.532	102.387	46.8471	130.83		238.646	341.008	269.885	241.97	721.465	658.524	884.856	680.525	290.023	215.527	216.943	303.581	306.541	376.97	571.079	282.502
38	M80T15_2	80.0513	80.0512	80.0515	15.2705	15.2517	15.2754	4	0	2	2	0	2.33089e-05	0.816043	920.342	950.693	1218.33	1323.81	42.0259	104.897	82.9604	81.847		860.089	957.682	929.42	934.178	1089.12	965.906	903.998	843.752	1341.21	1158.83	1187.11	1186.17	1355.29	1393.86	1340.3	1205.8
39	M964T25	963.601	963.595	963.603	24.6197	24.3927	24.9675	29	4	4	4	4	2.34559e-05	0.00565646	3963.07	2577.8	1172.83	1553.7	104.686	561.785	751.805	383.113		3937.02	4112.74	3868.43	3934.07	2636.09	3335.1	2306.64	2033.39	2287.71	908.15	850.751	644.729	2008.31	1484.64	1638.93	1082.93
40	M522T16	522.355	522.354	522.356	16.4326	16.4226	16.461	5	0	4	0	1	2.7169e-05	0.85848	334.934	1638.94	253.032	499.875	37.0299	267.633	29.1965	461.653		311.177	390.068	322.175	316.314	1340.97	1531.94	1969.18	1713.68	295.759	241.969	229.85	244.551	139.415	443.316	1166.25	250.517
41	M618T25	617.503	617.502	617.504	25.1153	25.0685	25.1343	4	4	0	0	0	2.80807e-05	0.855348	802.016	417.878	209.195	389.727	130.032	65.7	140.095	46.095		973.182	827.947	729.264	677.672	488.154	448.837	336.212	398.309	326.204	327.908	132.033	50.6336	394.443	406.899	432.716	324.849
42	M796T25	795.579	795.578	795.58	25.1014	25.0685	25.1343	2	2	0	0	0	2.87459e-05	0.62864	711.824	371.47	137.623	336.837	110.722	29.3733	155.534	46.3419		855.193	706.849	700.171	585.084	405.735	354.374	340.81	384.961	256.941	286.864	2.8409	3.8443	336.948	349.8	385.93	274.671
43	M576T14_2	575.502	575.501	575.502	13.9841	13.968	14.0002	2	0	0	0	2	2.89313e-05	0.0100588	62.8713	85.2391	201.091	305.288	21.698	70.757	22.3227	52.7248		89.3552	60.0837	36.489	65.557	20.4479	32.8538	119.207	168.448	212.837	201.877	169.548	220.101	287.486	259.265	381.177	293.225
44	M595T24	595.471	595.467	595.473	23.8388	23.8378	24.0082	16	4	4	4	4	3.16229e-05	0.629621	2080.27	1457.89	1229.78	1309.91	142.74	190.476	217.795	34.2458		2199.27	2052.96	1889.48	2179.35	1721.17	1460.75	1370.14	1279.52	1500.8	1262.22	1182.37	973.745	1266.47	1338.47	1298.57	1336.13
45	M593T25	592.5	592.5	592.501	24.5365	24.5123	24.5645	5	4	1	0	0	3.30395e-05	0.861579	1027.23	703.678	208.682	513.615	77.7167	142.49	239.495	18.8738		1132.6	977.12	961.001	1038.2	880.285	757.542	577.043	599.841	465.308	360.156	4.327	4.93792	528.922	523.212	515.862	486.463
46	M803T21_3	802.549	802.549	802.549	21.4647	21.4277	21.5017	2	2	0	0	0	3.45227e-05	0.177151	3396.8	589.828	646.774	642.663	1064.59	272.348	264.578	324.135		3366.92	3841.05	4437.79	1941.42	575.52	227.79	879.059	676.943	861.017	521.497	333.542	871.041	171.784	855.785	857.633	685.453
47	M760T26	759.571	759.57	759.574	26.177	26.1658	26.1992	3	0	0	0	3	3.53128e-05	0.845072	2.74818	308.427	106.886	297.477	1.11338	27.0099	121.279	27.0796		3.6629	2.13453	1.48854	3.70675	342.562	315.776	280.304	295.067	279.097	42.803	5.30106	100.343	302.728	300.103	260.87	326.207
48	M80T8	80.0509	80.0508	80.051	8.4881	8.4604	8.5158	2	0	0	2	0	3.81101e-05	0.819314	96.6163	125.953	189.944	172.863	8.49387	17.2919	18.4191	25.1935		96.1732	100.683	84.9775	104.631	133.069	104.897	145.29	120.555	202.124	171.36	209.013	177.277	203.552	160.02	181.803	146.077
49	M785T25_1	784.584	784.58	784.586	24.5292	24.4587	24.557	10	0	4	2	4	3.86186e-05	0.857765	18.0899	3749.91	1367.34	7149.63	24.7484	818.341	1733.38	1877.23		10.6579	5.20572	1.69768	54.7983	3093.03	3965.8	3123.73	4817.08	3752.15	112.539	56.1751	1548.5	5258.07	6847.85	9745.88	6746.7
50	M496T16_2	496.339	496.336	496.34	15.9628	15.9151	16.0203	7	3	2	1	1	3.90735e-05	0.842716	50.943	95.2602	63.5635	85.0571	3.96301	9.44322	3.96608	13.3523		52.0279	53.7662	52.8831	45.0945	88.6542	98.9051	106.895	86.5865	62.5269	58.8362	64.5541	68.337	88.3149	78.8162	102.054	71.0432
51	M800T25_1	799.533	799.528	799.535	25.1046	25.0158	25.1273	14	4	4	2	4	3.91403e-05	0.0866205	29119.8	12404.7	6322.1	9980.21	2173.14	2208.91	7875.12	1891.14		30801.1	31189.1	27131.7	27357.3	14588.8	13956.5	10046.4	11027	16277.7	8998.05	6.50482	6.15653	12785.3	9098.22	9360.25	8677.05
52	M521T15	521.342	521.342	521.343	15.338	15.3171	15.3389	5	0	4	0	1	4.03658e-05	0.85541	349.806	1584.88	302.309	571.408	69.6861	312.517	23.4766	405.642		252.172	383.731	351.197	412.122	1259.25	2010.7	1517.08	1552.5	285.651	304.782	334.594	284.211	404.239	443.554	1169.38	268.46
53	M760T25	759.571	759.569	759.573	24.5362	24.495	24.5425	5	0	2	0	3	4.04756e-05	0.801217	2.69222	383.028	160.483	432.859	2.27265	76.849	142.054	60.8421		1.35536	0.294524	3.85764	5.26136	375.585	345.031	318.61	492.884	317.054	71.1952	13.2899	240.392	362.916	441.665	417.239	509.617
54	M804T25	803.564	803.558	803.565	24.7372	24.6665	24.7832	8	4	3	1	0	4.21124e-05	0.0038932	3209.4	1213.92	398.05	519.029	474.989	857.297	515.04	203.084		2737.2	3207.16	3859.73	3033.51	12.7428	2047.22	1396.62	1399.09	1105.12	12.9567	455.824	18.2978	745.638	379.636	632.177	318.666
55	M617T25	616.501	616.497	616.503	25.1053	25.0158	25.1273	14	4	4	2	4	4.60697e-05	0.848372	5022.87	2392.36	954.851	2343.6	884.113	253.399	1095.05	397.732		6087.51	5413.46	4301.42	4289.07	2588.01	2258.78	2101.93	2620.75	2086.82	1699.7	19.6774	13.2001	2115.64	2669.29	2689.56	1899.93
56	M615T25_2	615.497	615.493	615.5	25.0922	24.7088	25.1343	19	4	4	3	4	4.91686e-05	0.8613	13486.1	6924.32	2907.22	6151.51	1877.76	779.456	3224.12	824.478		15769	14277.6	12033	11864.9	7387.73	6416.76	6125.02	7767.77	6217.27	5126.84	222.783	61.9763	5889.63	7106.83	6444.17	5165.39
57	M339T7	339.071	339.07	339.072	6.84517	6.78323	6.86197	15	4	4	4	3	5.04512e-05	0.860689	1052.23	1701.09	2005.16	1052	133.233	233.59	258.809	197.253		955.077	1188.76	922.095	1142.99	2004.2	1442.95	1724.29	1632.92	1843.73	1728.17	2256.43	2192.31	1301.37	1102.42	842.696	961.495
58	M778T24	777.548	777.544	777.55	24.4299	24.3115	24.6633	18	4	3	4	2	5.28399e-05	0.793669	5195.39	897.687	2067.04	959.926	1392.43	607.953	913.504	216.828		7106.41	4991.73	3764.84	4918.57	5.72522	1026.7	1331.77	1226.55	1793.84	2732.09	2848.29	893.93	1201.94	691.602	1044.24	901.918
59	M872T23	871.571	871.57	871.573	22.7743	22.7662	22.7863	3	0	0	0	3	5.29492e-05	0.549572	0.527751	199.577	98.2769	1463.6	0.339659	165.124	61.3371	582.485		0.238641	0.262789	0.66547	0.944102	1.95018	145.335	261.951	389.074	7.76446	113.714	131.468	140.16	1634.62	908.408	2206.41	1104.98
60	M573T19	573.485	573.484	573.488	19.068	18.89	19.2577	7	0	0	2	3	5.73722e-05	0.538134	15.2186	116.149	301.009	282.901	14.5839	31.9	73.4658	91.5658		1.3153	6.77029	18.5332	34.2557	162.935	105.634	104.93	91.0991	247.031	383.424	341.933	231.648	157.99	343.271	358.89	271.451
61	M917T23	916.605	916.602	916.606	23.0963	23.0345	23.1378	7	4	3	0	0	5.98034e-05	0.739955	2821.99	1162.35	190.734	313.073	716.102	796.076	175.007	78.9938		3764.38	2197.99	2987.01	2338.57	1.80258	1769.6	1311.47	1566.51	232.692	82.1624	28.9586	419.125	300.118	268.792	255.223	428.159
62	M689T10_2	689.203	689.203	689.205	9.9204	9.89388	9.96167	5	0	2	3	0	6.7186e-05	0.861579	47.0576	123.336	89.2839	73.7635	3.94182	19.8525	12.0537	16.7517		44.3024	44.3076	52.6656	46.9548	140.651	122.652	134.304	95.7355	103.355	89.4154	90.459	73.9062	96.7266	56.5187	70.2608	71.5481
63	M335T25_2	335.258	335.257	335.258	25.1044	25.0685	25.1343	4	4	0	0	0	7.30315e-05	0.859384	245.868	132.696	66.7206	122.418	50.0563	18.5018	41.1219	13.722		306.084	266.82	196.402	214.166	150.832	145.105	111.196	123.652	105.738	97.5014	40.9701	22.6735	122.314	128.329	135.532	103.498
64	M520T15	520.339	520.337	520.341	15.338	15.2896	15.4216	16	4	4	4	4	7.60623e-05	0.816272	1560.48	5599.18	1393.77	2457.73	147.191	785.79	76.8989	1606.78		1497.52	1756.33	1410.84	1577.23	5267.62	5303.32	6766.73	5059.04	1279.53	1416.81	1438.56	1440.17	1927.67	2096.74	4765.65	1040.87
65	M795T25	794.576	794.571	794.577	25.1033	25.0158	25.1343	7	4	1	1	1	7.74342e-05	0.0714102	1705.35	835.075	352.17	742.646	275.751	114.883	413.382	127.061		2063.06	1768.34	1557.01	1432.97	976.265	818.02	696.639	849.374	807.083	597.788	0	3.80787	691.675	889.491	793.896	595.521
66	M785T17_1	784.58	784.572	784.585	17.351	17.1312	17.5512	21	1	4	3	4	7.9355e-05	0.482358	296.02	4717.42	1785	1465.79	590.024	1340.66	669.162	647.03		1.14786	1.16378	0.711554	1181.06	3532.95	4515.03	4188.86	6632.83	1367.41	2666.08	1175.6	1930.91	870.065	1795.14	2214.24	983.708
67	M786T23_3	785.588	785.585	785.589	23.0455	22.9962	23.072	6	0	2	1	3	8.91693e-05	0.402453	20.969	1123.92	589.834	1957.74	11.7288	253.803	670.111	280.647		10.4353	17.3175	18.3717	37.7517	1141.37	1222.91	1362.66	768.75	1458.31	62.3851	61.1695	777.471	2143.7	2206.71	1890.52	1590.04
68	M933T25_2	932.629	932.625	932.632	24.5363	24.4587	24.6062	14	4	4	2	4	9.5867e-05	0.842603	3706.09	2531.15	818.03	1621.36	392.46	429.754	1004.6	127.802		4283.42	3405.33	3573.29	3562.32	3039.02	2688.85	2040.62	2356.1	2077.94	1177.43	10.9769	5.7745	1693.82	1755.62	1471.33	1564.66
69	M576T20_1	575.501	575.499	575.503	19.75	19.614	19.9322	11	0	0	4	4	9.7144e-05	0.0517351	40.2031	211.963	690.236	903.332	24.7822	122.647	316.428	168.946		17.6646	21.4773	68.9737	52.6967	122.784	92.5748	292.058	340.436	1046.6	858.565	488.741	367.043	855.147	1048.2	1024.77	685.217
70	M335T25_1	335.258	335.257	335.258	24.5481	24.5338	24.5645	4	4	0	0	0	9.8166e-05	0.817495	342.793	249.754	81.1833	201.906	26.8218	53.1366	81.5986	18.7757		348.592	311.965	376.056	334.558	313.413	273.666	208.436	203.503	174.183	125.134	15.5988	9.81725	222.934	211.368	181.135	192.189
71	M786T24_3	785.588	785.585	785.589	24.209	24.0997	24.2872	11	0	3	1	3	0.000110947	0.446354	4.00512	855.118	348.675	935.663	3.40241	149.401	363.594	148.162		0.751326	2.34908	4.29831	8.62179	824.66	1059.51	700.586	835.714	691.055	29.8905	38.9879	634.768	1052	1048.54	739.469	902.651
72	M786T23_1	785.587	785.584	785.589	22.7643	22.7205	22.9072	10	0	4	2	4	0.00011123	0.861576	18.0616	1070.13	415.604	1570.84	8.30551	412.603	452.497	241.308		10.4566	14.2531	17.8746	29.662	1585.36	646.455	1199.81	848.907	982.19	50.1216	51.0052	579.099	1570.79	1593.25	1854.56	1264.76
73	M576T21_1	575.501	575.498	575.503	20.5383	20.4458	20.713	10	0	0	4	4	0.000122606	0.717264	25.5424	167.218	354.345	686.936	18.6054	108.485	183.895	174.169		14.2173	13.35	52.8741	21.7282	89.4505	62.1092	285.944	231.369	618.746	325.405	275.25	197.98	683.61	885.952	716.053	462.128
74	M759T18_1	758.558	758.556	758.56	18.2865	18.2577	18.337	3	1	0	2	0	0.000124641	0.83102	196.685	670.33	1238.69	3827.11	392.024	194.373	652.232	1355.7		0.153223	0.452419	1.41216	784.72	701.923	932.94	530.429	516.03	2153.21	1237.98	887.527	676.052	3359.49	4761.75	5062.01	2125.18
75	M786T25_1	785.587	785.582	785.589	24.5307	24.4587	24.5425	9	0	4	1	4	0.000126146	0.861579	2.04945	1527.72	613.26	2239.92	2.10446	425.087	817.651	255.631		1.1185	2.16526	0	4.91406	1195.12	1925.53	1126.94	1863.27	1765.26	44.3331	17.6816	625.762	1941.74	2566.56	2221.6	2229.76
76	M762T20_2	761.582	761.579	761.585	19.5042	19.3432	19.5312	9	0	3	2	4	0.000129745	0.75428	3.56109	783.475	843.874	1076.22	6.25242	376.271	63.9974	243.733		1.14376	0.190946	0	12.9097	378.684	1246.53	604.736	903.947	929.563	781.982	811.596	852.354	1417.9	1036.5	1009.79	840.682
77	M601T19_2	601.423	601.422	601.424	19.1197	19.1168	19.1375	3	3	0	0	0	0.000130308	0.860633	321.777	129.329	46.6666	28.1879	125.507	23.5872	22.89	13.959		280.168	242.871	255.471	508.598	121.06	131.107	160.651	104.5	15.161	52.0187	49.5304	69.9561	29.4741	19.3593	16.5236	47.3948
78	M739T26	738.502	738.501	738.503	26.0882	26.067	26.1095	2	2	0	0	0	0.000131335	0.72552	101.214	54.3144	29.9242	38.8474	17.712	11.2098	20.5243	9.60187		85.8253	126.709	94.8866	97.4351	49.3299	63.621	40.8357	63.4712	60.0243	24.9953	20.223	14.4541	44.5216	46.4002	39.3005	25.1674
79	M934T25	933.632	933.628	933.634	24.5365	24.4587	24.5645	9	4	3	1	1	0.000137451	0.847983	1646.89	1161.02	339.481	708.542	208.109	249.726	444.504	50.388		1955.46	1575.81	1501.13	1555.16	1444.26	1280.27	883.465	1036.08	949.76	389.254	9.33133	9.57947	693.839	761.572	645.481	733.276
80	M962T23	961.586	961.581	961.588	23.2916	23.2685	23.3707	16	4	4	4	4	0.000142199	0.767394	8356.55	5365.67	4856.21	4988.74	583.32	1133.36	1001.78	118.046		8897.6	8578.32	7534.73	8415.54	6908.74	5300.35	5060.55	4193.03	4839.39	6273.04	4263.36	4049.03	4836.56	5121.31	4977.58	5019.52
81	M916T23	915.602	915.596	915.603	23.074	22.8757	23.2118	11	4	3	3	1	0.000154323	0.0779242	6309.78	2730.51	1008.41	789.811	1578.2	1848.17	647.624	222.318		8574.55	5178.83	6201.72	5284	0.976665	4094.81	3370.33	3455.91	1681.62	1228.41	138.878	984.75	748.719	642.954	652.097	1115.47
82	M576T15_1	575.501	575.5	575.503	14.9548	14.5378	15.0532	14	1	0	4	4	0.000162374	0.238759	306.362	299.572	833.846	1125.63	73.5863	263.867	279.883	108.216		334.836	320.217	200.503	369.891	43.5146	112.035	451.535	591.205	1176.98	856.392	493.06	808.954	982.388	1230.8	1182.28	1107.05
83	M762T20_3	761.584	761.581	761.586	19.7568	19.6383	19.8597	10	0	1	3	4	0.000167046	0.701941	0.48706	710.623	1377.65	2636.42	0.793416	403.644	634.43	828.179		0.174263	0	0.101631	1.67234	265.596	743.362	596.865	1236.67	1451.02	1617.96	1960.8	480.816	1570.48	3306.29	3278.43	2390.46
84	M331T10_2	331.08	331.079	331.081	9.66955	9.63808	9.69445	6	0	2	3	1	0.000175128	0.861058	81.1473	146.249	131.306	101.398	7.24673	22.9208	6.46104	15.5798		72.3314	88.1929	78.2497	85.8151	168.115	124.75	163.894	128.238	133.107	134.592	135.773	121.754	78.6868	113.599	108.691	104.614
85	M785T25_4	784.585	784.579	784.587	24.8147	24.7087	24.8708	7	0	2	2	3	0.000178307	0.860377	12.9464	1884.58	904.039	2526.05	7.31376	250.954	976.429	461.233		7.49492	8.67227	12.1	23.5185	2254.08	1762.76	1702.05	1819.42	1772.07	52.9399	64.2342	1726.91	2606.45	2027.81	3119.81	2350.14
86	M785T23_3	784.584	784.582	784.585	23.0206	22.9962	23.072	6	0	2	1	3	0.0001837	0.0441057	29.8053	3088.15	1688.51	4977.14	41.0344	762.794	1907	508.585		6.48905	11.996	9.47188	91.2643	3094.73	3537.98	3708.18	2011.7	4103.87	160.526	161.421	2328.24	5393.25	5398.3	4752.06	4364.94
87	M759T20_2	758.569	758.56	758.571	19.83	19.6383	19.8978	15	0	4	3	4	0.000189798	0.844635	178.492	65064.2	25074.5	89888.7	354.315	28525.9	28113.7	6325.35		0.490918	1.90964	1.60254	709.964	89976.3	36388.8	89207.9	44683.6	57472.8	2176	933.513	39715.6	83270.8	97108.4	86129	93046.8
88	M563T6	563.139	563.138	563.14	6.24328	6.23292	6.26127	5	2	0	0	3	0.000195099	0.861329	199.51	124.747	99.5355	213.327	9.69563	22.8494	39.5651	31.7464		189.851	211.134	193.445	203.61	155.152	107.925	129.501	106.41	48.0988	104.995	144.475	100.573	214.278	256.587	181.897	200.546
89	M935T16_2	934.644	934.644	934.645	16.3011	16.169	16.3707	5	3	0	0	0	0.000199422	0.406275	593.524	154.997	142.048	317.848	19.1142	115.433	164.732	69.2491		602.779	607.702	598.159	565.455	0	134.158	237.582	248.246	302.79	0	0	265.402	228.656	359.062	384.155	299.521
90	M759T18_2	758.564	758.556	758.568	17.5818	17.4195	17.7415	9	0	3	3	0	0.000199636	0.841525	15.619	992.629	407.615	553.326	27.7023	311.105	232.871	128.544		0.951984	2.12503	2.23561	57.1633	1262.84	962.147	1179.1	566.431	645.388	569.096	194.3	221.679	480.421	666.097	657.377	409.411
91	M779T24	778.551	778.548	778.554	24.4067	24.3115	24.5768	7	4	0	2	0	0.000207143	0.434671	2359.23	317.018	670.336	371.392	837.799	207.231	472.032	63.6262		3168.07	1888.1	1424.7	2956.04	12.5496	392.52	477.433	385.571	578.148	991.143	1071.24	40.8113	451.908	314.111	392.263	327.285
92	M793T24_1	792.561	792.557	792.563	23.8387	23.8378	24.0082	16	4	4	4	4	0.000210959	0.26435	4958.6	3221.63	2302.71	2633.19	836.25	651.509	553.555	179.648		5682.43	5650.63	4035.3	4466.03	4172.14	2919.27	3082.58	2712.54	3067.13	2285.08	2096.32	1762.32	2375.51	2780.4	2652.07	2724.8
93	M829T26	828.539	828.536	828.539	26.177	26.1425	26.1992	3	0	0	0	3	0.000225312	0.268841	82.3583	174.723	110.893	1217.09	62.0607	28.6138	177.866	531.926		25.4491	38.1527	107.918	157.913	151.425	153.031	211.896	182.541	376.92	39.3987	20.8751	6.37734	1852.36	1442.84	677.856	895.322
94	M335T24	335.258	335.258	335.259	23.8385	23.8378	23.8603	4	4	0	0	0	0.000225517	0.861356	904.982	612.838	325.993	525.238	87.4319	95.7655	208.964	30.3603		982.281	926.458	779.377	931.813	735.959	640.378	526.41	548.604	457.392	516.721	52.0751	277.785	500.723	548.17	497.419	554.641
95	M800T24	799.522	799.519	799.525	23.8114	23.7723	23.9808	16	4	4	4	4	0.000240021	0.0399458	3043.57	2230.69	1462.72	2191.84	490.486	374.651	188.047	180.307		2599.18	2659.7	3327.53	3587.86	2729.67	2307.24	1960.51	1925.32	1542.81	1676.76	1388.44	1242.86	2146.17	2389.68	2265.3	1966.21
96	M761T22_2	760.582	760.58	760.584	21.8155	21.6938	22.007	18	0	3	3	4	0.000279458	0.843733	1.07642	1791.45	4037.49	3005.5	1.62578	999.016	1016.39	1145.87		0.86933	0	3.43635	0	307.772	2479.78	2152.29	2225.96	4895.1	2875.86	3493.77	4885.23	2047.47	2015.58	3711.15	4247.8
97	M761T20_3	760.578	760.574	760.581	19.5188	19.4237	19.6383	12	0	4	3	3	0.000313975	0.585268	5.67201	4415.8	4027.63	6161.63	10.6577	1366.66	1287.77	2047.96		0.361138	0.673619	0	21.6533	3112.36	6217.97	3650.62	4682.26	3666	3931.31	2718.74	5794.49	6660	5535.59	8668.2	3782.72
98	M762T23_3	761.586	761.583	761.587	23.0343	22.9962	23.072	9	0	2	3	4	0.000330232	0.856635	2.469	402.095	649.608	624.468	1.46842	273.802	153.567	69.7332		1.13678	3.81592	1.26173	3.66157	23.7682	661.429	522.574	400.61	488.921	591.613	852.901	664.997	585.346	599.08	584.847	728.599
99	M872T22_4	871.573	871.567	871.575	22.3949	22.3123	22.4162	8	0	3	1	4	0.000386805	0.861449	1.54629	8737.92	253.572	28611	1.23838	8704.15	238.211	11814.3		2.33881	1.11769	2.72865	0	2.40258	8086.76	6134.05	20728.5	11.269	581.461	223.982	197.577	23998.3	24360.8	46083.2	20001.9
100	M600T20_2	600.415	600.412	600.417	19.8657	19.7235	20.0062	8	4	0	1	0	0.000402953	0.855766	984.979	169.14	176.18	57.21	458.525	14.0565	103.974	15.5848		1364.69	1124.07	1133.4	317.76	171.139	155.588	187.923	161.91	26.6686	188.512	260.85	228.691	42.1995	75.9059	63.9409	46.7938
101	M762T24_2	761.585	761.584	761.59	23.8528	23.8293	23.9537	9	0	3	2	4	0.000415932	0.857894	0.226991	319.549	629.41	485.001	0.453982	207.271	209.769	40.8814		0.907963	0	0	0	9.54936	401.488	427.897	439.262	321.821	774.426	750.408	670.983	451.755	486.962	459.32	541.968
102	M761T25_1	760.582	760.579	760.585	24.5233	24.3797	24.5425	10	0	3	2	4	0.000417259	0.00192564	6.79649	994.556	1041.28	1771.53	3.49021	664.495	291.627	332.303		10.8982	6.81372	7.10743	2.36663	77.8957	1360.25	954.702	1585.38	1298.77	1288.85	787.425	790.077	1436.51	1780.19	1646.87	2222.55
103	M785T17_2	784.58	784.572	784.585	16.784	16.5792	16.923	15	0	4	3	4	0.00043316	0.861466	172.486	2749.17	2366.14	1245.98	341.693	565.579	1039	377.374		2.08474	1.89242	0.942325	685.026	2540.5	2114.3	2890.56	3451.34	3027.77	2667.83	824.806	2944.15	1703.72	1085.99	1368.93	825.274
104	M786T24_2	785.587	785.583	785.589	23.8382	23.8172	23.8605	9	0	4	1	4	0.000468342	0.0430169	5.85265	1146.64	620.09	1420.64	5.40422	144.975	669.71	123.997		10.3483	0.316217	2.1179	10.6282	1337.31	1081.58	1169.21	998.461	1347.02	64.5243	37.5317	1031.29	1241.94	1440.22	1524.18	1476.21
105	M601T20_4	601.421	601.421	601.421	19.7989	19.7922	19.8057	2	2	0	0	0	0.000474591	0.853741	434.775	114.862	89.5438	37.7932	196.538	8.12453	40.5819	8.88285		534.607	535.453	529.043	139.999	118.765	103.529	122.234	114.92	29.9047	120.444	106.75	101.077	45.4106	25.0743	38.9463	41.7417
106	M761T24_3	760.581	760.579	760.585	23.8588	23.8067	24.0145	12	0	3	4	3	0.000483734	0.86155	2.48297	887.812	1411.33	1170.93	2.94205	537.267	396.605	170.758		5.77417	0	0	4.15773	89.1469	1233.31	1059.39	1169.4	1018.69	1260.09	1954.33	1412.2	1013.94	1142.24	1114.15	1413.38
107	M577T20	576.505	576.504	576.506	19.7913	19.7495	19.833	2	0	0	0	2	0.000505685	0.0234344	20.0503	98.9513	263.93	392.838	14.2427	63.3665	87.9621	152.951		8.51336	7.37218	35.44	28.8756	48.3646	40.3785	160.54	146.522	340.753	322.965	243.942	148.061	325.776	620.739	332.564	292.273
108	M331T10_1	331.079	331.079	331.082	9.90847	9.89313	9.96167	7	0	2	3	2	0.000511543	0.837056	48.7516	95.0367	83.2541	67.8014	1.25774	13.7209	10.4825	14.4865		49.0277	48.7306	47.1014	50.1465	101.974	95.4198	107.024	75.7284	83.9835	77.2373	97.7075	74.0882	89.0549	63.318	56.4885	62.3442
109	M785T24_2	784.584	784.581	784.587	24.1962	24.1227	24.2872	12	0	4	2	4	0.000513168	0.858392	31.961	3464.24	1329.76	4186.17	19.657	535.412	1662.5	1266.73		28.1872	22.3303	16.7274	60.599	3665.68	2664.46	3743.62	3783.19	3688.02	188.758	134.802	1307.48	4141	4997.7	2413.83	5192.15
110	M547T7_2	547.143	547.142	547.145	6.61973	6.55655	6.63912	13	4	3	3	3	0.000529439	0.861207	552.653	833.844	994.019	682.459	38.3098	50.1555	201.789	42.8732		544.786	502.952	591.777	571.096	760.59	842.206	864.672	867.907	788.123	897.345	1256.31	1034.3	649.194	732.184	644.232	704.228
111	M80T16_1	80.0515	80.0511	80.0517	15.5407	15.4848	15.8079	9	1	3	2	0	0.00054401	0.861578	969.5	999.535	1292.47	1238.44	154.523	54.5034	63.7192	61.5577		877.8	940.093	1195.92	864.183	1001.42	923.881	1021.18	1051.65	1301.87	1261.97	1376.98	1229.07	1180.36	1322.92	1241.21	1209.28
112	M943T23_1	942.62	942.615	942.622	23.4147	23.3923	23.51	13	4	3	2	4	0.000548109	0.850067	3869.49	1610.19	753.998	1758.94	571.382	1075.97	860.874	187.726		3473.9	4712.33	3566.66	3725.09	0	2104.23	2250.24	2086.28	1879.71	68.989	92.2107	975.079	1931.48	1839.25	1769.51	1495.52
113	M522T17	522.354	522.354	522.355	16.7387	16.7153	16.7445	5	0	4	0	1	0.000555846	0.861577	275.673	822.761	196.058	301.02	21.1613	142.549	58.4755	285.885		261.522	296.417	290.966	253.787	748.591	665.197	982.117	895.139	247.647	200.801	113.176	222.607	65.6445	402.37	660.039	76.0246
114	M794T24_2	793.599	793.597	793.6	24.2317	24.2095	24.2758	6	4	2	0	0	0.000572715	0.155244	1845.27	940.997	388.719	452.881	351.366	640.11	227.043	65.0443		2157.16	1376.72	2067.28	1779.93	17.4355	1491.94	1086.73	1167.88	680.787	304.199	427.532	142.36	511.891	473.065	466.512	360.054
115	M785T24_1	784.584	784.58	784.586	23.5652	23.4193	23.6612	12	0	4	2	4	0.000582065	0.846514	32.1619	3954.72	2111.06	6010.41	23.5248	1158.58	2276.85	1414.94		17.994	16.9475	26.8983	66.8077	2404.19	5192.49	4255.7	3966.5	3847.96	169.017	122.848	4304.41	5134.62	7696.98	6621.39	4588.67
116	M581T6	581.15	581.148	581.151	6.24328	6.2298	6.26248	9	4	1	0	4	0.000582213	0.00807565	420.469	260.443	201.91	436.47	26.8718	51.1585	84.9696	84.9049		395.747	457.323	422.256	406.551	330.083	215.689	266.564	229.436	87.3947	210.895	292.732	216.618	408.001	555.758	355.972	426.149
117	M94T22_2	94.0661	94.0657	94.0665	22.1511	21.9295	22.4258	16	0	4	4	3	0.000591896	0.855311	721.682	546.798	1469.01	649.124	104.012	215.098	409.513	88.8818		803.213	600.062	670.266	813.186	712.922	746.22	412.103	315.946	1555.78	2004.31	1246.09	1069.84	716.604	732.567	593.601	553.725
118	M955T22_1	954.614	954.608	954.618	22.408	22.1448	22.5738	19	4	4	4	4	0.000616306	0.443552	5775.62	3426.55	1464.97	2188.96	1445.46	1261.15	945.545	397.161		7720.44	5976.16	4434.36	4971.53	3832.41	5032.56	2463.56	2377.65	160.984	1882.74	2363.36	1452.78	2780.84	1933.15	1998.89	2042.95
119	M591T25_2	591.497	591.494	591.499	24.5363	24.4587	24.6062	14	4	4	2	4	0.000629347	0.614712	2957.3	2182.41	800.193	1582.05	258.606	378.393	946.789	74.731		3319.63	2885.72	2707.15	2916.71	2630.08	2344.29	1785.03	1970.23	1953.88	1196.46	21.3119	29.1219	1639.92	1645.69	1489.88	1552.72
120	M762T22_4	762.49	762.487	762.492	22.0608	21.9198	22.4138	15	4	2	4	4	0.000637958	0.0662237	2743.96	1243.11	2384.05	1449.37	701.548	316.909	243.369	215.315		3730.75	2541.53	2074.14	2629.42	1658.52	1303.13	1083.16	927.614	2319.36	2293.52	2738.48	2184.85	1725.26	1480.32	1382.35	1209.55
121	M938T25_2	937.586	937.581	937.588	24.5363	24.4587	24.5837	14	4	4	2	4	0.000643943	0.768689	17828.4	12056	4442.59	8587.7	649.043	1501.96	6081.13	1808.69		18558	18019.9	17000.1	17735.4	12871.1	13674.4	10327.8	11350.8	12961.1	4678.51	73.4697	57.2988	10879.5	8479.95	8536.08	6455.25
122	M785T23_1	784.584	784.58	784.585	23.2718	23.1317	23.4005	12	0	4	2	4	0.000643975	0.861273	24.7471	2259.15	1261.17	4665.78	27.0918	300.664	1382.72	1781.66		3.54734	24.9014	7.60224	62.9374	2010.04	2403.76	2009.09	2613.69	1738.94	117.818	183.509	3004.4	4601.63	3921.63	7148.2	2991.66
123	M94T15_1	94.0662	94.066	94.0663	15.2724	15.2386	15.2953	6	0	3	2	1	0.000654717	0.825003	469.267	511.14	627.033	651.681	34.3894	53.0033	36.1632	72.0204		443.894	499.679	498.104	435.39	587.249	496.548	464.097	496.665	651.169	585.694	608.397	662.873	714.745	686.912	655.032	550.038
124	M939T25	938.588	938.584	938.591	24.5365	24.4425	24.8392	17	4	4	4	4	0.000686622	0.00909355	8154.48	5098.43	2436.78	3855.77	241.347	819.614	2564.52	861.742		8400.67	7996.91	8316.8	7903.56	4276.78	6183.81	4714.22	5218.89	6121.44	1894.17	186.468	1545.03	5007.19	3597.54	3876.33	2942.02
125	M965T24	964.604	964.598	964.606	24.4758	24.3927	24.6527	22	4	4	1	3	0.000744268	0.735547	1720.18	1098.34	354.437	958.326	253.911	191.518	499.509	289.459		1650.37	1857.63	1975.63	1397.08	1325.32	1185.99	966.845	915.19	1059.61	358.142	0	0	1327.82	883.26	992.565	629.657
126	M821T24	820.592	820.587	820.594	23.8385	23.8162	24.0082	16	4	4	4	4	0.000748985	0.0414168	1040.09	1149.77	1450.16	1360.56	103.548	157.993	80.7827	83.0885		1078.56	1136.25	894.11	1051.45	1381.15	1104.05	1088.71	1025.16	1532.32	1494.52	1424.7	1349.1	1257.4	1450.28	1336.23	1398.34
127	M787T23	786.591	786.588	786.593	22.7969	22.7433	22.8082	4	0	1	0	3	0.000761957	0.861568	62.1613	288.097	293.419	562.665	17.2289	141.411	186.612	56.1565		78.2925	52.4056	42.93	75.0171	142.464	192.055	422.244	395.626	173.806	161.486	275.805	562.58	486.864	567.079	574.406	622.311
128	M793T24_3	792.596	792.592	792.597	24.2247	24.1903	24.2758	10	4	3	1	2	0.000804483	1.51743e-06	5059.02	2624.95	1075.75	1219.11	993.38	1817.41	689.823	191.41		5932.54	3728.72	5689.5	4885.32	33.6648	4269.85	2955.53	3240.75	2034.83	785.9	1057.17	425.077	1391.92	1182.49	1337.34	964.685
129	M940T25	939.591	939.586	939.593	24.5372	24.4587	24.5645	8	4	3	1	0	0.000805961	0.827313	1687.73	1039.85	428.749	746.012	71.148	184.065	593.294	119.287		1590.66	1683.7	1720.44	1756.13	1067.87	1285.73	864.899	940.912	1278.3	395.212	30.6534	10.8337	892.332	751.015	740.365	600.336
130	M565T7_1	565.155	565.152	565.156	6.92699	6.85155	7.0808	30	4	4	4	4	0.000811644	0.857033	2748.34	1569.37	1357.03	4100.67	573.338	132.502	171.214	1368.9		2086.56	3226.32	2451.11	3229.37	1696.6	1386.92	1568.05	1625.9	1269.47	1421.98	1563.02	1173.66	3947.21	3632.3	6021.77	2801.39
131	M760T22_1	759.572	759.567	759.573	22.4138	22.3798	22.5738	9	0	4	1	4	0.000844971	0.250614	5.74241	954.571	428.503	555.261	7.39762	109.98	447.614	70.8765		2.9416	0.674841	2.61635	16.7368	1071.26	822.854	911.056	1013.12	803.172	51.3051	30.7572	828.776	460.322	610.196	608.722	541.803
132	M786T19_2	785.587	785.586	785.59	18.9095	18.729	19.0405	8	0	4	0	1	0.000860768	0.0159749	33.3657	623.534	253.445	324.435	61.5421	121.743	199.394	163.071		1.33149	2.09149	4.38144	125.658	578.827	579.156	532.932	803.22	415.75	435.974	89.9452	72.1098	355.099	407.443	448.549	86.6497
133	M872T22_1	871.573	871.568	871.575	22.0572	21.9295	22.195	13	0	3	1	4	0.000872978	0.861579	0.55995	23084.8	594.248	31112.3	0.421637	18373.9	1042.16	4508.75		0.936682	0	0.826314	0.476804	0.907283	16609.1	38613.1	37115.9	12.8053	2155.98	123.138	85.0669	31084.9	24799.1	33565.6	34999.6
134	M785T24_3	784.583	784.58	784.586	23.8382	23.8162	23.8603	9	0	4	2	3	0.000895027	0.859903	21.9496	2973.82	1482.91	3467.31	25.0969	654.791	1688.98	469.162		12.0642	8.58417	7.66262	59.4874	3840.07	3033.69	2738.15	2283.35	3605.3	133.098	113.515	2079.75	3204.02	3701.36	3999.53	2964.34
135	M873T21_2	872.576	872.571	872.579	21.1888	21.038	21.3537	16	0	3	2	4	0.000900433	0.861478	2.36478	11420	1494.85	15498.1	1.59453	8298.12	2573.24	2623.44		2.42789	2.20553	4.36138	0.464306	4.58943	16044.4	10826.6	18804.3	44.4155	5350.19	344.705	240.085	16608.3	13316.6	13380.3	18687.3
136	M761T25_3	760.583	760.58	760.586	25.477	25.3475	25.8507	15	0	3	3	4	0.000926196	0.860728	1.82828	196.048	310.9	349.558	1.0827	115.059	132.008	69.1351		2.96316	0.355437	1.96255	2.03197	37.6964	247.474	193.478	305.543	160.628	244.1	390.495	448.374	392.137	267.397	419.31	319.387
137	M786T24_1	785.587	785.582	785.589	23.5754	23.4088	23.6612	12	0	4	2	4	0.000930974	0.858079	14.329	1484.52	788.25	2382.78	11.1662	446.71	855.314	741.55		18.5365	8.53891	2.44012	27.8003	917.882	1997.45	1592.1	1430.65	1345.73	58.3967	57.0124	1691.86	1700.31	2980.63	3066.54	1783.64
138	M816T25	815.505	815.5	815.506	25.1033	25.0158	25.1273	5	4	0	1	0	0.000936892	0.124209	1358.27	619.815	370.423	611.139	81.7966	155.237	477.441	92.7449		1388.47	1458.34	1311.3	1274.96	722.546	773.151	439.604	543.958	1000.65	481.04	0	0	745.774	534.696	590.46	573.627
139	M785T20_1	784.582	784.572	784.585	19.5042	19.3957	19.5808	11	0	4	2	4	0.000946956	0.0221273	135.824	1725.43	848.213	858.972	263.83	336.993	476.873	456.197		0.294468	5.72084	5.73065	531.55	2039.46	1906.06	1269.4	1686.81	931.22	1486.55	425.504	549.582	1279.19	1076.69	853.76	226.25
140	M942T23	941.616	941.611	941.618	23.3926	23.18	23.51	24	4	3	4	4	0.000959414	0.484323	8618.68	3423.09	3870.31	4044.3	1409.96	2342.1	1014.61	429.795		7343.95	10611.9	8027.19	8491.66	0.410362	4282.11	5303.87	4105.96	4270.37	4633	4202.85	2375	4344.63	4289.4	4128.76	3414.41
141	M493T9_1	493.132	493.131	493.134	8.61332	8.59693	8.6261	10	1	3	2	4	0.000978826	0.82481	721.497	561.392	594.464	887.33	44.5665	78.3287	66.4851	140.269		666.855	756.225	703.451	759.458	629.885	496.256	628.511	490.914	608.093	594.561	668.163	507.037	1089.07	812.371	775.614	872.264
142	M760T21_1	759.572	759.569	759.575	20.682	20.3958	20.9072	27	0	4	2	4	0.000992033	0.0029436	10.246	9917.49	3548.67	9934.15	18.7221	3184.73	4146.81	2905.78		0	0	2.72101	38.2632	11122.1	7442.79	13872.6	7232.48	8378.64	134.166	48.1906	5633.67	9325.56	6591.56	13639.1	10180.4
143	M957T23	956.63	956.624	956.632	23.291	23.2685	23.3707	15	4	4	3	4	0.001092	0.748843	1614.14	1277.16	925.024	1005.43	194.215	312.24	98.7491	39.9085		1888.1	1447.68	1608.45	1512.34	1688.15	1310.39	1164.17	945.95	1039.73	952.08	802.585	905.699	994.391	987.068	1064.22	976.057
144	M600T20_1	599.502	599.502	599.502	19.6939	19.6383	19.7495	2	0	0	0	2	0.0011589	0.859538	19.1222	62.627	97.1609	219.886	14.1263	8.52332	44.3651	95.7392		5.04455	17.5963	15.1678	38.68	65.9713	63.1908	70.6429	50.7029	131.599	116.289	108.576	32.1793	288.584	295.663	205.096	90.2025
145	M785T22_1	784.584	784.579	784.585	22.4138	22.3405	22.5738	12	0	4	2	4	0.00116465	0.0431204	39.1669	2638.82	1187.67	4118.33	49.3213	1069.49	1598.73	1052.45		6.13927	10.9979	27.6881	111.842	3502.78	3560.29	2093.97	1398.24	3517.97	136.463	151.62	944.621	4409.32	3560.94	5454.06	3049.02
146	M762T22_1	761.586	761.583	761.588	21.552	21.3795	21.6673	15	0	2	4	4	0.00116933	0.855915	27.3338	784.989	1779.32	2106.54	19.575	667.856	418.476	873.182		19.4392	23.1603	55.6948	11.0411	126.052	1435.32	1279.67	298.919	2078.18	1331.31	2188.73	1519.07	1574.33	2006.32	1475.65	3369.88
147	M786T20_1	785.586	785.585	785.588	19.5038	19.351	19.5265	7	0	4	0	1	0.00118054	0.0442945	28.6833	651.677	269.655	316.145	48.8627	132.739	196.371	206.76		2.41658	3.72548	6.66209	101.929	767.952	676.598	461.184	700.976	410.346	463.092	139.004	66.178	525.751	300.822	399.566	38.44
148	M765T26	764.563	764.562	764.564	25.9405	25.9298	25.9565	3	3	0	0	0	0.0012172	0.843115	904.834	394.046	57.3018	200.11	235.334	388.309	66.2418	48.7773		1219.11	871.709	648.598	879.917	975.345	234.674	187.066	179.099	118.474	110.733	0	0	241.362	236.666	184.367	138.047
149	M794T24_1	793.564	793.56	793.567	23.8382	23.8162	23.8758	14	4	4	2	4	0.00123606	2.06129e-06	2015.18	1258.47	707.247	1067.46	310.605	287.25	539.218	63.2474		2288.71	2264.31	1664.56	1843.11	1661.92	1185.7	1204.47	981.782	1314.68	972.711	109.792	431.802	974.75	1079.42	1108.65	1107.03
150	M872T21_1	871.573	871.567	871.575	21.1568	20.9675	21.3745	22	0	3	3	4	0.00125766	0.109013	0	21176.5	3146.55	28688.2	0	15014.3	5427.54	6835.93		0	0	0	0	2.4315	32850.2	21102.6	30750.8	15.6992	11275.6	646.633	648.259	31755.4	23985.8	22180.1	36831.6
151	M615T24	615.488	615.485	615.49	23.8385	23.8293	24.0082	16	4	4	4	4	0.00132148	0.846298	2715.91	1394.29	1061	1161.77	913.122	257.724	170.637	58.7188		3459.61	3549.35	1856.7	1997.98	1757.23	1350.7	1320.21	1149.03	1263.37	1090.38	1041.78	848.479	1079.26	1180.45	1169.7	1217.66
152	M615T23	615.497	615.494	615.498	23.2918	23.2685	23.3707	16	4	4	4	4	0.00146913	0.861043	1905.69	1458.63	1186.94	1339.58	128.983	325.235	171.233	59.3688		2071.6	1880.02	1912.69	1758.46	1899.22	1480.21	1316.79	1138.28	1429.81	1184.66	1070.24	1063.05	1385.79	1388.7	1319.13	1264.7
153	M872T25_1	871.573	871.569	871.576	25.4117	25.2253	25.6975	20	0	3	4	4	0.00153572	0.86155	2.41727	11355.4	49669.2	7951.46	2.44188	7852.48	27120.7	2501.09		1.88249	0.489461	1.31899	5.97812	2.05476	12184	16708	16527.3	10302.3	53284.9	66012.2	69077.2	4736.34	8549.98	7735.33	10784.2
154	M815T9_2	814.579	814.578	814.58	8.86697	8.85753	9.01962	3	0	0	0	2	0.00155851	0.0334405	1433.71	1511.08	1228.65	1601.15	31.3651	93.9825	75.2693	161.364		1475.39	1414.61	1439.65	1405.19	1558.48	1510.13	1595.5	1380.22	1275.72	1132.49	1299.72	1206.66	1804.74	1588	1410.13	1601.74
155	M759T19_2	758.558	758.557	758.56	19.0713	18.977	19.2577	5	1	0	2	0	0.00157497	0.299298	384.309	17487.4	15023.1	32232.4	765.692	3402.51	15780.7	4407.16		0.941411	0.262115	3.18568	1532.85	18033.1	21637.1	16898.9	13380.4	32494.3	1969.95	1375.02	24253.2	29972.8	37465.9	34012.8	27478
156	M583T21_1	583.411	583.411	583.412	20.755	20.7545	20.7555	2	2	0	0	0	0.0015966	0.00660779	108.647	35.7064	62.8711	36.464	34.5536	16.6966	12.6552	17.5247		141.546	133.93	70.4019	88.7079	42.4071	40.6354	48.5934	11.1899	47.4287	69.1075	76.4387	58.5095	61.4291	34.7478	28.3674	21.3116
157	M762T24_1	761.586	761.583	761.587	23.5772	23.535	23.708	10	0	3	3	4	0.00163084	0.861504	0.627522	485.54	745.479	753.206	1.25504	323.029	227.262	226.721		0	2.51009	0	0	13.3379	745.117	585.378	598.327	415.876	784.784	854.4	926.854	446.068	733.252	862.072	971.433
158	M565T7_2	565.154	565.152	565.156	6.61973	6.55655	6.63912	13	4	3	3	3	0.00164438	0.816856	978.714	1405.47	1695.12	1198.62	41.4058	89.4409	374.815	70.7015		979.736	924.787	1025.6	984.738	1271.59	1447.48	1458.11	1444.71	1320.71	1505.21	2184.62	1769.95	1181.26	1274.01	1109.08	1230.13
159	M94T16_1	94.0662	94.066	94.0666	15.5174	15.419	15.5407	6	0	3	1	2	0.00169172	0.828465	541.028	555.059	716.762	737.916	21.7105	68.6588	27.2011	110.663		510.885	550.705	541.203	561.32	604.354	547.201	607.798	460.884	753.607	700.134	720.462	692.847	729.213	882.206	727.793	612.452
160	M493T8	493.133	493.132	493.135	8.26473	8.25388	8.28158	7	0	3	1	3	0.00170986	0.858637	222.122	354.343	327.665	351.063	38.4922	34.848	20.8671	58.258		166.182	249.402	227.488	245.417	382.052	355.997	374.601	304.722	322.342	312.38	358.365	317.574	433.716	348.897	303.515	318.124
161	M573T26	573.486	573.483	573.488	26.1218	26.0377	26.408	9	0	2	3	3	0.00174484	0.665079	42.5259	554.667	242.638	646.376	10.2518	178.406	153.518	276.432		44.4531	46.3744	27.8039	51.4723	346.898	716.407	465.656	689.708	443.074	205.778	249.707	71.9913	929.146	621.68	757.521	277.158
162	M759T24_1	758.567	758.563	758.569	23.8382	23.8193	23.8607	10	0	4	2	4	0.00176408	0.0198965	7.87668	1029.71	571.58	884.027	10.9407	126.552	543.168	190.564		0	0	8.306	23.2007	970.693	988.391	942.349	1217.39	920.11	151.767	66.4651	1147.98	704.5	752.754	964.65	1114.2
163	M762T26_1	761.586	761.583	761.589	26.1988	26.133	26.4788	9	0	2	3	4	0.00188404	0.845492	2.92167	307.891	414.564	384.287	1.35226	214.461	120.842	24.4995		2.99255	4.35285	1.09723	3.24404	23.504	541.593	357.77	308.699	240.43	425.344	499.931	492.552	413.421	376.388	355.448	391.889
164	M759T25_1	758.567	758.563	758.569	24.5382	24.4793	24.8208	13	0	4	2	4	0.00191029	0.814184	16.901	920.463	430.41	1619.1	22.6214	292.539	389.365	763.724		1.20628	0	17.8369	48.5607	683.462	830.783	820.018	1347.59	849.186	166.653	38.37	667.43	1462.79	1111.38	2740.78	1161.45
165	M786T17_1	785.586	785.584	785.589	17.1867	17.0225	17.287	9	0	4	0	3	0.00191056	0.139299	51.2987	831.233	458.997	509.952	98.8867	201.78	283.362	215.411		0.681061	2.81206	2.07889	199.623	680.961	635.346	1029.6	979.03	660.185	744.911	218.916	211.974	606.533	631.291	614.78	187.206
166	M759T19_1	758.558	758.556	758.56	18.7127	18.512	18.8455	7	1	0	2	0	0.00192824	0.0349187	276.886	3601.69	4400.68	9845.54	552.935	1210.71	4347.34	2572.58		0.183676	0	1.07265	1106.29	4666.47	4591.31	2869.47	2279.5	9750.18	961.827	759.299	6131.4	8150.55	10654.6	13111.1	7465.88
167	M759T24_3	758.566	758.565	758.569	24.2053	24.1108	24.2872	5	0	2	2	0	0.00193353	0.0014925	8.40358	732.457	312.286	639.946	8.45408	315.27	265.66	137.984		0.693094	1.51232	15.0458	16.3631	691.856	506.025	542.235	1189.71	403.032	140.383	60.7623	644.966	489.937	555.687	763.212	750.95
168	M760T21_2	759.572	759.569	759.574	21.1522	21.0162	21.3687	17	0	4	2	4	0.0019662	0.28241	4.8322	5253.71	2829.08	6229.14	9.6644	383.241	3174.84	1795.7		0	0	0	19.3288	5806.14	5038.4	4958.15	5212.15	5952.13	146.337	40.7275	5177.12	5184.99	6286	8734.35	4711.24
169	M573T22	573.486	573.483	573.488	21.6027	21.1692	21.8372	23	4	3	3	4	0.00196701	0.312055	3651.2	1077.74	1702.84	1550.3	292.145	668.297	1224.03	464.462		3552.67	3301.33	3983.55	3767.27	130.823	1657.26	1402.65	1120.22	455.891	1894.16	1147.58	3313.73	2208.63	1196.39	1543.33	1252.84
170	M762T18_1	761.583	761.582	761.585	18.4773	18.4428	18.6447	5	0	0	2	3	0.00197835	0.803016	1.34021	242.992	227.355	421.737	0.922662	139.458	71.035	165.197		0.975979	2.46172	0.299476	1.62365	35.8846	288.164	336.209	311.709	124.046	244.871	285.711	254.793	307.568	621.368	491.55	266.464
171	M576T16_3	575.502	575.5	575.503	15.5232	15.4646	15.6368	8	1	0	3	4	0.00201821	0.000820596	775.292	404.814	1134.49	1660.1	331.381	320.127	313.702	436.989		1227.28	712.664	429.901	731.324	64.2658	200.289	654.009	700.69	1289.87	1203.25	675.117	1369.72	1233.53	2024.34	2049.24	1333.29
172	M576T19_3	575.5	575.499	575.502	18.6462	18.5717	18.6637	6	0	0	3	3	0.00204729	0.844236	44.3078	417.748	843.782	854.324	35.511	309.477	347.198	217.615		12.8327	20.3085	90.4535	53.6366	99.4135	205.315	681.465	684.799	1189.66	1068.45	678.448	438.57	603.317	1027.31	1045.15	741.52
173	M689T9_2	689.206	689.203	689.207	9.14973	9.12813	9.20062	14	2	4	4	4	0.00205531	0.77022	338.398	600.485	540.646	510.008	46.3569	114.718	54.4754	63.2022		304.806	395.797	296.995	355.995	636.788	443.133	716.13	605.89	557.194	585.798	558.205	461.388	596.406	517.54	468.08	458.005
174	M520T16	520.339	520.337	520.341	15.5984	15.5639	15.6795	16	4	4	4	4	0.00206941	0.861476	1680.12	3853.14	1969.11	2461.05	186.482	573.571	305.737	1086.83		1408.57	1825.06	1715.43	1771.42	3556.49	3272.84	4589.68	3993.55	1595.93	2205.11	2232.71	1842.7	1990.07	2303.29	4020.26	1530.59
175	M956T22	955.618	955.611	955.622	22.4118	22.1505	22.5738	17	4	4	3	4	0.00211015	0.672254	2684.65	1591.15	1036.56	1053.86	702.599	603.591	407.308	187.141		3625.1	2789.78	2022.51	2301.23	1916.75	2279.03	1094.7	1074.13	1608.41	875.914	1004.63	657.271	1310.85	870.146	981.273	1053.17
176	M576T15_2	575.502	575.5	575.503	15.2737	15.2386	15.3901	8	1	0	3	4	0.00217475	0.681889	501.525	279.744	815.425	1156.13	251.651	224.421	351.326	151.456		861.899	426.545	275.856	441.798	55.9798	125.579	414.663	522.754	1094.17	485.714	538.764	1143.05	1017.3	1167.35	1363.6	1076.29
177	M689T9_3	689.205	689.203	689.209	8.91014	8.90197	8.9502	14	2	4	4	4	0.002249	0.663351	419.627	621.873	604.808	600.518	50.4949	91.0432	56.0534	48.2785		381.443	408.936	394.656	493.474	711.47	498.321	661.184	616.515	579.249	610.734	679.989	549.261	663.875	582.645	606.276	549.276
178	M786T18_2	785.587	785.583	785.589	18.3468	18.1282	18.6948	16	0	4	0	3	0.00235359	0.427784	34.9067	792.364	288.576	420.365	66.7956	268.95	205.137	250.411		0.881112	1.97041	1.67756	135.098	1133.16	501.294	681.182	853.819	397.738	523.362	121.743	111.46	589.286	333.642	651.924	106.61
179	M781T19	780.545	780.543	780.55	19.1415	19.0713	19.1972	3	0	1	2	0	0.00238762	0.614666	15.9022	140.889	195.581	184.796	25.1804	40.5444	60.9408	80.1201		4.13477	2.97101	2.84029	53.6627	130.422	101.623	133.791	197.721	273.902	204.411	175.794	128.219	128.854	103.254	257.313	249.761
180	M874T21_2	873.578	873.573	873.58	21.123	20.9675	21.2148	9	0	3	1	3	0.0023988	0.000901621	0.836441	1996.3	362.837	2830.65	0.997382	1470.62	577.111	891.577		1.36811	0	1.97766	0	0.863717	3402	1868.97	2713.38	15.594	1225.69	129.033	81.0311	3214.8	1990.93	2213.38	3903.5
181	M725T26	724.571	724.569	724.572	25.9377	25.9298	25.9503	4	3	1	0	0	0.00243204	0.698076	845.378	553.851	124.976	364.753	128.65	359.749	147.693	49.3012		989.488	825.038	681.484	885.5	1091.56	412.084	373.902	337.861	205.301	292.855	0	1.74878	371.994	429.757	342.844	314.416
182	M935T17_3	934.644	934.643	934.646	17.0009	16.9992	17.0143	4	3	1	0	0	0.00244274	0.831069	1300.97	538.563	207.173	676.009	238.82	422.779	269.986	277.381		1154.75	1537.84	1467.19	1044.09	0	434.094	979.488	740.671	568.674	0	1.23534	258.783	387.924	903.486	923.391	489.234
183	M761T24_1	760.582	760.578	760.584	23.5764	23.4643	23.708	12	0	3	4	4	0.00244861	0.822699	1.52519	1413.21	2115.18	2082.08	1.80848	884.595	844.275	550.526		2.54693	0	0	3.55384	93.3781	1833.55	1752.68	1973.25	1073.88	2272.96	1991.75	3122.14	1376.07	2010.78	2243.17	2698.32
184	M785T16_3	784.58	784.573	784.585	15.7748	15.7471	15.8533	8	0	4	1	3	0.00248389	0.856403	33.549	1481.23	888.066	791.772	64.7357	442.973	529.85	413.297		0.333514	1.27406	1.941	130.647	1200.25	1482.64	1135.92	2106.12	1410.91	1266.27	337.849	537.235	1406.49	621.795	627.62	511.186
185	M761T19_2	760.579	760.577	760.583	18.7426	18.5717	18.9142	16	0	3	3	4	0.002528	0.263536	7.99531	1463.72	786.001	1949.3	14.2856	875.434	362.994	649.379		0.525794	0.211334	1.84676	29.3973	366.628	1966.52	2338	1183.75	965.037	496.08	471.958	1210.93	1249.24	1894.61	1833.14	2820.23
186	M596T24	596.475	596.473	596.475	23.8603	23.8383	23.8603	3	3	0	0	0	0.00253408	0.857303	778.392	561.846	337.378	520.727	82.3299	97.6539	210.423	15.9277		816.576	786.049	661.218	849.723	688.645	581.638	514.956	462.144	504.487	516.661	84.2727	244.089	510.372	505.489	526.659	540.386
187	M872T25_2	871.572	871.568	871.574	24.9473	24.711	25.1373	18	0	2	4	4	0.00261319	0.795788	1.66339	1374.72	17295.2	2431.8	0.873225	984.017	10959.9	913.981		2.19034	1.21525	0.67374	2.57424	4.20542	1360.37	2250.75	1883.57	2464.34	16461.6	22209.8	28045	1318.09	2052.9	3242.38	3113.81
188	M786T25_2	785.587	785.585	785.589	25.0928	24.9393	25.3192	8	0	3	0	3	0.00262878	0.075775	3.29785	938.968	171.263	571.054	3.5391	514.819	192.565	165.18		7.47857	4.9578	0	0.755024	504.411	1423.56	483.723	1344.17	390.685	4.36283	14.881	275.122	397.627	603.122	784.486	498.981
189	M759T22_2	758.568	758.564	758.57	22.4138	22.3405	22.5738	12	0	4	2	4	0.00271618	0.861578	11.184	2717.89	1216.86	1399.85	14.9106	315.277	1485.57	109.135		0.305656	0	12.7235	31.7068	3143.6	2477.41	2480.4	2770.17	3223.98	114.392	68.971	1460.09	1388.95	1289.59	1550.2	1370.67
190	M94T23_2	94.0663	94.0659	94.0667	23.2257	22.9805	23.5415	21	0	4	3	4	0.00274413	0.843226	385.099	580.037	1004.09	740.572	88.8507	85.0759	315.136	123.852		311.111	434.677	309.402	485.204	518.852	540.523	705.681	555.092	800.271	1434.11	739.506	1042.47	605.84	668.908	817.032	870.508
191	M762T20_1	761.585	761.579	761.588	20.082	19.9613	20.2292	13	0	2	3	4	0.00274875	0.861577	5.57853	2313.97	2753.27	3033.24	4.19862	1844.35	338.649	296.67		9.11929	4.70637	8.48844	0	591.433	4928.11	1925.36	1811	2788.34	3214.23	2565.71	2444.8	3348.04	3033.85	3115.53	2635.53
192	M521T16	521.343	521.342	521.344	15.6005	15.5872	15.6221	5	0	4	0	1	0.00287495	0.861061	344.399	1009.45	406.994	566.443	49.831	354.639	41.3511	206.143		274.983	392.235	362.592	347.786	823.478	780.825	1536.52	896.974	354.131	443.414	436.117	394.315	479.034	562.632	852.542	371.564
193	M803T22	802.548	802.547	802.548	21.8105	21.7963	21.8247	2	2	0	0	0	0.00296941	0.759457	1656.04	297.382	504.981	196.129	734.58	143.152	562.107	38.0548		1950.06	2238.78	1853.43	581.878	159.408	278.934	497.794	253.39	1320.96	136.793	129.006	433.169	150.244	224.509	179.58	230.184
194	M761T23_1	760.583	760.58	760.585	22.7583	22.6545	22.7863	10	0	3	2	4	0.00301148	0.186585	2.20755	1296.59	2107.38	1837.73	1.78611	1049.04	456.096	622.727		4.7779	0.639556	1.66799	1.74474	150.714	792.079	1690.54	2553.05	1438.43	2457.86	2305.52	2227.73	1440.29	1350.74	1845.7	2714.19
195	M381T1	381.079	381.078	381.08	1.25139	1.22947	1.27622	16	4	4	4	4	0.00326641	0.370093	4976.2	6842.04	5277.17	3990.54	384.68	1392.16	694.447	446.807		5444.37	4588.18	4747.74	5124.53	8734.14	6683.26	6569.93	5380.85	4387.12	6079.62	5379.32	5262.6	3643.65	4622.98	3710.24	3985.28
196	M575T19	575.5	575.499	575.503	19.4623	19.4397	19.5195	5	0	0	3	2	0.00347341	0.0883712	46.1442	270.559	944.464	719.622	29.7126	182.646	513.25	201.116		26.3157	16.2479	78.9209	63.0924	146.396	82.8804	446.691	406.268	1616.45	1074.46	532.926	554.021	886.653	781.881	782.855	427.101
197	M762T26_2	761.584	761.58	761.588	25.5007	25.4348	25.5442	3	0	1	2	0	0.00349271	0.860908	2.48267	138.39	178.688	190.946	0.83776	92.2314	78.3001	19.9199		1.79148	1.97616	3.65336	2.50969	3.89933	210.022	157.064	182.574	135.19	143.946	296.016	139.601	175.669	207.082	171.858	209.175
198	M94T17_2	94.0659	94.0659	94.066	17.2095	17.1968	17.265	3	0	0	2	1	0.00357027	0.639698	446.626	546.916	575.466	654.002	42.9277	46.8459	24.4726	101.184		438.528	475.826	482.912	389.237	501.083	512.805	579.025	594.753	604.739	549.143	585.004	562.978	588.924	726.948	752.849	547.289
199	M573T25	573.486	573.483	573.488	24.5363	24.4587	24.865	14	4	3	3	4	0.00358996	0.80814	1243.72	946.722	574.408	945.274	110.389	129.168	342.518	78.7414		1349.86	1178.69	1122.63	1323.71	1061.3	977.041	761.341	987.203	866.415	703.66	647.725	79.832	1060.14	895.93	932.834	892.194
200	M759T19_5	758.569	758.565	758.571	19.1975	19.0665	19.3198	14	0	4	2	4	0.00367494	0.195412	271.354	24860.8	17155.3	42190.7	540.231	10257	17713.2	14097.4		0.385938	1.27273	2.05794	1081.7	37267.1	20733.3	13292	28151	37038.7	2832.91	1620.74	27128.7	55951	35829.8	51510.6	25471.3
201	M872T22_3	871.574	871.569	871.575	21.552	21.4437	21.6262	11	0	3	1	4	0.00375279	0.861537	2.03135	40907.1	3058.29	43144.7	1.51126	29173.3	5653.15	15610.1		3.02646	3.32347	1.77545	0	4.87786	59165.6	64281.3	40176.5	23.5372	11534.4	424.206	250.966	65616	35651.1	41029.1	30282.4
202	M785T18_3	784.586	784.586	784.586	18.355	18.2892	18.4208	2	0	2	0	0	0.00379403	0.720865	170.189	1732.36	1097.41	897.151	337.194	322.632	690.062	397.893		1.71689	0.924162	2.13561	675.979	1787.46	1265.55	1995.54	1880.9	1498.44	1863.18	496.605	531.404	1412.06	843.707	890.566	442.267
203	M759T21_2	758.569	758.562	758.571	21.1318	20.9675	21.3025	17	0	4	3	4	0.00382979	0.731195	22.1904	17356.3	9174.23	17567.1	44.0979	3325.83	10291.5	5062.98		0.424943	0	0	88.3365	17043.1	21111.4	13079.8	18190.7	18782	440.94	111.943	17362	25150.9	15396.8	14972.5	14748.3
204	M859T9	859.191	859.188	859.196	8.68997	8.65973	8.69692	15	4	3	4	4	0.00387264	0.0290402	1393.92	1279.96	1427.78	1815.77	93.3124	234.102	92.7476	200.588		1367.47	1531.22	1353.13	1323.86	1309.1	982.948	1554.37	1273.4	1461.51	1539.12	1325.65	1384.85	2065.22	1822.06	1801.32	1574.46
205	M786T22_1	785.587	785.582	785.589	22.4138	22.3573	22.5738	10	0	4	2	4	0.00394775	0.840121	15.3367	999.293	633.911	1494.77	13.1707	335.107	792.439	259.006		1.78334	14.0546	12.1474	33.3616	1272.48	1276	855.674	593.013	1733.88	48.509	61.3053	691.947	1818.1	1578.29	1350.42	1232.28
206	M761T18_2	760.581	760.578	760.584	18.3213	18.2892	18.4773	11	0	2	2	4	0.00398108	0.836762	5.27498	464.059	535.244	1212.84	6.5478	309.839	328.125	559.372		1.65834	2.21385	2.13798	15.0898	52.273	403.233	739.421	661.31	176.421	368.565	917.128	678.864	735.052	1961.43	1315.5	839.36
207	M762T23_1	761.586	761.583	761.588	22.7643	22.7205	22.7863	10	0	3	3	4	0.00403771	0.0323608	1.54181	362.192	520.692	498.174	1.8134	284.348	184.712	73.2989		4.20917	0.220191	1.09058	0.647284	20.8505	283.587	446.284	698.045	318.915	455.692	758.558	549.603	432.822	485.384	471.553	602.936
208	M798T24	797.517	797.513	797.52	23.8163	23.7942	23.9808	16	4	4	4	4	0.00439963	0.107447	39702.3	34940.4	25124.8	24398.2	2573.01	2806.87	6844.84	7710.35		37630.9	41299.7	37399	42479.7	38227	33459.7	36160.2	31914.9	34012.7	26877.2	20774.9	18834.5	17973.7	33727.5	18159.4	27732.3
209	M786T17_2	785.585	785.584	785.588	17.4977	17.3978	17.702	9	0	4	0	3	0.00454937	0.532243	81.7814	1258.79	633.965	678.372	161.673	339.504	389.005	454.573		0	1.27217	1.56474	324.289	987.663	1138.01	1755.49	1154.02	887.849	1043.71	328.851	275.45	388.739	907.622	1199.3	217.827
210	M787T21_1	786.596	786.595	786.6	21.1285	20.8617	21.207	5	0	1	2	2	0.00467253	0.861575	13.1506	499.707	577.792	1072.73	2.9211	335.987	301.572	453.061		14.6612	12.5924	9.31646	16.0323	107.51	358.113	660.94	872.264	175.832	810.506	808.682	516.148	541.905	1430.89	850.164	1467.95
211	M786T17_3	785.587	785.584	785.588	16.6787	16.388	16.8303	7	0	3	0	1	0.00500323	0.860587	25.0412	787.101	403.131	421.581	49.7909	329.638	280.735	156.716		0	0	0.43786	99.7268	822.127	574.888	512.361	1239.03	613.098	676.212	138.052	185.161	420.998	520.336	544.407	200.581
212	M935T16_1	934.645	934.644	934.645	15.914	15.9057	16.0417	3	2	0	0	0	0.00502923	0.843253	596.362	97.6372	144.416	301.553	277.746	73.7856	164.594	52.4836		992.48	519.328	342.806	530.833	0	86.2848	171.259	133.005	287.363	2.02423	1.72228	286.554	242.923	275.303	360.344	327.641
213	M801T25_1	800.536	800.532	800.538	25.091	24.9945	25.1273	14	4	4	2	4	0.00505503	0.0245121	16123.6	5448.35	3251.72	4246.62	7551.75	929.702	4459.51	1192.87		13356.4	27401.6	11964.9	11771.4	5981.56	6003.51	4065.04	5743.28	9452.76	3549.89	2.43365	1.78525	6021.24	3606.22	3861.45	3497.55
214	M786T21_2	785.587	785.586	785.588	21.4983	21.4243	21.6207	9	0	3	0	3	0.0050837	0.824398	41.7055	737.436	546.549	1266.84	15.7049	436.581	553.469	269.903		42.4863	31.3201	29.4	63.6153	1362.11	714.14	426.45	447.038	1352.06	179.922	186.724	467.494	1458.41	1505.13	924.097	1179.72
215	M759T18_4	758.568	758.562	758.57	18.365	18.3322	18.4773	7	0	2	1	4	0.00518098	2.66145e-05	292.021	2216.44	3087.14	14266.6	581.997	714.774	1171.07	9315.77		0.154202	0.93448	1.97925	1165.02	1651.08	3258.79	1897.87	2058.03	4211.81	2656.01	1639.7	3841.06	25899.8	12994.2	14990.6	3181.69
216	M785T25_2	784.583	784.578	784.586	25.0702	24.9372	25.1153	11	0	4	1	4	0.00526465	0.861563	13.2499	2184.11	505.671	2174.73	12.6258	1047.63	575.551	1191.95		11.4485	6.3792	3.61843	31.5534	1484.92	3461.31	1186.09	2604.13	1227.35	33.1783	50.4235	711.736	1074.6	1572.93	2237.82	3813.58
217	M537T23	537.164	537.163	537.165	23.4629	23.4597	23.4662	2	2	0	0	0	0.00541001	0.861283	784.276	24.7533	12.3035	27.9834	573.257	13.5625	10.2006	6.92421		1214.59	1266.9	602.623	52.992	4.96931	30.097	35.6883	28.2586	20.5875	0	7.82944	20.797	27.3337	18.9351	35.5264	30.1385
218	M802T25	801.538	801.534	801.541	25.0942	25.0158	25.1273	8	4	2	1	1	0.00541576	0.0116087	2679.04	854.858	428.042	774.623	1399.42	196.901	532.452	210.208		2145.05	4770.96	1888.52	1911.64	1014.37	1035.61	672.357	697.098	1098.61	613.556	0	0	1088.48	657.88	698.412	653.717
219	M760T19_2	759.572	759.568	759.574	19.1821	19.0665	19.3432	16	0	4	1	4	0.00544766	0.741331	34.4131	9143.24	3860.54	8590.43	67.9623	4389.32	4316.63	1976.57		0.198203	0.513802	0.584157	136.356	6423.69	4398.49	12748.7	13002.1	8974.38	373.891	194.933	5898.94	7765.39	11490.4	7064.51	8041.4
220	M573T18	573.486	573.485	573.488	17.6975	17.6715	17.7235	2	0	0	0	2	0.0057949	0.304548	20.0708	275.142	488.812	608.072	14.9902	48.0033	98.6802	376.316		3.16006	13.2676	26.4195	37.4362	287.383	337.264	246.3	229.622	495.996	607.424	485.834	365.995	307.919	512.143	1157.61	454.613
221	M785T22_3	784.583	784.58	784.585	21.805	21.722	21.9112	12	0	4	2	3	0.00582219	0.833741	54.9059	1435.34	1753.89	3897.01	66.321	737.437	2225.59	571.599		5.29147	32.1208	29.4865	152.725	2430.23	1493.41	1113.68	704.044	4973.03	256.597	271.416	1514.53	4385.99	3896.44	3095.21	4210.38
222	M600T26	599.502	599.502	599.502	26.0949	26.0772	26.1127	2	0	0	0	2	0.00588705	0.850078	29.9669	124.331	85.8054	274.941	8.45267	48.5286	100.803	113.436		22.042	27.8624	28.024	41.9392	179.395	147.45	70.3684	100.111	236.895	36.378	30.2103	39.7386	426.743	285.64	227.166	160.214
223	M600T25	599.501	599.5	599.501	25.104	25.0743	25.1337	2	0	0	0	2	0.00591959	0.844544	97.3461	75.3298	73.7194	179.832	34.0773	10.1441	25.4905	62.3466		141.115	100.259	58.6749	89.3361	65.5679	86.7815	68.1269	80.8428	100.471	87.3195	64.3725	42.7144	226.215	225.887	173.089	94.1385
224	M519T23	519.137	519.136	519.138	23.4629	23.4597	23.4662	2	2	0	0	0	0.00592884	0.861041	786.89	25.423	12.8247	30.6832	581.487	12.0869	13.0133	4.32853		1242.2	1265.68	585.895	53.789	10.5342	31.0969	38.4552	21.6057	22.7251	0.367157	2.88825	25.3184	25.6145	31.298	29.7305	36.0898
225	M956T26	955.571	955.57	955.571	26.3912	26.1987	26.408	3	0	0	3	0	0.00599241	0.00224945	0.278238	0.296772	823.381	0.584153	0.189651	0.267213	627.564	0.318733		0.368076	0.420751	0	0.324124	0.344451	0.205867	0.636769	0	0	1006.22	779.66	1507.64	0.296528	0.827542	0.321818	0.890723
226	M786T18_1	785.587	785.584	785.589	17.9297	17.8172	18.0233	7	0	3	0	3	0.00615044	0.0342325	73.5049	1400.92	629.864	913.468	138.209	269.431	410.348	678.369		2.61127	4.57583	6.024	280.809	1094.91	1691.65	1549.09	1268.03	888.491	1068.96	313.015	248.987	496.414	1736.29	1183.48	237.688
227	M601T20_3	601.419	601.417	601.42	20.3885	20.383	20.4002	3	3	0	0	0	0.00623497	0.861339	242.878	93.5731	56.9441	94.7088	121.639	26.6604	7.26287	20.6631		298.885	326.554	283.703	62.3702	112.286	83.8208	117.789	60.397	65.1201	48.1812	54.5505	59.9246	93.7769	110.112	109.13	65.8162
228	M80T14_3	80.0516	80.0514	80.0517	13.9467	13.9229	13.9733	4	1	2	1	0	0.00632243	0.836598	671.538	919.049	968.003	929.895	114.361	164.632	47.498	28.4577		743.347	717.505	500.78	724.52	1117.53	810.917	988.199	759.548	1001.59	897.599	988.126	984.701	925.303	894.577	936.345	963.354
229	M573T20_1	573.486	573.484	573.487	19.6661	19.3663	19.863	8	0	0	3	3	0.00640663	0.250529	47.1198	181.686	449.361	317.257	51.3766	66.0684	225.231	115.795		4.82251	14.9567	50.2695	118.431	277.466	168.312	127.311	153.654	229.718	763.347	423.475	380.903	197.704	255.305	461.031	354.987
230	M536T23	536.165	536.163	536.165	23.4662	23.4597	23.504	3	3	0	0	0	0.00644604	0.861557	1741.73	52.5111	20.8029	54.9293	1308.27	29.7784	23.2434	6.45975		2668.95	2914.15	1281.89	101.924	14.8787	64.1837	85.1232	45.8586	40.5177	0	1.36279	41.3312	53.8787	47.4717	55.1664	63.2003
231	M873T22_1	872.577	872.572	872.578	21.5214	21.3857	21.7137	14	0	3	1	4	0.00650988	0.776991	2.21148	21229.1	1784.49	22342	3.99405	18231.6	3352.27	2081.06		0.661674	0	8.18426	0	3.83314	12046.3	36366	36500.4	9.71662	6811.68	187.634	128.949	19791.1	24881.5	22482.4	22213.1
232	M94T24_1	94.0663	94.0657	94.0667	24.2578	23.9475	24.4413	20	0	4	4	2	0.00658474	0.84998	585.735	677.278	818.374	1020.36	90.3292	156.882	149.447	174.343		508.008	523.786	606.359	704.788	610.006	581.089	606.206	911.813	836.092	627.305	992.103	817.997	1001.46	884.243	924.265	1271.49
233	M761T20_1	760.581	760.575	760.584	20.4614	20.2455	20.7187	28	0	4	3	4	0.00659633	0.802677	1.80099	8798.8	8032.84	11245.5	1.38407	4540.04	4971.1	3381.75		2.7805	2.98844	1.43501	0	3555.73	14452.1	9666.56	7520.81	8523.59	5382.5	3432.04	14793.2	8798.78	10469.5	16212.9	9500.62
234	M759T23_2	758.569	758.564	758.57	22.7623	22.5902	22.9072	11	0	4	2	4	0.0067006	0.152262	10.7014	2022.51	799.4	1334.66	10.5529	903.773	885.385	365.771		4.31142	3.68818	8.62092	26.1851	2679.35	711.818	2558.36	2140.53	1089.05	122.754	61.4736	1924.32	916.044	1140.3	1625.69	1656.6
235	M761T24_2	760.582	760.581	760.585	24.2069	24.0778	24.2872	12	0	3	3	4	0.00673252	0.78437	2.33331	783.975	963.368	921.171	1.62507	530.074	363.306	271.504		1.08855	1.01832	4.44018	2.78618	48.8065	956.431	826.166	1304.5	518.735	1402.23	1019.45	913.059	692.008	818.87	859.713	1314.09
236	M94T25_2	94.0662	94.0657	94.0666	24.7731	24.55	25.026	16	0	4	4	2	0.00678794	0.662084	763.221	960.02	492.263	1012.1	49.3037	215.7	158.8	243.714		728.678	735.655	835.571	752.98	1202.22	683.251	1020.43	934.176	632.669	265.516	515.464	555.401	1260.25	723.98	1160.15	904.032
237	M776T22	775.532	775.528	775.534	21.6256	21.3257	21.821	10	4	2	2	2	0.00681333	0.000996142	4579.07	1073.13	1345.04	948.861	1663.3	784.96	1967.95	94.9602		6709.24	2734.57	4835.67	4036.8	9.3042	1897.01	1125.29	1260.92	4183.26	20.5095	12.4313	1163.94	1024.74	980.025	980.762	809.916
238	M785T21_2	784.58	784.572	784.585	20.816	20.6363	20.9945	15	1	3	3	4	0.00686344	0.861579	130.518	751.148	769.655	1138.88	189.772	391.265	279.671	393.381		7.35451	40.9996	60.4498	413.269	1288.69	794.059	458.62	463.225	1020.62	977.28	648.55	432.175	1089.68	609.625	1343.22	1512.99
239	M762T22_3	761.585	761.583	761.588	21.8948	21.7248	22.1568	15	0	2	4	3	0.00693348	0.717827	6.37092	963.022	1215.4	675.518	3.32525	725.606	327.091	157.665		6.00064	4.01621	11.1814	4.28543	65.693	1091.64	866.591	1828.17	1474.67	1475.83	1115.04	796.056	863.172	515.926	743.638	579.335
240	M874T22_3	873.578	873.576	873.58	22.0086	21.8887	22.2118	10	0	3	0	4	0.00711892	0.0603321	1.14083	3874.73	99.0228	7687.37	0.892491	3544.1	128.747	4477.04		1.79128	1.90794	0.864084	0	4.20949	1945.97	7814.83	5733.91	10.3879	288.551	69.3186	27.8341	6538.85	2650.43	13455.2	8105.01
241	M771T8_1	771.212	771.209	771.215	8.06075	8.04363	8.09533	16	4	4	4	4	0.00720536	0.860104	2897.38	3995.7	4397.5	3779.05	581.111	424.573	605.307	315.924		2172.95	3440.49	2690.67	3285.41	3618.91	4259.97	3650.31	4453.61	4633.55	4907.54	4526.96	3521.96	4223.8	3540.72	3784.29	3567.41
242	M761T22_1	760.582	760.579	760.584	21.5005	21.3142	21.6207	19	0	3	4	4	0.00747576	0.0341437	1.35263	3627.58	7030.06	5864.98	1.09895	2129.71	3950.22	1880.22		0	1.24323	1.48667	2.68062	625.281	3698.03	5474.51	4712.5	5463.24	4792.68	12939.4	4924.92	8289.83	6394.67	4588.43	4186.99
243	M785T16_2	784.58	784.572	784.585	16.124	15.9274	16.2475	15	0	3	3	4	0.00764477	0.86111	54.9438	2016.26	841.851	927.207	107.156	1184.68	382.154	237.88		0.813615	0.399965	2.89155	215.67	3684.35	2032.7	1107.74	1240.26	1068.34	1258.92	466.245	573.896	1165.35	970.562	975.598	597.317
244	M761T26	760.582	760.579	760.584	26.1658	25.9618	26.6707	13	0	3	4	4	0.00770525	0.784983	4.3279	771.591	828.214	985.295	3.18503	462.553	501.931	113.426		2.56895	2.88341	9.10151	2.75773	77.8037	1010.01	998.38	1000.17	693.335	1037.67	203.15	1378.7	1091.19	1014.76	824.465	1010.76
245	M576T24_1	575.502	575.499	575.503	23.8387	23.7955	24.0778	14	3	1	4	4	0.00783156	0.0652492	274.868	294.223	643.276	594.794	183.872	169.4	160.746	79.0294		0.197382	385.823	345.097	368.354	379.93	42.6412	406.253	348.068	420.776	631.788	744.397	776.143	612.461	647.892	640.349	478.475
246	M873T25_2	872.574	872.57	872.577	24.9248	24.2808	25.1432	24	0	3	4	4	0.00797966	0.827693	2.51286	827.189	10375	1283.78	1.97035	567.645	7681.48	526.277		0.584338	1.81387	5.23855	2.4147	0.767	1248.16	1140.09	919.737	2770.1	10723.9	7193.68	20812.4	759.411	913.006	1825.77	1636.92
247	M958T23	957.633	957.63	957.635	23.2957	23.2802	23.3027	4	3	1	0	0	0.00799319	0.0487584	819.061	627.303	483.057	554.324	102.533	160.877	119.243	45.7849		954.651	841.977	745.612	734.003	829.551	676.63	537.994	465.035	304.243	538.676	545.083	544.226	522.467	549.435	620.524	524.87
248	M759T23_3	758.569	758.567	758.569	23.0138	22.9962	23.0557	5	0	2	1	2	0.00812016	0.000108592	12.5893	1587.46	946.243	1211.38	14.7065	304.527	1013.32	148.198		4.84364	2.91188	8.19723	34.4046	1280.81	1396.49	1726.97	1945.57	1365.7	144.201	91.5718	2183.5	1144.37	1390.34	1262.89	1047.93
249	M576T20_2	575.501	575.498	575.504	20.1053	19.9613	20.3297	11	0	0	4	4	0.00812175	0.257736	35.8663	211.491	531.101	694.774	30.2193	134.059	243.947	384.624		8.33254	16.1074	74.8878	44.1375	104.81	92.8942	363.459	284.803	829.887	626.734	368.018	299.765	632.654	1243.7	551.722	351.02
250	M318T14	318.3	318.299	318.301	13.725	13.7084	13.7473	14	4	3	3	4	0.00816247	0.861579	1317.37	1272.14	1079.16	1625.27	193.96	100.527	203.628	201.213		1225.15	1510.39	1090.87	1443.06	1218.07	1359.31	1353.69	1157.48	1185.22	918.066	1313.65	899.694	1921.02	1547.47	1562.06	1470.52
251	M601T20_2	601.42	601.419	601.42	19.9307	19.7938	19.944	4	3	0	0	0	0.0082919	0.861388	697.726	167.536	120.209	139.489	432.54	10.4288	15.2429	99.3269		878.103	1011.51	843.187	58.103	166.547	162.445	158.726	182.428	141.158	107.064	121.545	111.067	280.144	106.769	47.3243	123.718
252	M94T23_1	94.0664	94.0657	94.0668	22.676	22.476	22.83	14	0	4	3	2	0.00830931	0.843143	900.614	972.603	1020.61	1727.06	29.0702	455.475	236.112	335.393		870.654	882.761	933.896	915.147	790.351	764.219	1652.4	683.445	1281.17	744.268	1135.42	921.567	1445	2042.15	1429.4	1991.68
253	M760T20_1	759.573	759.569	759.575	19.8745	19.6383	20.0735	23	0	4	2	4	0.00831936	0.258294	21.9018	20045.4	11873.9	34137	42.423	6375.35	13439.9	17396		0.204295	0	1.87916	85.5238	28560.2	15362.2	14954.6	21304.6	23543.7	346.21	123.656	23482.2	23483.6	19714.3	35014.5	58335.8
254	M549T12	549.305	549.303	549.306	11.7159	11.6894	11.7275	10	2	3	4	1	0.00866825	0.860133	874.262	1065.27	1058.83	845.153	38.4297	96.628	48.5728	149.697		853.881	902.343	830.43	910.392	1145.54	1010.03	1148.15	957.35	1115.76	1054.15	997.707	1067.72	1032.03	838.384	844.645	665.549
255	M940T17_1	939.601	939.596	939.603	16.8282	16.7234	16.9732	14	4	3	2	4	0.00899857	0.795084	5808.96	2340.53	783.508	2642.5	1620.32	2354.91	941.955	1586.7		7504.39	5005.42	6769.85	3956.18	0	1051.54	2948.94	5361.63	1902.2	6.5326	0.973832	1224.33	834.072	3841.84	4099.97	1794.11
256	M760T24_1	759.569	759.569	759.57	23.8493	23.8293	23.8605	4	0	2	0	2	0.0091836	0.000110363	3.36821	368.182	234.624	328.888	4.7793	41.6607	254.383	60.2924		0	0	10.1383	3.3345	387.182	314.443	359.526	411.576	290.494	59.95	17.0406	571.012	278.544	275.196	387.086	374.726
257	M761T23_3	760.583	760.579	760.584	23.0343	22.9072	23.1317	9	0	2	3	3	0.00941259	0.442644	3.31854	1553.75	1916.06	1729.51	5.23364	1207.5	720.41	237.41		1.33235	0.168935	0.636672	11.1362	109.058	1629.88	3058.02	1418.05	1170.31	1429.49	2483.23	2581.19	1567.22	1797.42	1518.15	2035.24
258	M613T22	613.482	613.478	613.483	22.4118	22.0797	22.5738	17	4	4	4	4	0.00945434	0.860902	6517.53	4394.09	3555.7	3330.62	1406.99	1251.91	1300.78	584.33		8590.84	6194.7	5598.11	5686.48	4686.1	6045.59	3437.49	3407.17	5368.13	3032.12	3497.16	2325.42	4179.87	2958.15	2933	3251.47
259	M762T19	761.584	761.581	761.585	19.0405	18.7343	19.2982	13	0	2	2	4	0.00969247	0.861346	0.381084	250.591	436.405	751.161	0.46924	106.948	71.9124	499.876		0.562594	0	0.961742	0	111.195	257.39	371.868	261.911	372.262	519.479	473.413	380.467	336.061	811.138	1434.03	423.419
260	M331T9_2	331.081	331.079	331.081	8.86128	8.8404	8.86607	8	3	2	1	2	0.00978392	0.850571	207.344	147.679	166.944	219.256	37.7733	23.191	23.7326	22.1664		166.167	243.718	234.75	184.743	162.299	121.889	171.597	134.931	192.697	164.805	174.414	135.861	242.493	205.544	195.776	233.212
261	M782T20_2	781.552	781.552	781.554	19.5113	19.4402	19.5265	4	0	3	1	0	0.00994912	0.489131	30.3034	673.582	230.37	115.901	33.5563	280.62	371.536	40.7133		0.577499	2.00522	57.0508	61.5802	973.444	819.639	337.547	563.699	84.6208	38.342	12.6378	785.88	166.937	68.0662	120.416	108.185
262	M761T20_4	760.579	760.574	760.582	19.75	19.6893	19.8527	11	0	3	4	3	0.0100454	0.00157726	9.27043	3908.22	9896.58	14241	15.8888	1359.52	9260.94	4401.57		2.17217	0.995309	0.827537	33.0867	2114.74	5120.98	4785.48	3611.66	23774.8	5301.29	5747.83	4762.35	8688.63	14909.5	13951.8	19414.2
263	M759T17_1	758.566	758.558	758.567	17.187	17.0188	17.2623	7	0	1	2	2	0.0100544	0.826855	12.0344	730.133	308.826	1145.9	17.5068	80.4936	179.412	787.855		3.25826	3.6344	2.9537	38.2913	614.191	738.8	774.659	792.883	398.514	516.946	180.695	139.148	2305.83	850.991	880.17	546.623
264	M785T26_3	784.581	784.578	784.586	26.1425	25.9823	26.4412	11	0	4	2	4	0.0102619	0.861556	474.126	4505.4	2023.09	3604.62	300.257	1885.12	2076.65	776.554		516.829	437.952	105.272	836.449	7320.13	3813.54	3500.57	3387.38	3459.8	223.599	259.069	4149.91	3104.14	2806.73	4452.7	4054.91
265	M761T17_2	760.581	760.58	760.584	17.046	16.9928	17.1647	6	0	2	2	2	0.010361	0.861563	0.398874	477.526	363.418	555.261	0.49182	300.033	221.618	156.648		0	0	1.00901	0.586491	55.8631	481.604	636.05	736.589	72.5967	312.948	502.604	565.524	324.93	663.553	589.916	642.643
266	M940T16_1	939.6	939.596	939.603	16.371	16.1427	16.6511	31	4	3	2	4	0.0104189	0.861237	2457.47	783.429	600.319	1684.82	443.834	713.789	706.69	897.238		2933.07	2538.95	2497.48	1860.37	0	364.866	1291.86	1476.99	1385.26	2.40512	3.2656	1010.34	1019.87	2483.72	2432.02	803.684
267	M786T23_2	785.587	785.585	785.588	23.2751	23.2488	23.3402	8	0	3	1	4	0.0104403	0.0159112	9.38389	869.927	810.436	1507.68	5.7476	133.422	983.947	200.26		12.519	4.55118	4.55467	15.9107	870.227	1043.87	845.917	719.692	986.281	45.5275	76.6322	2133.3	1551.86	1336.9	1772.46	1369.51
268	M941T16_1	940.604	940.603	940.605	16.3011	16.1203	16.3888	13	4	2	0	1	0.0108945	0.861578	944.9	334.73	203.825	704.73	191.308	292.857	237.989	372.717		1180.98	780.675	1019.68	798.267	0	181.877	539.674	617.37	469.434	2.7551	2.94912	340.162	352.468	1147.07	875.265	444.117
269	M873T22_2	872.576	872.57	872.579	21.9755	21.7733	22.2162	17	0	3	2	4	0.0109234	0.743373	9.23117	22119.3	642.437	40017.2	3.37048	19043.4	1116.36	25545.2		10.8005	11.516	10.3838	4.22433	6.76893	15540.6	44953.6	27976.2	23.1864	2315.67	123.988	106.907	77477.5	20334.9	33247.4	29009
270	M754T24_2	753.606	753.603	753.608	24.2128	24.1288	24.2758	9	4	3	2	0	0.01132	0.023414	1805.07	1013.32	642.578	694.292	403.412	714.785	356.753	38.1874		2350.78	1406.01	1832.8	1630.69	3.64171	1673.28	1097.09	1279.28	1002.21	779.651	629.107	159.346	677.555	728.496	722.79	648.328
271	M787T19	786.595	786.595	786.596	19.1181	19.0713	19.1648	2	0	0	2	0	0.0114549	0.0474023	5.67628	460.247	673.108	687.386	9.02715	242.86	456.431	124.927		2.70402	0.533458	0.346126	19.1215	113.102	494.216	560.981	672.689	238.107	1169.01	949.242	336.075	515.714	792.403	765.984	675.445
272	M760T20_3	759.572	759.568	759.574	19.5115	19.4087	19.584	10	0	4	2	3	0.0116677	0.802415	37.5609	22796.1	13763.7	25313.5	74.1211	2955.94	18195.3	5233.93		0.651604	0.190696	0.659153	148.742	20307.1	26126.7	24445.4	20305.2	15477.7	488.133	215.839	38873	28126.5	19267	22900.3	30960.2
273	M872T24_1	871.57	871.569	871.573	24.4711	24.0965	24.6738	10	0	2	3	2	0.012058	0.0509099	2.90961	373.56	2987.87	696.21	5.07429	288.44	2190.19	510.795		1.16187	0	0	10.4766	18.613	392.131	359.148	724.349	192.147	5543.86	3027.26	3188.21	219.455	585.891	559.085	1420.41
274	M802T22_1	801.547	801.545	801.549	21.5011	21.4277	21.6235	10	4	1	1	4	0.0121481	0.12747	5059.18	824.415	1367.57	1449.04	2590.81	597.799	1906.3	200.201		8398.79	3633.74	5702.09	2502.08	4.502	1438.64	953.821	900.697	4182.77	315.691	88.6904	883.148	1528.66	1464.55	1635.08	1167.88
275	M786T26_2	785.587	785.584	785.589	25.6312	25.4893	25.7953	7	0	4	0	2	0.0122267	0.734666	1.69309	465.679	113.546	264.219	2.14104	309.541	127.638	54.1812		1.00734	0	0.934953	4.83007	914.279	306.478	223.553	418.404	237.068	3.11083	3.71814	210.288	232.153	283.772	330.964	209.985
276	M762T21_1	761.586	761.582	761.588	20.5215	20.2668	20.7808	24	0	3	3	4	0.01264	0.861572	2.5467	2278.97	2699.11	3893.37	3.81168	1704.4	1760.24	1277.32		2.1232	0	8.06359	0	404.157	4542.58	2100.7	2068.46	5116.77	1778.92	1089.49	2811.25	3678.03	5592.53	3807.3	2495.62
277	M762T22_2	761.586	761.582	761.588	22.4137	22.3235	22.5738	11	0	3	4	4	0.0128938	0.861305	0.631307	580.875	1161.42	671.029	0.718506	367.04	720.012	60.2165		0.275644	1.64279	0	0.606791	35.9781	813.4	690.231	783.89	766.697	659.485	2220.29	999.227	662.55	631.137	631.79	758.637
278	M637T20	637.304	637.302	637.305	20.3397	20.3327	20.3568	5	3	2	0	0	0.0129078	0.852078	1139.42	792.531	91.7953	60.5334	736.382	498.176	137.227	120.532		1472.07	1539.49	1510.49	35.6231	1059.37	1360.97	401.131	348.658	2.85154	43.536	24.6733	296.12	241.33	0	0.803567	0
279	M338T23	338.342	338.34	338.343	23.4932	23.475	23.772	20	4	4	3	4	0.0130037	0.566986	1748.16	1392.25	962.124	1010.25	390.216	374.6	246.025	199.282		2213.12	1524.27	1343.52	1911.74	1817.14	1594.07	1038.12	1119.66	1065.17	672.052	869.444	1241.83	757.949	1203.84	949.367	1129.84
280	M576T19_2	575.501	575.5	575.503	18.9056	18.7983	18.9872	8	0	0	3	4	0.0131697	0.512736	68.1573	481.304	1042.83	1291.66	57.4554	381.274	557.125	654.638		18.0691	19.0889	111.786	123.685	179.673	125.987	849.067	770.489	1752.22	1133.1	419.343	866.636	1271.85	1321.63	2087.94	485.244
281	M557T10_1	557.164	557.162	557.166	9.83531	9.82783	9.84353	8	2	2	1	3	0.0135631	0.71725	1049.69	1033.08	1166.19	1334.81	94.9721	89.9171	97.1052	174.486		1037.35	925.102	1086.44	1149.86	1059.23	1111.99	1057.46	903.657	1124.82	1210.6	1275.57	1053.76	1494.39	1378.61	1380.2	1086.03
282	M753T24_1	752.603	752.6	752.605	24.2128	24.1288	24.3685	15	4	3	4	4	0.0140665	0.806079	4986.53	2949.25	1826.81	1902.76	1252.05	2072.55	760.703	85.3958		6596.75	3608.42	5173.74	4567.23	4.7898	4720.69	3093.85	3977.67	2718.24	2163.92	1403.68	1021.4	1854.48	1909	2020.28	1827.29
283	M583T20_2	583.413	583.412	583.413	19.8698	19.7938	19.944	6	3	0	0	0	0.0141278	0.000148234	388.477	223.427	189.991	45.1577	211.733	29.351	111.198	33.7439		507.357	484.859	490.491	71.2019	257.325	200.702	238.534	197.145	29.9059	201.859	251.013	277.187	94.9598	34.8798	30.3438	20.4472
284	M557T10_2	557.164	557.162	557.164	9.6349	9.62997	9.64013	7	2	2	1	2	0.0142038	0.830775	99.6562	127.913	107.827	122.692	6.75444	6.64482	9.83067	17.969		95.8223	104.51	92.143	106.149	136.596	120.969	128.958	125.13	107.498	107.338	120.262	96.2105	149.347	117.533	112.462	111.428
285	M576T25_2	575.503	575.499	575.503	25.4477	25.3783	25.6328	3	0	0	1	2	0.0151222	0.000322712	97.9459	164.375	362.348	631.021	62.2603	67.5958	110.791	391.97		6.80034	146.714	123.89	114.379	117.876	94.9684	224.669	219.988	481.807	347.018	402.2	218.369	1199.42	355.317	582.12	387.226
286	M872T26	871.573	871.569	871.575	26.0255	25.7397	26.3903	28	0	3	4	4	0.0152071	0.29452	3.33771	25036	99697.2	50498.3	1.50816	17976.6	62778.1	35532		3.30658	1.30295	4.89432	3.84698	7.60689	38356.8	37856.9	23922.7	82721.8	48438.6	76456.8	191171	15598	76749.8	85178.8	24466.5
287	M600T20_4	600.415	600.414	600.416	20.4002	20.3885	20.4048	3	3	0	0	0	0.0152301	0.850341	418.238	116.178	83.5088	149.853	260.902	11.4574	51.015	28.959		555.307	570.059	519.397	28.1886	122.971	109.096	128.519	104.127	157.418	45.2121	54.6504	76.7552	137.53	183.275	161.937	116.672
288	M618T24	617.512	617.511	617.513	24.4963	24.4478	24.6237	6	4	0	0	0	0.0153703	0.793402	1346.21	1022	405.406	944.111	500.201	168.114	426.579	74.3024		1916.1	951.344	901.915	1615.49	1229.72	1083.59	859.199	915.494	857.225	681.371	21.7908	61.2382	1012.12	984.927	936.335	843.061
289	M761T21	760.582	760.576	760.585	21.0442	20.7725	21.3025	28	0	4	4	4	0.015461	0.853732	0	6347.76	5309.74	9347.06	0	4335.19	2156.35	4804.29		0	0	0	0	1101.16	9135.45	4572.18	10582.3	8220.15	5489.45	3184.87	4344.48	16540.1	7005.18	7276.7	6566.26
290	M614T22	614.485	614.481	614.486	22.4127	22.3235	22.5738	16	4	4	4	4	0.0155441	0.696151	2247.16	1513.56	1215.26	1199.49	504.348	418.843	518.826	199.259		2997.96	2084.41	1953.57	1952.69	1617.67	2055.83	1269.44	1111.32	1957.21	1006.34	1137.63	759.879	1492.83	1048.17	1122.1	1134.85
291	M786T20_4	785.587	785.585	785.59	20.0512	19.9837	20.1363	5	0	3	0	1	0.015873	0.497021	26.3341	486.446	368.447	367.711	37.1312	84.153	269.997	201.175		1.98023	8.76688	12.9742	81.615	410.209	545.086	418.304	572.185	500.69	665.743	255.094	52.2621	461.432	513.82	424.604	70.986
292	M762T21_2	761.586	761.583	761.59	21.1042	20.853	21.3025	20	0	3	4	4	0.0159156	0.00918589	7.03091	2108.73	2078.12	2630.97	14.0618	1927.6	382.523	551.165		0	0	0	28.1236	162.234	4733.09	1422.65	2116.95	2567.18	1951.35	2139.97	1653.98	3228.97	2922.65	2377.07	1995.2
293	M786T22_2	785.587	785.584	785.589	21.8887	21.6938	22.2153	17	0	4	0	3	0.0159357	0.61085	9.43498	751.273	554.333	1175.87	11.1714	131.145	758.368	364.099		2.62305	3.675	5.33358	26.1083	922.939	612.923	699.741	769.489	1662.95	59.9757	69.3117	425.096	1681.28	1006.59	1176.81	838.813
294	M761T20_2	760.581	760.574	760.585	20.0665	19.9663	20.2237	16	0	4	3	4	0.0164797	0.411332	13.4984	11890.6	6891.38	13591.7	3.67926	7526.55	672.514	7676.31		16.0999	15.5443	14.2453	8.10401	4608.88	21673.5	13647.5	7632.5	7736.41	6396.73	7126.49	6305.9	21675.3	18613.4	7451.51	6626.53
295	M94T21_2	94.0661	94.0658	94.0664	21.4948	21.3742	21.6207	16	0	4	4	3	0.0167427	0.77617	736.769	975.117	1604.73	1146.48	83.225	192.297	581.28	201.461		778.767	615.696	801.108	751.507	1097.25	1049.26	1065.74	688.222	2252.39	1049.77	1182.93	1933.84	1008.9	1341.84	940.108	1295.05
296	M874T21_1	873.577	873.573	873.579	20.7293	20.6578	20.866	11	0	3	1	4	0.0170586	0.252396	2.50746	2346.01	358.531	3465.86	1.95148	1631.8	501.794	2373.71		0	3.61489	1.9969	4.41807	0	3759.56	2973.04	2651.42	0	1101.39	190.333	142.398	7009.24	1966	2372.08	2516.12
297	M619T21	618.516	618.514	618.517	21.4756	21.4495	21.5017	2	2	0	0	0	0.0173454	0.833377	980.031	352.757	302.138	694.631	445.344	256.195	228.545	59.0612		1335.94	1006.68	1232.85	344.658	0.45838	614.911	396.26	399.401	584.61	198.795	54.1684	370.977	698.574	769.801	683.965	626.185
298	M762T23_2	761.586	761.583	761.587	23.2961	23.2488	23.4358	10	0	2	3	4	0.0175929	0.824009	0.618411	305.138	1007.89	494.161	0.593473	196.987	722.842	93.6055		0.476109	0.30693	0.198617	1.49199	18.384	367.795	366.451	467.924	299.066	474.556	1696.61	1561.32	453.768	383.432	591.797	547.646
299	M873T25_1	872.576	872.572	872.579	25.4132	25.2477	25.6328	17	0	3	4	4	0.0177405	0.855709	1.753	6066.62	33603.5	8938.98	0.784106	4175.22	25967.8	2595.35		1.22054	1.6114	1.27958	2.90051	1.33405	6676.09	8437.19	9151.86	4959.1	61796	19554.2	48104.7	11106.7	8835.69	10492	5321.52
300	M664T26	664.456	664.454	664.457	25.756	25.6205	25.8753	9	4	0	0	1	0.0178983	0.795564	3065.2	347.157	210.331	635.939	2341.47	226.505	292.393	432.358		1197.87	6489.16	2399.97	2173.82	15.6218	416.87	428.759	527.378	4.12541	4.72663	207.796	624.676	645.792	322.367	331.589	1244.01
301	M762T25_1	761.586	761.581	761.588	24.516	24.2872	24.541	9	0	2	3	4	0.0180852	0.852229	25.5908	394.266	549.455	697.844	4.47472	246.607	439.944	118.027		23.7515	30.2362	28.1354	20.2399	41.2793	496.435	430.368	608.984	408.005	1203.12	326.451	260.249	571.109	652.728	716.959	850.581
302	M761T17_1	760.582	760.58	760.584	16.6065	16.2179	16.826	12	0	3	2	3	0.0181514	0.780833	0.183042	338.261	312.451	336.929	0.214976	210.66	201.193	52.876		0.41418	0	0.317988	0	41.2435	349.245	525.351	437.206	53.3168	263.238	420.125	513.125	322.098	371.969	384.858	268.792
303	M575T21	575.5	575.499	575.502	20.8843	20.8203	21.0477	7	0	0	2	3	0.0181945	0.848272	21.8269	102.191	250.15	799.537	10.4447	57.1459	114.195	616.013		12.7198	13.379	27.5316	33.6771	48.8959	56.8272	155.507	147.536	417.707	220.102	199.953	162.837	1640.31	420.229	869.766	267.838
304	M969T24	968.636	968.634	968.638	24.1007	24.0567	24.1227	7	4	3	0	0	0.0184446	0.722061	1203.8	900.927	280.077	565.491	142.784	634.178	301.41	88.9078		1236.39	1177.49	1372.98	1028.34	0.534501	1457.58	956.823	1188.77	717.947	44.0926	130.424	227.845	618.573	610.484	600.306	432.601
305	M762T17	761.583	761.583	761.583	17.0406	17.03	17.0512	2	0	0	2	0	0.0184777	0.858104	0.351094	150.606	159.239	209.355	0.440229	98.5811	110.448	66.4812		0.912351	0	0.492025	0	6.03181	170.431	206.7	219.261	13.5663	145.73	203.306	274.355	117.193	251.509	263.839	204.88
306	M80T17_2	80.0514	80.0509	80.0516	16.8338	16.619	17.0512	12	1	3	2	0	0.0184946	0.861262	622.229	809.825	892.091	921.905	78.4449	155.06	108.966	129.689		572.117	593.43	739.166	584.202	1033.89	676.32	764.343	764.744	882.805	822.251	814.338	1048.97	741.873	1043.9	978.113	923.732
307	M940T15_1	939.6	939.596	939.602	15.2754	15.2199	15.3901	11	3	2	2	4	0.0186232	0.857681	645.926	96.1357	333.483	614.164	215.865	63.0041	387.065	131.686		806.098	786.059	338.596	652.949	2.95625	112.912	130.732	137.942	532.4	9.43176	10.66	781.44	494.093	790.153	535.85	636.559
308	M759T18_3	758.567	758.561	758.571	18.1294	17.924	18.2295	14	0	4	2	4	0.0186357	0.776098	149.266	1301.62	1284.11	4015.21	292.633	450.666	811.845	2796.4		1.28643	1.74541	5.826	588.205	1725.94	1656.24	904.25	920.044	2469.1	1152.9	739.578	774.856	1397.55	6234.16	6623.31	1805.81
309	M779T22	778.535	778.534	778.536	22.4308	22.408	22.4537	2	2	0	0	0	0.0186847	0.727362	50.7193	21.8476	27.6617	15.196	21.948	11.5173	10.3668	7.3		53.7586	34.2047	34.3013	80.6128	33.8153	21.4705	6.37238	25.7323	28.0027	23.2468	41.8334	17.5639	9.62789	25.3319	15.714	10.1105
310	M683T8	683.144	683.142	683.147	7.62593	7.58703	7.64095	9	3	1	2	3	0.0187468	0.845755	1091.91	842.446	837.801	1053.52	114.586	126.659	161.725	64.6479		958.96	1231.47	1121.86	1055.32	902.016	667.346	960.401	840.023	716.365	690.687	1026.92	917.23	1146.99	1041.12	1026.37	999.578
311	M799T24	798.52	798.516	798.522	23.8012	23.7723	23.9808	19	4	4	4	4	0.0189208	0.395785	18039.4	13422.5	9297.05	12736.3	1990.71	3229.83	2812.87	4462.34		17067.7	19316.4	15734.2	20039.4	17776.5	13564.1	12226.2	10123	10691.5	12077.6	8844.31	5574.74	8251.61	18911.3	12071.9	11710.3
312	M761T17_3	760.582	760.581	760.584	17.2993	17.241	17.4425	6	0	2	0	3	0.0193193	0.767566	0.474803	575.926	293.983	579.398	0.949605	415.212	159.469	228.755		0	0	1.89921	0	36.7266	498.334	1007.26	761.378	68.9538	293.193	398.101	415.686	314.301	868.394	605.568	529.328
313	M964T23	963.591	963.589	963.592	23.2802	23.2688	23.3027	3	3	0	0	0	0.0197175	0.740164	995.851	776.511	495.786	475.871	296.355	323.04	99.6518	37.1028		840.63	1409.11	733.964	999.698	1099.74	542.48	458.198	1005.62	424.386	642.958	466.934	448.865	468.324	514.184	493.137	427.841
314	M576T19_1	575.501	575.5	575.503	19.2307	19.0713	19.2982	10	0	0	3	4	0.0206772	0.744491	37.6442	243.16	998.521	874.458	29.1619	171.379	690.021	485.353		14.6466	10.3009	64.7656	60.8635	122.619	69.3872	384.205	396.428	871.622	1972.6	803.604	346.253	745.504	1574.1	726.449	451.776
315	M874T25_2	873.577	873.574	873.581	25.4012	25.265	25.6113	14	0	3	4	2	0.0206806	0.521143	1.55976	1270.54	5371.46	1690.33	1.12124	1242.17	4009.02	507.75		1.81749	0	1.74998	2.67155	0	2926.35	762.694	1393.13	892.577	4628.99	5338.86	10625.4	929.276	1933.26	1927.18	1971.61
316	M761T18_3	760.582	760.58	760.583	17.6455	17.4977	17.6992	5	0	2	1	2	0.0209923	0.861552	0.0641372	636.705	318.41	676.927	0.128274	426.372	160.529	359.12		0.256549	0	0	0	48.9798	599.911	991.353	906.575	81.9192	359.586	433.548	398.587	334.179	794.038	1129.05	450.442
317	M783T19_1	782.567	782.565	782.569	19.1775	18.977	19.3607	19	1	2	4	2	0.0211387	0.850268	1747.67	1659.2	6519.72	1102.29	3481	1815.65	2166.5	1206.74		2.0924	2.30643	17.1238	6969.15	3040.61	3411.46	116.223	68.5016	6548.61	8802.53	7124.13	3603.61	1612.95	143.618	83.6293	2568.98
318	M94T17_3	94.0659	94.0658	94.0659	17.4322	17.376	17.4585	3	0	1	2	0	0.0215586	0.8615	431.635	542.861	559.049	634.558	60.9912	44.2994	58.5416	121.536		454.403	468.754	462.807	340.575	510.016	499.362	579.959	582.106	539.938	513.538	537.708	645.011	490.859	772.58	685.343	589.45
319	M573T17	573.486	573.485	573.487	16.8363	16.8303	17.043	3	0	0	1	2	0.0218411	0.30852	7.84561	138.8	239.307	364.38	6.5873	60.6024	82.4673	260.195		0.424114	5.57509	9.30221	16.081	101.414	226.505	131.834	95.4466	212.239	361.641	182.548	200.801	112.799	449.554	691.213	203.955
320	M576T26	575.501	575.498	575.503	26.1218	25.825	26.426	17	3	3	4	4	0.0218611	0.834728	505.853	1093.33	1821.36	2276.54	169.747	547.837	1283.07	345.69		540.096	459.006	715.864	308.445	335.045	1150.7	1248.3	1639.29	1747.75	2313.44	94.9499	3129.3	2730.37	1924.65	2334.01	2117.14
321	M813T24	813.49	813.486	813.492	23.86	23.7713	23.9698	21	4	4	2	4	0.0222642	0.016795	1515.94	1512.3	852.387	1046.77	329.448	372.782	308.062	211.794		1858.25	1598.26	1539.72	1067.51	1921.87	1602.99	1021.55	1502.79	969.104	1207.95	487.531	744.966	925.623	1149.08	822.477	1289.91
322	M786T26_1	785.585	785.581	785.588	26.1565	25.9163	26.4412	11	0	4	2	4	0.0230544	0.816293	149.679	1177.79	421.195	1164.32	77.9336	821.76	506.067	124.448		197.025	160.342	36.4629	204.885	2220.42	211.62	1105.1	1174.02	1113.78	44.3081	43.3926	483.299	1216.91	1010.72	1301.43	1128.22
323	M873T21_1	872.575	872.571	872.578	20.6872	20.4982	20.9675	24	0	3	2	4	0.0234399	0.861579	2.94696	27914	1858.29	9018.09	2.848	23352.6	3023.73	3817.44		0	4.82542	1.07816	5.88424	0	17268.8	46966.2	47421.2	3.18794	6378.79	539.285	511.891	11661.7	6969.78	12742.7	4698.17
324	M547T7_1	547.144	547.142	547.145	6.97051	6.85155	7.0808	32	4	4	4	4	0.023673	0.861243	1806.74	975.943	1248.48	2135.19	350.898	67.077	808.606	434.019		1309.75	2030.4	1811.09	2075.71	1064.1	901.27	963.75	974.652	2456.82	850.339	929.177	757.579	2402.62	2605.64	1770.56	1761.94
325	M874T26	873.577	873.574	873.58	25.945	25.6542	26.221	25	0	3	4	4	0.02369	0.164539	4.52781	4838.9	7434.83	7830.3	0.723174	4213.41	4722.31	2347.74		5.10877	5.01854	4.44822	3.5357	2.56707	3641.69	10117.7	5593.67	2182.62	13278.1	8719.76	5558.78	5138.92	6740.22	9030.36	10411.7
326	M782T20_1	781.552	781.55	781.554	19.7712	19.6773	19.8527	5	0	1	1	3	0.0236996	0.465802	176.626	317.08	229.83	736.099	293.153	152.217	170.394	297.919		4.24174	7.65361	81.519	613.091	538.168	294.461	203.285	232.407	483.537	123.936	138.646	173.2	298.028	961.241	820.179	864.948
327	M761T10_1	761.228	761.224	761.23	9.83482	9.8174	9.87315	16	4	4	4	4	0.0239814	0.860814	3328.31	3376.26	3736.82	4240.45	502.588	168.289	495.363	316.537		3582.54	2661.73	3248.3	3820.67	3232.45	3558.46	3480.25	3233.88	3550.3	3769.44	4400.48	3227.07	4287.03	4565.34	4303.58	3805.85
328	M573T20_2	573.486	573.485	573.488	20.4161	20.2488	20.6048	6	0	0	0	3	0.0240446	0.748497	49.7797	113.958	152.679	355.784	24.7838	31.4678	14.5822	244.604		42.6068	52.3751	81.8513	22.2854	156.139	81.9681	116.485	101.241	136.124	168.477	160.607	145.508	348.33	703.048	209.426	162.33
329	M894T26_1	893.553	893.55	893.556	26.0516	25.9477	26.0693	8	0	3	1	4	0.0240727	0.000536146	2.68608	973.108	418.442	997.706	0.776966	705.337	552.043	80.8292		3.83914	2.21151	2.4611	2.23259	4.41983	1694.77	1134.26	1058.98	1241.75	64.3502	162.087	205.576	951.304	1117.23	976.75	945.538
330	M653T10_2	653.481	653.479	653.483	9.56707	9.55062	9.57082	7	3	3	0	1	0.024102	0.827686	851.403	760.973	53.4415	608.956	137.365	510.711	31.3602	414.133		997.808	725.427	743.479	938.899	974.411	1235.98	787.098	46.4042	93.3982	63.3978	30.6147	26.3553	921.272	918.614	45.3195	550.617
331	M759T25_2	758.567	758.567	758.569	25.0933	25.0478	25.1337	7	0	3	0	4	0.0244353	0.00759494	5.41657	561.938	200.353	681.971	5.86801	297.861	187.395	475.241		0.244687	0.431556	10.7407	10.2493	237.555	387.978	754.077	868.14	332.7	48.1868	30.7027	389.824	238.272	343.923	1247.27	898.417
332	M596T9	596.438	596.437	596.439	9.43652	9.43533	9.45752	10	4	3	0	3	0.0246911	0.468686	1098.44	963.317	67.2265	798.67	148.427	663.055	26.9196	538.884		1188.4	900.554	1071.74	1233.08	1326.81	1563.86	906.44	56.1673	90.8585	90.0132	47.0946	40.9397	1249.22	1138.73	56.9451	749.78
333	M759T24_2	758.568	758.564	758.57	23.5754	23.535	23.6612	10	0	4	2	4	0.0247515	0.849897	14.533	1375.49	942.87	1419.01	16.0869	303.77	1143.67	339.002		0.810724	4.97181	15.5544	36.7951	1037.26	1242.34	1481.54	1740.81	992.806	164.481	72.1315	2542.06	922.196	1530.41	1686.76	1536.67
334	M600T20_3	600.415	600.414	600.415	20.1991	20.0993	20.2085	4	3	0	0	0	0.0251231	0.860485	627.261	126.815	88.5081	241.257	450.531	5.96295	48.5971	108.675		668.121	1157.63	626.977	56.3183	125.841	131.382	131.279	118.757	153.303	68.3364	38.9559	93.4369	166.665	299.191	364.415	134.756
335	M785T16_1	784.58	784.573	784.585	16.4032	16.3264	16.5598	10	0	3	3	4	0.0251896	0.774783	91.3301	1484.03	2370.98	1016.08	178.663	489.557	1714.18	162.801		0	2.71736	3.28732	359.316	2031.47	1707.37	908.392	1288.9	4669.68	2455.54	594.52	1764.19	1250.65	999.636	892.341	921.697
336	M806T19	805.54	805.538	805.54	19.0483	18.9338	19.1415	3	0	0	2	0	0.0256468	0.00337153	13.8272	27.8895	885.326	11.8611	22.1216	15.1965	823.341	10.5579		0.868876	2.37788	5.15981	46.9024	14.0261	49.2545	26.9678	21.3097	47.3224	1899.47	1176.34	418.168	20.7621	3.10636	2.34011	21.2358
337	M653T10_1	652.98	652.978	652.982	9.56707	9.54618	9.57082	9	4	3	0	2	0.0257136	0.861558	978.793	881.255	61.6218	696.344	136.94	608.392	34.3872	472.687		1098.3	861.67	858.742	1096.46	1076.01	1508.12	883.978	56.9175	103.589	75.6971	36.5807	30.621	1097.34	1006.67	57.6562	623.706
338	M786T21_1	785.587	785.582	785.588	21.1635	20.9725	21.3443	12	0	4	1	4	0.0258425	0.161984	39.557	404.932	438.916	1067.85	18.577	167.95	552.773	569.897		36.5465	40.2286	18.1094	63.3435	463.717	616.291	271.402	268.318	1267.78	174.978	171.151	141.759	1893.34	964.104	602.835	811.113
339	M963T23	962.589	962.585	962.591	23.291	23.2685	23.3707	16	4	4	4	4	0.0259023	0.529718	4566.45	3652.72	2752.82	2495.63	896.524	1375.48	707.16	95.5565		4556.27	5815.39	3742.07	4152.05	5082.58	2595.97	2360.48	4571.82	2415.42	3142	3512.3	1941.57	2401.48	2616.24	2439.78	2525.02
340	M702T20_1	702.467	702.465	702.47	20.1228	20.0055	20.2983	9	1	0	1	4	0.0263248	0.861469	129.42	109.542	383.738	1015.3	68.1548	25.2627	556.991	578.52		163.762	179.947	144.439	29.5336	133.104	125.686	102.149	77.2285	1218.52	104.874	133.832	77.7269	148.516	1278.33	1342.71	1291.63
341	M758T19	757.555	757.552	757.557	19.068	18.7925	19.3052	25	1	2	4	2	0.0264073	0.0612178	1023.82	1556.18	5177.17	1136	2046.74	1783.12	2238.47	1391.95		0.407971	0.693126	0.24859	4093.94	3348.8	2830.03	41.1605	4.71269	2454.48	6930.07	7089.71	4234.41	1645.33	23.4462	0	2875.22
342	M762T18_2	761.585	761.583	761.586	17.9728	17.8585	17.9742	3	0	2	1	0	0.026452	0.858085	0.65077	310.115	179.176	268.662	0.567824	221.728	117.943	75.3034		0.627864	0.58991	0	1.3853	11.969	548.422	343.04	337.031	19.5044	175.783	222.436	298.983	176.467	353.124	298.492	246.565
343	M786T20_2	785.586	785.585	785.587	19.7675	19.6383	19.8597	7	0	2	0	3	0.0268548	0.172902	25.5615	371.933	258.763	424.261	44.4409	70.3825	206.775	255.299		0.796258	7.10048	2.24908	92.1001	436.97	312.658	309.464	428.638	414.959	449.822	144.612	25.6608	370.165	612.047	629.818	85.0126
344	M783T17_2	782.568	782.566	782.57	16.7676	16.5919	16.923	16	1	2	4	2	0.0268803	0.86039	2197.03	6571.94	23568.5	6987.27	4381.57	7558.93	13214.9	8578.53		0.330678	0.803712	17.6135	8769.38	13715.2	12492.5	57.7424	22.2759	22030.6	17190.6	12534.1	42518.5	10186.7	57.8523	32.8752	17671.7
345	M874T22_1	873.579	873.574	873.58	21.5182	21.298	21.788	21	0	3	1	4	0.0274626	0.74153	0.0745359	4207.02	303.171	3676.5	0.149072	4159.45	505.544	590.402		0.298144	0	0	0	2.56393	3202.35	9945.97	3677.19	0.806017	1059.41	90.3825	62.0848	2918.21	4338.58	3606.83	3842.38
346	M636T20	636.421	636.421	636.422	20.0342	20.0305	20.0432	3	3	0	0	0	0.0275772	0.861418	944.002	650.467	170.561	186.002	629.278	81.4238	215.325	276.228		1244.92	1343.73	1181.98	5.38263	759.358	642.876	637.526	562.108	200.413	7.9172	10.0956	463.82	593.748	31.0217	1.80513	117.433
347	M576T18_3	575.501	575.499	575.503	18.386	18.3205	18.4907	6	0	0	3	3	0.027627	0.401857	63.6583	724.904	793.257	1893.22	53.5318	451.716	278.746	1356.88		18.2534	43.6444	141.061	51.6742	92.2793	729.588	952.99	1124.76	904.471	671.622	1119.31	477.625	1179.41	1660.47	3868.44	864.556
348	M757T19_2	756.553	756.55	756.554	19.1378	18.977	19.285	16	1	2	4	2	0.0276627	0.657503	2934.5	3160.41	16467.6	5877.21	5867.62	3642.73	5702.02	8391.66		0.528837	1.30631	0.223072	11735.9	6941.3	5619.17	64.0231	17.1448	17968.7	19431.3	20421.2	8049.07	5601.4	67.1112	6.48782	17833.8
349	M94T26_1	94.0662	94.0656	94.0667	26.1128	26.0203	26.426	15	0	4	4	4	0.0278142	0.654299	744.64	1144.35	751.324	1496.3	66.6778	271.395	555.765	307.265		710.209	668.329	809.939	790.082	1382.84	1363.69	840.67	990.214	1373.52	1066.99	288.084	276.706	1789.64	1689.64	1109.12	1396.82
350	M874T25_1	873.576	873.573	873.578	25.0462	24.6963	25.1432	11	0	3	4	1	0.0281099	0.861579	9.55324	334.948	2411.76	477.649	13.2131	222.528	2076.32	181.154		0	28.2596	0.466946	9.48637	6.08584	390.68	471.097	471.929	395.463	4722.15	944.351	3585.1	237.079	442.423	641.078	590.016
351	M94T15_2	94.0662	94.066	94.0665	15.031	14.9249	15.0333	4	0	2	2	0	0.0282399	0.858621	331.76	446.526	470.214	479.84	48.8818	105.79	48.4904	38.3223		360.672	274.973	308.826	382.57	603.567	406.67	403.071	372.796	399.344	478.765	504.254	498.492	518.638	454.895	505.945	439.88
352	M940T26	939.6	939.596	939.603	26.1123	26.0152	26.408	14	4	2	4	4	0.0282768	0.85998	5001.62	740.807	13062.9	2376.73	2786.79	265.202	10174	330.339		4875.83	4945.6	8503.04	1682.02	843.813	966.573	794.79	358.052	1989.42	19922.8	7046.4	23293	2543.33	2355.03	1924.38	2684.17
353	M940T16_4	939.601	939.597	939.602	15.5209	15.4216	15.6299	11	4	2	1	4	0.0283904	0.856625	1117.29	245.52	518.39	988.05	426.166	191.204	596.838	205.377		1342.7	1298.97	478.907	1348.6	2.40913	186.306	422.824	370.542	875.774	11.0548	13.5843	1173.15	749.868	916.36	1234.25	1051.72
354	M597T9	596.939	596.939	596.941	9.43585	9.43533	9.43698	5	1	2	0	2	0.0284284	0.860874	807.96	720.45	55.0261	572.997	130.464	496.868	26.7567	399.393		877.234	637.812	780.214	936.58	992.915	1169.69	679.096	40.1026	81.5427	74.2532	35.9426	28.3658	930.006	818.679	38.0799	505.223
355	M600T24	599.503	599.498	599.503	24.4921	24.4637	24.62	4	0	0	1	2	0.0286802	0.828917	270.477	194.622	143.914	398.127	21.3387	44.407	110.419	176.562		271.07	256.523	300.414	253.902	211.349	249.796	156.792	160.55	283.999	179.357	68.2162	44.0814	653.694	310.373	370.905	257.536
356	M786T20_3	785.586	785.583	785.588	20.3317	20.2255	20.517	8	0	2	0	3	0.0289751	0.861556	27.0905	470.011	370.979	596.624	46.3061	21.9179	255.786	395.144		4.32124	6.61258	0.965722	96.4624	465.384	495.757	475.791	443.113	594.479	581.476	216.598	91.3647	1101.07	639.195	499.918	146.31
357	M94T12	94.0661	94.0661	94.0662	12.1695	12.1471	12.1873	3	0	1	2	0	0.0291289	0.861524	370.479	408.656	501.826	494.701	29.5565	63.4686	102.345	20.1072		367.613	391.153	329.743	393.407	315.98	449.023	450.597	419.024	493.421	435.478	649.104	429.302	510.244	513.886	476.954	477.721
358	M710T10	709.522	709.521	709.524	9.67648	9.65702	9.67745	5	2	2	0	1	0.0305909	0.861464	656.462	585.435	42.7659	490.701	74.7695	411.995	22.0233	340.194		739.056	593.926	592.407	700.46	756.573	1014.19	526.497	44.483	68.4253	53.0349	29.5869	20.0166	757.92	745.216	36.3025	423.367
359	M935T17_2	934.645	934.643	934.647	17.3393	17.1477	17.4592	9	3	2	0	0	0.0308585	0.0248994	1409.2	775.579	159.347	706.048	725.214	589.038	221.9	289.474		1027.43	1785.48	2215.22	608.695	0	641.182	1170.22	1290.91	471.24	0	1.17329	164.977	429.558	1022.19	878.848	493.599
360	M761T23_2	760.581	760.579	760.585	23.2963	23.2488	23.4358	11	0	2	4	3	0.0311755	0.712696	2.26912	926.623	2306.13	1566.47	1.01685	553.098	1778.06	466.883		0.941015	3.25366	2.04738	2.83444	97.3756	1180.64	1222.32	1206.16	708.84	1290.1	2497.85	4727.71	1317.32	1128.67	2196.52	1623.38
361	M872T19_1	871.572	871.568	871.575	18.9013	18.5755	19.0928	26	0	3	2	4	0.0317061	0.227947	1.21861	1875.29	819.335	1173.11	0.898753	1268.91	802.376	319.264		1.81258	1.97273	1.08913	0	0	2394.93	2303.4	2802.85	2.07667	1887.06	908.717	479.491	1068.79	1029.02	1646.09	948.539
362	M888T25_1	887.559	887.556	887.564	24.55	24.2808	24.7087	13	0	3	4	2	0.0317904	0.0246792	4.4679	296.053	1216.54	915.368	5.20645	141.204	675.806	849.831		0	0	9.794	8.07758	396.735	373.474	324.951	89.0523	568.423	895.075	2135.33	1267.33	685.935	2159.15	246.098	570.29
363	M514T10	514.36	514.36	514.361	10.3556	10.3456	10.3808	4	0	0	4	0	0.0324681	0.859268	19.82	322.821	748.483	330.569	10.5221	439.401	32.5342	395.259		11.0362	28.0703	29.7504	10.4229	12.16	296.955	29.882	952.287	744.728	794.503	736.017	718.682	16.9479	14.628	835.53	455.171
364	M94T16_2	94.0662	94.0659	94.0664	16.3287	16.0771	16.4858	8	0	2	2	1	0.0329316	0.693876	336.935	425.869	491.207	466.325	22.2696	81.9788	56.1284	87.4197		319.716	328.992	369.661	329.371	344.005	374.318	523.421	461.73	466.689	483.917	442.726	571.497	413.286	547.106	533.704	371.204
365	M760T23_2	759.571	759.569	759.573	22.7642	22.7205	22.8082	7	0	3	1	3	0.0334919	0.861574	3.79592	521.653	331.543	389.362	3.9632	151.165	406.792	56.532		1.52702	0.940175	3.14213	9.57435	542.697	323.797	528.418	691.702	380.933	36.1144	20.7102	888.413	328.071	369.746	462.78	396.852
366	M968T24	967.633	967.628	967.635	24.079	24.0515	24.1227	12	4	3	1	4	0.0336744	0.229719	2550.8	2117.55	625.677	1291.87	339.011	1488.74	748.735	153.441		2497.94	2471.16	3021.32	2212.78	2.14862	3462.46	2317.72	2687.87	1726.18	75.8409	258.768	441.919	1419.7	1309.79	1366.22	1071.77
367	M873T20_3	872.576	872.57	872.578	20.3298	20.2262	20.4347	11	0	1	3	3	0.0342482	0.0574419	0.975519	5615.69	2171.68	4449.9	1.21339	3885.69	3046.22	589.852		0.375813	2.7288	0.797466	0	0	8925.32	6497.49	7039.96	0	6661.17	1387.32	638.244	5087.18	3718.05	4276.32	4718.05
368	M874T20_1	873.578	873.574	873.58	20.4653	20.3462	20.5895	10	0	3	1	3	0.0348431	0.749588	7.71447	2117.7	634.356	1387.41	14.852	1508.07	934.928	457.985		0.873982	0	0	29.9839	0	3445.67	2875.11	2150.01	0	2023.46	309.143	204.824	1647.92	841.315	1196.74	1863.66
369	M576T25_1	575.502	575.501	575.503	24.9515	24.8763	25.1175	7	3	0	0	4	0.0354921	0.663805	290.876	270.044	310.241	782.997	202.49	144.663	80.6166	421.381		11.3633	456.486	421.873	273.781	239.396	79.5415	357.184	404.054	427.121	252.316	261.487	300.042	304.136	657.83	1314.45	855.57
370	M785T16_4	784.579	784.574	784.585	15.5533	15.3901	15.6078	9	0	3	1	4	0.035567	0.754877	30.0627	1141.39	874.724	744.312	56.2366	489.657	564.228	590.933		1.80342	1.44898	2.58388	114.415	1542.05	1586.41	678.968	758.132	1214.66	1483.42	302.825	497.994	1629.8	427.235	433.244	486.972
371	M758T20_1	757.555	757.552	757.557	19.5194	19.3957	19.728	16	1	2	4	2	0.0361421	0.0847184	740.387	1920.49	4566.51	1676.77	1480.08	2204.18	457.12	1919.82		0	0.691604	0.352822	2960.5	3655.29	3995.83	20.1623	10.6845	5174.67	4660.32	4245.83	4185.23	3005.15	43.5524	15.5329	3642.84
372	M873T26	872.575	872.572	872.579	26.0255	25.6542	26.3903	27	0	3	4	4	0.0364697	0.861284	6.94218	32518.8	43448.1	30466.7	2.68723	27841	8757.27	23722.4		4.46471	8.16967	4.99444	10.1399	8.69691	20743	46025.8	63297.8	44911.1	37895	55207.2	35778.9	8428.47	50734.8	11474.4	51229.1
373	M618T20	618.411	618.411	618.412	20.0342	20.0305	20.0432	3	3	0	0	0	0.0368455	0.859248	743.531	515.385	157.39	179.461	494.128	53.3657	178.657	216.293		996.512	1084.01	880.662	12.944	553.286	550.162	519.398	438.693	171.581	38.8174	14.5858	404.577	498.06	63.3068	28.9464	127.533
374	M941T17_1	940.604	940.602	940.606	16.6706	16.5177	16.8537	17	4	2	0	2	0.0370559	0.85784	1502.35	598.236	246.44	1044.82	639.413	558.305	293.436	641.289		2136.39	972.305	1969.09	931.614	0	259.325	1174.61	959.004	595.023	3.35277	3.76081	383.623	542.551	1157.07	1907.97	571.698
375	M759T20_1	758.569	758.561	758.573	20.3876	19.945	20.8977	54	0	4	3	4	0.0389246	0.00208294	47.8741	57337.7	35009.1	48962.5	95.6378	13283.8	46707.5	17502.3		0	0.165539	0	191.331	74964.9	43582.9	58715.8	52087.2	39398.3	1015.01	154.341	99468.8	52389.4	69774.7	46338.9	27347.3
376	M941T17_2	940.604	940.601	940.607	17.266	17.0083	17.4675	18	4	2	0	2	0.0391106	0.0170318	3144.73	1308.07	294.326	1100.4	2102.28	1152.45	407.252	384.878		1642.96	5901.6	3660.74	1373.61	0	686.315	2161.91	2384.05	866.953	0.597162	5.72452	304.029	757.623	1324.39	1526.98	792.586
377	M784T19_1	783.571	783.568	783.572	19.0924	18.977	19.2577	12	1	2	3	1	0.0394226	0.847774	638.716	824.987	2587.4	575.174	1271.64	912.213	983.622	667.662		0.874571	1.72826	6.0907	2546.17	1504.54	1717.93	59.7555	17.7203	3062.25	3400.59	2713.55	1173.23	797.766	66.1939	15.6227	1421.11
378	M540T9	539.896	539.895	539.898	9.30403	9.3035	9.30408	3	0	2	0	1	0.0406535	0.858143	676.383	627.876	45.2643	533.016	71.1574	462.03	18.59	370.377		774.168	605.056	653.387	672.92	795.256	1133.22	547.193	35.8339	57.6382	64.6264	31.0056	27.7872	875.249	736.179	31.8336	488.803
379	M761T18_1	760.581	760.579	760.584	18.0145	17.7593	18.164	16	0	3	3	4	0.0411032	0.850835	2.49952	741.302	454.313	1193.05	3.55187	452.372	250.171	892.791		1.03153	0.0915918	1.09211	7.78284	76.9764	838.046	992.236	1057.95	99.2176	462.443	654.299	601.292	490.295	2398.31	1340.84	542.757
380	M573T20_3	573.486	573.484	573.488	20.0861	20.005	20.1637	4	0	0	1	3	0.0415853	0.143935	64.4788	184.41	459.512	293.242	31.818	31.6824	341.543	41.9366		51.4455	70.225	105.59	30.6541	227.789	162.289	188.173	159.388	243.683	962.125	385.518	246.724	266.619	249.397	337.476	319.476
381	M577T22	576.505	576.504	576.506	21.7461	21.6207	21.8482	4	0	0	0	2	0.0415992	0.00134393	281.736	97.3263	109.443	585.614	308.193	78.7954	61.7589	341.234		17.6934	127.86	262.416	718.976	201.79	10.8555	94.4244	82.2348	166.151	159.542	53.4951	58.5845	134.459	960.6	590.034	657.361
382	M872T20_1	871.572	871.568	871.575	20.2433	19.8978	20.5895	34	0	3	3	4	0.0417224	0.00425784	0.35902	11436.1	4269.13	9355.21	0.433241	7916.28	6218	3486.51		0	0.563913	0.872168	0	4.38438	15749.8	17581.3	12409.1	0	13487.4	2315.07	1274.05	10871.5	4176.86	11755.2	10617.3
383	M600T22	599.502	599.5	599.503	21.5005	21.3795	21.5825	11	3	3	1	4	0.0426069	0.556432	3025.7	708.009	1884.47	1370.77	1618.97	444.795	1003	557.015		4401.9	3171.1	3812.56	717.252	81.484	1061.41	705.279	983.868	593.396	1665.31	2924.83	2354.35	1423.39	1247.48	2080.75	731.434
384	M888T25_3	887.561	887.556	887.563	24.828	24.733	24.8758	6	0	1	3	2	0.0426198	0.775333	4.32928	699.917	2099.44	1533.07	5.1583	305.672	1701.91	819.981		0.939859	2.06518	2.29656	12.0155	942.454	751.816	848.877	256.521	1460.46	575.007	4525.98	1836.33	1950.08	2477.03	738.501	966.677
385	M758T18_1	757.555	757.552	757.558	18.3205	17.8618	18.7343	39	1	2	4	2	0.0435707	0.861579	1098.4	1617.66	5561.13	1659.32	2194.36	2022.48	2445.44	1925.21		1.77457	0.649307	1.23449	4389.93	4223.86	2212.91	25.0052	8.87303	4581.44	4394.68	9214.62	4053.78	2820.37	38.7683	12.9758	3765.18
386	M94T21_3	94.0658	94.0658	94.0662	20.7038	20.6148	20.8048	5	0	3	2	0	0.0439233	0.860158	1020.94	1227.01	1503.16	1493.98	40.8385	228.447	393.201	163.149		965.469	1029.95	1024.6	1063.74	1460.78	1384.38	1013.41	1049.46	1688.98	1672.08	1736.8	914.797	1705.3	1480.56	1307.19	1482.88
387	M715T22	714.505	714.502	714.507	21.5822	21.2393	21.8372	24	4	3	3	4	0.0439832	0.861507	7192.69	3113.41	2508.23	2997.11	2638.74	2566.24	1814.88	1956.38		9922.53	7230.03	8000.75	3617.44	44.0656	6319.09	3203.73	2886.74	10.7504	4356.25	2738.42	2927.5	5702.04	1026.92	2713.69	2545.78
388	M794T24_3	793.599	793.594	793.601	23.5968	23.4358	23.6827	17	4	3	4	4	0.0439898	0.000329634	5455.77	3070.52	1741.02	3099.49	1942.34	1971.58	983.378	1341.69		5382.3	4617.65	3653.82	8169.29	114.19	4011.04	4027.28	4129.57	3213.82	1325.19	1226.87	1198.18	1223.64	3044.05	4147.42	3982.86
389	M785T26_2	784.583	784.579	784.585	25.7243	25.565	25.9248	15	0	4	1	4	0.0442783	0.852897	32.3251	1518.34	416.19	1096.46	24.9621	1075.38	418.716	785.35		7.70512	14.2177	50.3355	57.0419	2919.47	538.671	829.28	1785.93	1007.58	148.117	93.1425	415.915	500.674	527.737	1181.79	2175.64
390	M783T22_2	782.565	782.562	782.567	21.5212	21.3813	21.6682	8	1	2	2	1	0.0444027	0.825947	1183.12	824.013	1958.14	562.828	1063.24	278.224	635.511	26.0898		1.3719	1105.1	1039.93	2586.09	1115.04	989.811	684.191	507.011	1449.65	2885.76	1797.32	1699.83	597.986	549.549	565.858	537.919
391	M781T20_1	780.549	780.547	780.55	19.6383	19.4402	19.8597	9	0	3	2	3	0.0444324	0.813866	94.5129	1667.6	822.074	1412.72	110.134	698.169	918	895.47		3.753	5.86687	138.393	230.039	2558.62	1810.85	912.745	1388.19	1131.91	99.2301	73.4901	1983.67	1096.43	287.38	2137.48	2129.59
392	M873T18_2	872.575	872.572	872.577	18.0737	17.7415	18.1792	7	0	3	1	1	0.0450072	0.000866551	0.0982383	510.662	242.935	385.774	0.196477	400.543	199.082	106.584		0	0.392953	0	0	0.824252	626.234	963.03	452.561	5.45081	426.685	386.622	152.981	269.723	407.233	521.608	344.531
393	M803T21_2	802.536	802.533	802.547	21.1362	21.1188	21.3627	7	3	1	1	0	0.0458359	0.0941414	2493.26	770.749	419.442	275.238	1964.02	812.836	277.552	229.72		163.137	2691.75	2174.99	4943.15	1907.69	0	468.536	706.772	12.8155	633.846	541.208	489.898	6.04123	566.965	248.348	279.598
394	M779T19	778.532	778.531	778.532	19.1181	19.0713	19.1648	2	0	0	2	0	0.0459645	0.0326927	54.2533	72.7223	430.596	56.3127	94.4969	79.8599	365.412	54.725		0.479958	12.8306	7.90868	195.794	161.606	118.805	5.9176	4.56056	140.634	763.412	729.182	89.157	81.0523	13.3981	8.98392	121.817
395	M785T15_2	784.582	784.58	784.584	15.2724	15.2431	15.2942	4	0	3	0	1	0.0464124	0.0539919	13.0541	708.169	504.925	590.12	23.7485	342.485	339.637	427.644		0	1.19695	2.37212	48.6472	905.827	1088.73	398.765	439.354	804.606	789.745	166.258	259.093	1229.85	355.023	354.293	421.314
396	M282T20_1	282.279	282.277	282.28	20.3315	20.205	20.3715	11	3	4	3	1	0.0464175	0.801878	2753.2	3130.1	1012.67	625.34	1850.01	564.798	1323.46	1189.9		3168.06	4009.81	3804.21	30.7261	2710.82	3300.11	2654.21	3855.24	23.3672	440.997	624.666	2961.66	2409.65	22.044	0	69.6601
397	M762T25_2	761.586	761.583	761.586	25.0949	24.8208	25.1337	6	0	2	1	3	0.0464961	0.842932	4.29105	210.726	189.281	228.012	2.06146	183.392	112.212	41.9137		7.30576	3.61332	3.60749	2.63762	10.7148	172.734	204.975	454.481	139.028	110.263	152.302	355.529	172.664	218.356	261.179	259.849
398	M786T19_1	785.585	785.585	785.587	19.1978	19.085	19.2982	7	0	4	0	3	0.046616	0.0117613	33.4038	662.184	365.801	500.864	61.9228	225.544	311.149	408.684		1.15659	2.50907	3.67449	126.275	615.416	368.63	776.042	888.648	517.663	726.536	163.693	55.3134	350.335	521.116	1050.52	81.4849
399	M759T17_2	758.566	758.561	758.568	16.7872	16.5961	16.923	6	0	2	1	2	0.0468368	0.321479	3.29717	353.772	315.344	377.752	4.37855	29.3043	325.486	172.292		0.591361	1.11132	1.65329	9.83272	363.57	369.296	372.083	310.138	773.73	319.63	65.9175	102.097	263.34	360.648	626.572	260.449
400	M872T24_2	871.568	871.567	871.572	23.7833	23.5685	23.8237	5	0	0	3	1	0.0468647	0.555637	0.554741	160.1	561.623	251.721	1.10948	93.8428	485.021	72.5245		0	2.21896	0	0	25.9626	164.782	228.375	221.281	18.3051	318.268	1099.69	810.23	160.771	231.717	285.384	329.014
401	M935T18_2	934.646	934.646	934.646	18.1268	17.995	18.1723	4	1	2	0	0	0.0470295	0.860598	190.25	636.267	45.6923	195.655	260.26	448.788	83.358	130.153		37.97	148.561	569.605	4.86268	0.432134	798.803	697.529	1048.3	170.497	0	1.01904	11.2536	380.039	189.397	128.025	85.1603
402	M966T21	965.615	965.615	965.616	20.9501	20.9285	20.9717	2	2	0	0	0	0.0477179	0.283701	1547.96	182.464	90.1634	150.687	1481.6	153.587	98.3205	78.9372		3358.17	2098.05	699.801	35.8069	1.15404	376.888	174.085	177.728	201.602	2.27555	12.8878	143.888	238.949	147.83	47.785	168.183
403	M331T9_1	331.081	331.079	331.082	8.60802	8.59693	8.63673	10	3	3	1	3	0.0479352	0.856828	561.767	459.289	486.337	688.215	117	65.8719	104.302	135.95		430.417	706.119	517.239	593.291	374.845	484.828	530.571	446.912	355.941	543.908	592.275	453.225	887.534	655.574	624.4	585.351
404	M760T24_2	759.571	759.57	759.573	23.5858	23.5685	23.5988	5	0	2	0	3	0.0479433	0.846213	5.33181	529.129	398.903	514.507	3.9152	146.897	485.786	112.777		3.53423	1.05627	6.63147	10.1053	356.565	488.627	562.796	708.527	369.502	91.1963	40.3904	1094.52	428.99	596.564	626.016	406.457
405	M873T19_2	872.575	872.571	872.578	18.8263	18.512	19.0483	19	0	3	2	2	0.0483561	0.0356187	0.487409	986.601	427.594	407.663	0.655212	680.395	491.527	194.782		0.267741	0.227715	1.45418	0	0.890848	1335.44	1089.75	1520.32	2.50657	1109.04	452.498	146.332	232.634	501.595	636.723	259.698
406	M94T20_2	94.0659	94.0658	94.0665	19.9342	19.8338	20.024	9	0	3	2	2	0.0483785	0.861113	781.003	660.278	909.186	859.929	48.7581	58.3225	75.8121	204.549		720.629	784.716	778.773	839.895	746.745	642.76	621.106	630.5	932.139	1005.45	862.632	836.518	911.744	609.106	817.795	1101.07
407	M683T20	682.633	682.632	682.634	20.4481	20.27	20.5943	4	2	0	0	0	0.0486229	0.559186	963.95	63.2012	152.295	90.9479	879.674	42.4854	261.183	67.2368		0	2103.18	677.473	1075.14	83.489	0	91.3009	78.0148	0	542.785	15.8104	50.5834	0	149.034	81.1406	133.617
408	M709T26	708.51	708.509	708.511	25.7587	25.6205	25.875	6	2	0	0	1	0.048911	0.85554	1518.39	194.951	143.83	511.846	1307.67	123.366	198.526	297.69		806.208	3449.47	1183.65	634.246	16.8855	213.616	253.469	295.834	6.17743	0	144.955	424.189	584.014	257.358	303.618	902.393
409	M784T16_3	783.57	783.568	783.573	15.5488	15.4646	15.6078	8	0	2	4	2	0.0492821	0.326789	102.045	1057.48	2689.86	1448.2	202.588	1237.57	953.46	1659.38		0.642408	0.432686	1.17772	405.927	2431.32	1776.59	14.0211	8.01542	3244.11	3584.67	1431.72	2498.93	2896.6	14.4156	7.91974	2873.88
410	M576T21_2	575.5	575.499	575.504	21.2335	21.1707	21.4048	5	0	0	1	3	0.0499583	0.830672	41.5005	62.9915	277.448	296.782	68.1488	38.8475	272.592	66.6607		2.52784	1.7867	18.6308	143.057	49.9224	25.4954	117.189	59.3589	678.217	219.366	116.408	95.8007	276.456	384.477	301.555	224.639
411	M576T24_2	575.501	575.499	575.503	24.471	24.2872	24.6898	14	3	0	4	4	0.0506051	0.455578	711.312	523.941	972.276	1107.65	167.285	188.391	453.599	213.568		793.652	588.508	906.577	556.511	251.759	546.6	629.393	668.014	1186.34	1462.36	824.333	416.07	1037.43	1189.48	1351.99	851.707
412	M938T24	937.584	937.58	937.585	24.1833	24.1645	24.2203	13	4	4	1	4	0.0510391	0.861201	1310.94	349.755	527.612	348.241	426.737	177.661	862.963	122.795		1297.24	1915.66	961.646	1069.21	270.19	314.571	206.457	607.8	1814.34	231.641	27.9626	36.5013	266.272	239.773	509.106	377.812
413	M786T21_3	785.586	785.585	785.588	20.7512	20.6363	20.8567	5	0	4	0	1	0.0512593	0.861013	50.0894	410.885	338.73	444.39	74.0322	183.047	197.173	266.816		10.5013	13.9711	14.7823	161.103	248.185	584.99	257.417	552.948	556.485	425.078	274.768	98.5905	823.611	293.986	432.36	227.601
414	M872T21_2	871.573	871.568	871.575	20.7508	20.6048	20.8843	16	0	3	2	4	0.0516552	0.861578	1.91763	19426.8	4386.04	32950.7	2.69933	14887.6	7533.18	27729.2		0	1.31368	0.473064	5.88377	1.68145	32063.5	30061.7	15580.4	14.401	15664.7	1125.26	739.835	10692.7	73487.9	23109	24513.1
415	M510T9_3	510.388	510.385	510.39	9.304	9.30152	9.35855	16	4	4	4	4	0.0517267	0.858588	6714.06	12643.9	10943.9	13294.1	1856.75	5075.39	3000.24	1582.88		8528.88	6678.78	4171.36	7477.23	10943.1	18874.7	6821.99	13935.9	12101	14605	9107	7962.66	12925.3	14924.6	11262.2	14064.4
416	M601T19_3	601.422	601.422	601.423	18.7484	18.7477	18.7492	2	2	0	0	0	0.0521666	0.85067	67.285	40.2994	88.2237	8.75805	4.04472	5.24064	73.9001	2.9527		70.0144	69.2782	68.5641	61.2833	46.9292	34.1323	40.4546	39.6815	15.6954	159.376	143.956	33.8676	7.26611	5.62845	9.75436	12.3833
417	M759T19_3	758.569	758.56	758.571	19.4926	19.4183	19.5607	12	0	4	3	4	0.0525153	0.797428	196.506	51677.8	39422.4	40177.1	391.689	9337.42	44506.9	17184.3		0	1.98592	0	784.038	54223.1	60309.7	38404.5	53773.8	68576.8	1845.69	942.023	86325	61343.3	27623.2	46898.2	24843.5
418	M627T22	626.57	626.568	626.571	21.931	21.7247	22.0822	5	4	0	1	0	0.0536377	0.860154	266.141	102.547	96.7005	103.664	122.534	67.3872	109.773	23.8383		449.523	213.692	207.474	193.878	7.09396	164.46	111.697	126.937	249.983	37.5752	1.01115	98.2326	136.259	102.361	96.7069	79.3272
419	M94T24_2	94.0662	94.0657	94.0665	23.7358	23.619	23.8237	10	0	2	4	4	0.0571951	0.810803	415.884	594.423	1041.79	839.319	47.2157	195.595	558.667	106.852		352.117	451.949	408.084	451.384	879.423	500.332	555.854	442.085	953.023	708.681	1856.26	649.205	817.288	913.007	697.295	929.684
420	M940T17_2	939.601	939.596	939.603	17.2807	17.1477	17.327	13	4	2	1	4	0.0573565	0.861557	5707.64	2702.36	420.415	3041.01	3678.62	2385.21	491.785	1796.11		4382.72	9272.58	8024.47	1150.8	0	1508.04	5261.62	4039.76	944.412	0.67219	1.29703	735.28	1517.46	5417.34	3435.08	1794.16
421	M935T17_1	934.645	934.643	934.647	16.6551	16.5177	16.8148	10	3	2	0	0	0.0577563	0.816927	1005.61	562.337	217.09	627.38	388.366	518.599	263.622	131.309		1555.74	916.375	641.629	908.682	1.37797	243.181	1041.11	963.682	534.688	0.339963	0	333.333	489.73	751.497	727.104	541.189
422	M476T22	476.346	476.346	476.347	21.9729	21.9708	21.975	2	2	0	0	0	0.057762	0.861577	545.306	188.207	82.4913	281.87	393.823	143.819	113.779	39.9228		900.423	863.598	283.202	134.001	0.11727	323.603	273.519	155.59	84.892	2.19557	0.298518	242.579	248.834	283.511	337.534	257.602
423	M894T26_2	893.553	893.547	893.555	25.6958	25.5625	25.7458	5	0	2	1	2	0.0579543	0.00794294	0.380988	455.149	377.341	416.581	0.334147	443.19	119.646	65.48		0	0.461675	0.268262	0.794017	2.04877	1064.73	368.989	384.832	469.297	416.273	201.425	422.369	321.942	430.944	441.257	472.18
424	M793T24_2	792.596	792.591	792.598	23.5843	23.5057	23.6827	16	4	3	4	4	0.0590401	0.0468787	12908.8	8060.25	5462.11	9143.63	3366.19	5203.29	2507.6	1430.35		12356.5	14083.7	8590.45	16604.8	272.627	10173.1	10967.4	10827.9	8085.27	7129.05	3284.88	3349.23	8290.26	8117.07	11221.3	8945.94
425	M872T18_1	871.57	871.568	871.574	17.9448	17.5642	18.1875	21	0	3	2	3	0.0593105	0.861522	0.580018	638.874	345.67	546.253	0.677187	431.129	350.261	288.526		1.28263	1.03744	0	0	0.945423	798.697	804.342	951.51	0	786.596	455.534	140.549	274.776	620.453	919.735	370.048
426	M805T19_2	804.536	804.535	804.537	19.026	18.9338	19.1415	4	0	0	2	0	0.0598198	0.116421	53.2157	31.3956	1423.41	19.9057	100.64	25.5625	1536.6	16.9437		1.77621	2.87182	4.04471	204.17	55.6686	51.2878	9.59785	9.02823	68.7014	2451.82	3024.84	148.285	34.3605	7.16615	3.41867	34.6776
427	M94T18_2	94.0659	94.0657	94.0663	17.6827	17.592	17.7885	5	0	1	2	1	0.0599134	0.818944	343.489	403.928	465.376	517.102	38.5393	78.3232	65.2859	126.392		388.898	347.243	343.107	294.707	372.42	329.577	512.892	400.824	380.519	463.977	539.033	477.975	372.398	482.063	537.678	676.269
428	M785T21_1	784.582	784.575	784.585	21.1881	21.063	21.3567	14	0	4	2	4	0.0599893	0.860625	128.994	1020.81	1301.63	2499.46	87.0014	473.259	1593.79	1394.16		49.8001	100.916	112.294	252.965	1350.59	1502.2	580.318	650.139	3691.75	516.919	458.158	539.677	4519.01	2275.92	1389.69	1813.21
429	M513T8	513.365	513.364	513.366	8.06481	8.05033	8.07325	4	1	1	0	2	0.0605842	0.846947	1193.16	1222.59	38.4314	892.252	241.722	1038.24	26.7417	610.833		1304.5	973.113	1014.52	1480.49	1361.44	2542.09	946.231	40.6028	78.3918	23.3454	23.5884	28.4	1388.68	1218.97	18.4111	942.952
430	M785T25_3	784.583	784.578	784.586	25.3757	25.2477	25.4455	10	0	3	2	3	0.0606062	0.861535	9.17952	1325.53	1124.05	1275.67	6.92192	230.569	1287.07	452.544		4.7233	6.16983	6.31883	19.5061	1473.22	1012.6	1293.94	1522.38	2639.12	29.6163	80.6868	1746.79	819.316	963.06	1739.97	1580.35
431	M941T26	940.604	940.601	940.606	26.1145	26.067	26.408	11	4	0	3	4	0.060848	0.861565	3230.39	359.066	5892.69	1140.66	2163.84	146.805	5061.74	136.662		4034.04	2287.33	5800.26	799.937	369.963	516.803	387.525	161.973	467.733	8806.35	2918.05	11378.6	1214.48	1106.94	964.67	1276.56
432	M760T20_2	759.573	759.57	759.576	20.2286	20.088	20.3793	16	0	4	2	4	0.0613215	0.00193281	14.4981	24444.1	20009.6	21532.4	26.0845	9581.32	22849.5	1757.82		1.07032	0.389086	2.94182	53.5913	28230.8	17828.7	36185.7	15531.4	38572.9	383.379	96.7352	40985.5	20068.6	23494.6	22538.8	20027.7
433	M940T16_2	939.601	939.597	939.602	15.7928	15.6581	15.8889	13	4	2	2	4	0.0614483	1.67125e-06	1463.3	434.227	714.788	1568.35	578.19	365.318	909.811	497.649		2278.42	1100.44	1008.52	1465.82	0	275.968	805.477	655.464	922.362	10.4515	9.04643	1917.29	1118.3	1733.2	2197.04	1224.85
434	M688T10	688.462	688.461	688.463	10.013	10.0024	10.0502	4	0	1	3	0	0.0627883	0.86047	11.9147	380.308	840.288	346.205	4.07074	595.361	84.3524	468.751		7.81767	12.9357	17.1375	9.76815	9.00117	235.774	17.1174	1259.34	879.103	934.854	805.229	741.964	10.4459	9.82359	1004.31	360.242
435	M583T19	583.413	583.412	583.414	19.1197	19.1168	19.1375	3	3	0	0	0	0.0631171	0.830647	258.896	92.6631	34.4318	19.953	244.817	17.9834	6.01527	5.67654		137.539	121.426	150.944	625.675	97.3476	88.6768	113.903	70.7255	28.3591	34.4437	32.2996	42.6249	18.4463	15.4015	17.7223	28.242
436	M717T24	716.52	716.518	716.522	23.834	23.8158	23.9808	10	3	2	3	2	0.0637422	0.362522	548.537	417.546	1409.21	269.185	375.444	269.079	1035.43	189.02		3.13116	814.388	599.839	776.789	607.322	27.9304	586.125	448.808	19.6001	2192.75	2206.07	1218.41	9.3173	311.565	293.643	462.215
437	M577T17_1	576.506	576.505	576.507	16.697	16.6017	16.7593	6	1	2	0	2	0.0640275	0.271252	783.37	400.678	476.611	1144.87	74.4135	309.426	259.932	641.557		858.813	791.836	680.883	801.947	35.9834	260.432	593.645	712.651	813.648	279.845	264.092	548.857	738.971	2100.5	816.531	923.499
438	M763T21	762.502	762.499	762.503	21.1453	21.145	21.2713	3	2	0	1	0	0.0649715	0.861572	815.64	318.554	350.794	473.968	388.405	212.249	240.891	94.9917		1225.68	1011.31	689.872	335.702	11.733	500.95	381.294	380.238	11.6396	580.565	393.589	417.383	602.099	403.465	400.312	489.997
439	M483T9	483.355	483.353	483.355	9.12908	9.12813	9.15078	5	2	1	0	2	0.0650885	0.659342	683.032	636.682	44.5843	611.948	180.536	496.044	19.2932	427.225		882.131	559.896	503.466	786.632	700.976	1245.93	560.704	39.1148	62.2625	58.8405	21.8711	35.3631	967.526	864.766	14.3756	601.126
440	M784T19_4	783.571	783.569	783.572	18.5613	18.5187	18.5733	5	1	0	2	2	0.0653319	0.687002	1437.96	1677.56	5667.4	1216.52	2867.28	1894	3044.84	1355.75		3.08514	3.30034	6.59514	5738.88	3224.8	3408.19	54.2947	22.9693	3813.53	10195.7	3946.46	4713.9	2185.85	70.4958	30.9856	2578.76
441	M940T16_3	939.601	939.596	939.602	15.9875	15.9334	16.0995	12	3	2	2	4	0.0662418	0.819463	2022.38	564.396	800.108	1290.37	727.199	503.799	927.236	696.465		2679.99	1586.34	1226.28	2596.92	0	279.212	1007.53	970.841	1405.49	12.3084	3.75098	1778.88	714.38	1522.94	2172.84	751.311
442	M583T20_1	583.412	583.411	583.413	20.2155	20.0993	20.4002	9	3	0	0	0	0.0663692	0.0106867	209.719	94.2845	62.2987	150.119	108.833	15.8009	58.8128	77.6416		240.738	269.035	280.682	48.4195	105.524	102.285	98.331	70.9974	146.406	22.3626	21.0773	59.3487	145.681	93.0917	261.238	100.465
443	M757T20_1	756.552	756.55	756.554	19.8249	19.6383	19.9813	12	1	2	4	2	0.0672719	0.53502	4731.32	1551.29	13352.3	2220.84	9460.42	1752.15	7088.26	3095.92		1.46346	0.614775	1.25696	18921.9	2997.06	3138.4	64.6685	5.03653	6902.49	22441	15427.3	8638.44	2009.19	183.326	26.6575	6664.19
444	M761T22_3	760.582	760.575	760.585	22.3451	22.0627	22.5777	22	0	4	4	4	0.0676325	0.498064	0.830486	1784.7	3733.69	1843.34	0.66743	1039.41	3303.81	155.649		1.50565	1.20713	0	0.609169	245.059	2512.8	2115.57	2265.38	1951.61	1801.89	2513.18	8668.07	1750.65	1762.06	1784.81	2075.84
445	M337T18	337.273	337.273	337.273	17.924	17.8737	17.9285	3	0	3	0	0	0.0676863	0.18738	245.857	638.652	101.662	320.651	215.519	442.235	133.185	82.1646		125.642	252.262	546.048	59.4778	88.9493	555.94	757.723	1152	298.313	18.8998	20.1396	69.2935	391.494	360.428	326.715	203.966
446	M941T15	940.603	940.601	940.604	15.4677	15.2721	15.6581	8	3	1	0	2	0.068739	0.149064	448.507	104.043	189.688	327.915	243.786	89.3328	214.93	80.5286		529.016	754.931	215.925	294.158	0.873339	75.1253	213.314	126.86	357.084	5.52238	2.48952	393.654	315.253	374.709	219.958	401.739
447	M784T18_3	783.571	783.568	783.574	17.5103	17.3452	17.6397	13	1	2	4	2	0.0688951	0.85948	1927.41	4134.25	8901.55	2628.08	3849.13	4761.26	2194.32	3017.61		0.659333	0.331649	7.54194	7701.1	7616.53	8852.24	55.7515	12.4746	6946.91	7108.98	10333.4	11216.9	4807.68	45.8764	17.0477	5641.73
448	M757T19_4	756.553	756.55	756.556	18.5082	18.0627	18.8915	38	1	2	4	2	0.0690157	0.0517286	3592.52	4658.78	14407.4	4755.34	7182.95	5370.86	4724.89	5564.5		0.686536	0.945906	1.50807	14367	9878.9	8704.06	39.8633	12.2779	16388.2	7570.96	15331	18339.3	8253.59	30.2225	3.43568	10734.1
449	M785T17_3	784.58	784.575	784.585	17.033	16.9835	17.0607	6	1	3	1	1	0.0698545	0.00852197	556.885	2487.61	2523.8	1475.05	1111.84	619.207	1696.56	343.556		0	0.162631	2.73888	2224.64	3383.73	2198.64	1984.8	2383.26	2527.45	4920.03	1405.43	1242.29	1589.49	1677.89	1669.62	963.197
450	M739T24_1	738.505	738.501	738.507	23.551	23.4147	23.708	12	3	3	3	0	0.0709112	0.852986	1209.01	876.253	1403.39	361.352	653.649	570.117	585.514	46.3094		2112.06	878.099	612.212	1233.67	136.617	1123.73	1472.82	771.848	1010.79	2241.78	1370.33	990.651	310.349	340.63	417.595	376.835
451	M887T25_2	886.554	886.55	886.557	24.5307	24.1237	24.6103	11	0	2	3	3	0.0713595	0.611045	0.206401	602.967	2419.45	3575.25	0.412803	419.61	2113.25	3109.57		0	0	0	0.825605	945.502	938.563	448.744	79.0597	1650.91	54.2239	2913.42	5059.25	1710.67	6350.85	169.081	6070.4
452	M943T23_2	942.619	942.614	942.621	23.2113	23.18	23.2915	12	3	2	3	4	0.0722299	0.803599	662.176	130.816	1117.42	273.956	194.805	89.3202	995.446	49.1111		894.53	699.696	422.275	632.204	0.501198	156.104	163.357	203.3	269.2	2109.38	1838.95	252.163	266.953	210.694	290.166	328.01
453	M759T21_1	758.568	758.566	758.57	21.477	21.3142	21.6207	20	0	4	2	4	0.0724693	0.803118	12.5421	11812.6	7353.64	5609.11	23.946	7141.35	8553.32	1635.09		0.349335	0	1.36865	48.4506	21827.1	5265.68	11463.1	8694.63	17121.2	247.827	105.113	11940.4	4035.5	7667.39	6138.24	4595.31
454	M80T16_2	80.0514	80.0511	80.0516	16.3639	16.0723	16.5177	11	1	3	2	0	0.0732941	0.804712	605.442	1032.37	987.567	940.68	22.3391	420.509	85.5355	132.038		584.661	611.384	634.307	591.415	1651.35	711.651	885.603	880.87	1034.24	905.319	926.702	1084.01	792.548	1072.03	1029.58	868.558
455	M784T20_2	783.569	783.568	783.57	20.1004	19.9813	20.1928	6	0	1	3	0	0.073598	0.00385035	361.393	450.173	1589.94	566.121	710.402	457.385	830.699	588.758		5.48356	0.916816	12.1987	1426.97	789.137	898.954	79.0092	33.5916	917.584	2468.02	2129.7	844.448	1231	90.6828	50.7687	892.035
456	M704T18	704.482	704.482	704.482	18.462	18.4263	18.4977	2	0	0	2	0	0.0737507	0.804463	4.60867	1.37856	619.802	2.98502	2.3045	1.42381	714.259	3.44938		2.22355	4.31291	4.13772	7.76051	0.597883	0	1.67055	3.2458	0	1247.57	1229.1	2.54036	0	6.13319	5.80688	0
457	M600T19	600.415	600.412	600.416	19.4632	19.1725	19.5188	8	4	0	1	0	0.0738478	0.86043	252.376	62.8489	354.376	30.8757	88.8541	9.63537	346.246	7.62122		225.294	328.151	138.518	317.54	53.51	76.3617	60.7601	60.764	37.3442	629.04	677.895	73.2269	27.2881	24.6773	29.6419	41.8955
458	M638T19_2	638.436	638.435	638.436	18.7885	18.7535	18.8235	2	0	0	2	0	0.0741685	0.857674	3.00846	2.31988	785.544	1.75466	2.23691	1.39703	908.01	2.12077		1.73547	2.62694	1.39886	6.27257	1.47649	4.18725	2.56035	1.05541	4.18016	1664.48	1473.52	0	4.27666	0	2.74198	0
459	M784T26_2	783.57	783.57	783.57	26.4513	26.4412	26.4613	2	0	0	2	0	0.074235	0.0115453	2.15808	5.9746	2077.53	17.7776	3.09607	8.02908	2399.07	19.8553		0.522069	0.257423	1.07913	6.77368	17.9191	2.69095	0.539453	2.74893	9.40735	43.1891	4595.54	3662	1.50622	0.363765	29.7541	39.4863
460	M783T26_3	782.567	782.567	782.567	26.4513	26.4412	26.4613	2	0	0	2	0	0.0743826	0.442961	4.07814	10.0627	5888.63	43.7115	5.99141	12.3474	6808.97	49.1482		0.913067	0.712607	1.64159	13.0453	28.4521	5.46136	1.94845	4.389	16.5282	104.884	12986.1	10447	3.65857	3.15575	64.6667	103.365
461	M662T18_2	662.436	662.436	662.436	17.9569	17.9172	17.9967	2	0	0	2	0	0.0744161	0.854523	4.6183	1.8564	596.12	2.70635	2.79092	2.46756	688.066	2.44157		2.29197	5.58713	2.46017	8.13394	0	0	2.21586	5.20975	1.89077	1132.54	1248.64	1.41401	0.907064	5.77374	3.56115	0.583446
462	M874T20_3	873.578	873.574	873.581	20.163	19.9877	20.2878	10	0	3	1	3	0.0749209	0.828983	0.0762027	1240.34	547.227	844.033	0.152405	853.385	792.117	343.817		0.304811	0	0	0	0	1466.16	1948.52	1546.67	0	1716.2	343.842	128.866	917.561	601.63	556.85	1300.09
463	M757T19_1	756.55	756.55	756.55	18.7682	18.7127	18.8455	3	0	0	2	0	0.0751493	0.000455593	4722.3	5765.17	17571.5	5268.54	9429.74	6617.83	5770.86	6333.76		4.19255	4.8966	13.1915	18866.9	12037	10928.9	64.3831	30.3746	23532.2	9796.68	17409.8	19547.5	8034.15	67.4248	56.5483	12916
464	M680T20_1	680.482	680.482	680.483	19.737	19.6875	19.7865	2	0	0	2	0	0.0755411	0.861555	13.2339	0	1467.61	2.46809	18.3106	0	1702.07	3.75321		4.73366	3.17663	4.34338	40.6818	0	0	0	0	3.90705	2711.44	3155.11	0	0.835887	0.975762	8.0607	0
465	M785T20_2	784.581	784.571	784.584	19.7883	19.6383	19.9618	14	0	3	3	4	0.0758351	1.83199e-05	109.912	1179.21	1046.51	1147.36	218.356	549.975	855.892	575.466		0.426672	0.215222	1.56341	437.444	1988.09	970.856	757.71	1000.18	1291.36	2134.91	559.153	200.605	1195.67	1661.85	1398.93	333.01
466	M80T11_2	80.0514	80.0513	80.0515	11.1122	11.0914	11.3968	5	1	2	1	0	0.0759867	0.756092	322.132	391.022	621.71	502.768	28.2892	50.1085	294.787	59.0843		287.271	353.848	314.357	333.051	433.703	352.311	434.887	343.186	474.725	489.091	1063.52	459.507	590.028	463.799	469.296	487.95
467	M576T18_2	575.503	575.499	575.504	17.9728	17.7982	18.2295	15	1	3	1	4	0.0770105	0.0103882	569.908	3377.05	673.985	2540.61	776.702	2668.35	340.952	1659.41		83.7974	451.217	1701.92	42.6954	74.3527	2555.92	6237.46	4640.47	1158.15	526.847	639.408	371.53	1521.82	2952.08	4697.55	990.995
468	M475T22	475.345	475.343	475.345	21.975	21.8088	22.1472	5	3	1	1	0	0.0773957	0.462975	1783.01	606.007	626.012	714.986	905.873	503.348	832.642	73.695		2584.91	2505.53	761.158	1280.45	0	1207.91	731.634	484.486	1760.95	3.44855	0.407072	739.24	647.892	712.335	818.24	681.477
469	M256T20_1	256.262	256.262	256.262	19.6398	19.5908	19.6888	2	0	0	2	0	0.078584	0.785067	22.071	1.67634	1153.7	3.27397	35.7519	1.38162	1343.41	2.08088		4.23051	4.03641	4.31852	75.6986	1.19866	3.18254	0	2.32416	5.36893	2546.81	2062.06	0.563601	2.63144	4.58739	0.633393	5.24365
470	M962T22	961.576	961.571	961.577	22.3706	22.324	22.386	6	4	1	1	0	0.0787978	0.654231	1232.93	686.59	762.922	530.423	358.221	147.794	588.823	87.6167		1095.72	1527.86	1519.27	788.89	823.252	805.28	567.92	549.906	30.0571	1442.07	931.837	647.722	536.669	650.55	450.27	484.205
471	M702T19	702.467	702.467	702.467	19.4594	19.4232	19.4957	2	0	0	2	0	0.0790332	0.8237	52.8071	5.86894	755.24	8.95083	75.6576	2.56851	859.288	3.10862		9.792	19.8594	15.4517	166.125	7.66653	2.98834	4.45134	8.36953	10.5534	1501.52	1497.29	11.5993	8.63711	12.4479	9.767	4.95129
472	M741T24	740.516	740.511	740.517	23.8528	23.8165	23.8603	3	2	0	1	0	0.0801769	0.861577	207.288	100.146	167.11	101.414	71.097	39.8778	92.105	14.5004		309.576	181.426	145.494	192.656	42.7981	133.762	117.942	106.082	71.5939	288.084	180.536	128.228	111.721	80.3716	103.306	110.257
473	M337T16	337.273	337.273	337.274	15.8093	15.7645	15.884	5	0	4	0	1	0.0805153	0.860057	153.569	221.627	115.375	197.048	36.2175	51.2729	76.3153	50.567		193.105	160.115	105.355	155.7	151.31	267.837	249.749	217.61	188.561	48.2778	50.7062	173.957	180.997	153.932	270.244	183.018
474	M760T19_1	759.572	759.568	759.574	18.7898	18.0737	18.9953	22	0	4	2	4	0.0807163	0.850466	55.5131	3042.06	3800.67	5899.29	110.002	835.174	4754.36	3053.8		0.0612068	0.22717	1.25037	220.513	2899.78	4259.1	2422.36	2586.98	10385	435.737	196.858	4185.07	2560.26	9889.39	4984.24	6163.27
475	M940T14	939.599	939.596	939.6	14.318	14.2597	14.5025	7	1	0	2	3	0.0807253	0.770221	91.7178	24.3922	87.106	145.768	38.4446	18.4785	99.0766	45.9489		137.273	92.1465	43.2189	94.2325	0	20.9388	42.1734	34.4566	147.425	4.36927	1.58473	195.045	129.962	94.5	154.746	203.863
476	M94T21_1	94.0661	94.0657	94.0664	21.1702	20.8737	21.3282	20	0	4	4	4	0.0811459	0.856198	717.488	1015.33	2101.09	1944.63	101.9	250.178	888.117	1317.32		685.087	591.96	765.845	827.058	1237.75	1223.24	835.399	764.945	2978.89	2752.86	1360.33	1312.3	1239.08	1632.64	3883.99	1022.81
477	M591T25_1	591.494	591.494	591.494	24.8429	24.8208	24.865	2	0	0	2	0	0.0824049	0.861548	97.0438	80.2756	581.184	63.2883	22.939	4.68197	594.54	10.4637		121.786	90.8243	68.3377	107.228	83.0032	74.8305	85.1685	78.1	35.3034	120.005	1230.8	938.631	48.2375	65.977	72.4941	66.4445
478	M761T25_2	760.583	760.58	760.585	25.0546	24.7948	25.1373	14	0	3	3	4	0.0826409	0.852137	4.32055	479.772	852.265	558.04	4.55379	377.864	741.556	60.1697		1.30478	9.93012	6.0473	0	75.2494	478.622	380.6	984.617	316.09	347.324	1904.47	841.175	593.331	521.03	623.104	494.694
479	M933T25_1	932.626	932.625	932.626	24.8429	24.8208	24.865	2	0	0	2	0	0.0828444	0.0289607	77.4331	50.0677	554.004	35.159	26.6473	5.39811	594.271	5.92146		108.651	64.1996	48.2069	88.6749	42.9037	50.8144	56.0101	50.5428	17.5245	82.4083	1201.48	914.599	38.1185	38.4437	37.788	26.2859
480	M886T25_1	885.55	885.546	885.554	24.5303	24.1237	24.558	12	0	3	3	3	0.0831026	0.753568	2.11267	1138.96	5292.96	6576.38	1.28163	773.94	5043.38	5559.01		2.9728	1.79387	0.438486	3.24554	1845.27	1606.64	993.697	110.248	2403.25	42.6696	7457.56	11268.4	4077.99	9050.48	250.369	12926.7
481	M802T22_2	801.546	801.545	801.547	21.8223	21.7777	21.9105	6	2	1	0	3	0.0866132	0.000794464	2663.26	470.769	1053.02	476.761	1788.15	394.878	1674.99	38.0362		5153.23	1999.47	2551.52	948.808	6.27405	942.056	589.637	345.108	3532.79	46.0424	25.9541	607.285	503.341	440.017	515.25	448.436
482	M804T21	803.538	803.537	803.539	21.1233	21.1188	21.1362	3	2	1	0	0	0.0868058	0.00671045	648.132	311.963	138.167	117.845	470.61	319.415	95.7637	118.483		28.3867	1121.85	871.584	570.707	755.985	3.43998	196.488	291.94	0	147.39	199.181	206.095	0	280.104	74.2685	117.006
483	M887T25_3	886.552	886.549	886.557	24.8096	24.7087	24.8578	6	0	1	3	1	0.089798	0.797921	2.91797	1608.96	5005.65	2956.07	2.28149	1064.69	4554.3	2091.15		1.46291	1.47909	2.46226	6.26764	2513.55	1867.78	1986.09	68.4384	2287.58	53.2622	9509.05	8172.7	3477.69	5122.52	105.325	3118.73
484	M615T25_1	615.496	615.495	615.496	25.4556	25.4348	25.4763	2	0	0	2	0	0.0898679	0.856996	114.023	74.6755	2365.62	66.9449	55.6353	12.3784	2756.99	29.155		171.055	110.022	39.4919	135.524	85.6157	58.9777	83.467	70.6418	17.5309	12.6388	5308.99	4123.31	59.759	106.864	64.1643	36.9923
485	M618T21_2	617.51	617.51	617.51	20.7617	20.6833	20.8402	2	0	0	2	0	0.0903783	0.857591	94.3599	2.99374	884.085	1.19285	170.304	3.17633	1021.83	0.973709		13.7624	4.68622	9.23557	349.755	2.4938	0.933805	7.62759	0.919771	0.911867	1835.54	1699.89	0	0.835558	2.18275	0	1.7531
486	M591T24_2	590.549	590.547	590.549	24.2128	24.2095	24.2808	3	2	0	1	0	0.090788	9.41923e-05	594.867	264.496	282.051	204.152	325.188	194.982	128.121	144.222		1051.17	605.054	354.014	369.227	13.645	373.771	456.041	214.525	424.001	321.449	265.871	116.881	162.331	22.634	352.982	278.662
487	M576T17_1	575.502	575.499	575.503	16.7196	16.5177	16.8635	22	4	2	4	4	0.0917058	0.109896	2590.2	1851.98	1235.64	3469.32	447.832	1850.03	928.95	995.656		3238.32	2361	2237.01	2524.46	100.584	937.354	1999.67	4370.33	2560.87	508.127	687.072	1186.5	2129.05	4011.04	4400.27	3336.92
488	M759T19_4	758.568	758.563	758.571	18.7763	18.5578	18.9653	21	0	4	2	4	0.0928126	0.00010345	265.138	7843.08	10965.6	21202.2	528.937	4496.73	14395	14796.8		0.183531	0.42211	1.40339	1058.54	5351.44	9919.49	13053.5	3047.9	31727.6	1486.63	1018.3	9629.82	8456.24	14892.6	42413.5	19046.6
489	M618T21_1	617.513	617.509	617.514	21.4879	21.1233	21.6455	14	4	1	4	4	0.0932842	0.850297	2917.03	994.786	1631.73	1868.94	1255.72	702.272	1299.5	208.611		3812.91	2970.75	3760.21	1124.26	2.08867	1657.98	1159.77	1159.31	3434.49	652.435	711.034	1728.95	1763.09	2035.2	2050.72	1626.73
490	M317T20_2	317.232	317.232	317.232	19.9581	19.9075	20.0087	2	0	0	2	0	0.0957076	0.755656	17.3274	1.84401	807.629	2.52192	15.1471	3.68802	981.747	2.36231		9.61662	8.137	11.6083	39.9476	0	7.37603	0	0	3.35855	2003.97	1218.45	4.74041	1.82179	5.66598	2.59991	0
491	M331T11	331.081	331.08	331.082	11.1498	11.1209	11.3747	15	3	3	4	2	0.0963674	0.857727	774.538	1089.5	897.541	839.304	121.855	253.423	86.9317	157.247		653.253	932.557	710.394	801.949	1159.37	775.781	1384.1	1038.74	936.371	971.66	909.224	772.908	1062.62	835.253	718.396	740.946
492	M940T18_3	939.601	939.601	939.602	18.3205	18.3102	18.3665	3	0	2	0	1	0.0970172	0.851234	109.732	510.964	21.7536	156.464	140.918	503.667	37.8212	67.9101		38.9674	85.449	314.513	0	0	284.855	581.847	1177.15	78.339	0.654655	1.30874	6.71177	236.364	150.271	168.071	71.1514
493	M683T21_1	682.633	682.632	682.633	20.8418	20.728	20.8785	3	2	0	0	0	0.0970737	0.849972	1403.09	279.23	45.0615	332.505	1457.27	190.519	76.5223	227.885		1.74894	3436.7	1276.21	897.685	433.988	2.93523	364.678	315.321	0	159.579	12.5932	8.0742	0	446.512	377.074	506.434
494	M205T20_2	205.107	205.107	205.107	19.9581	19.9075	20.0087	2	0	0	2	0	0.097676	0.832143	18.3404	1.33129	1328.29	1.46945	24.9699	0.917295	1628.09	1.09112		4.48823	6.24279	6.86588	55.7648	1.6113	0	1.61099	2.10286	3.78105	3339.21	1964.44	5.71805	1.95337	2.55067	0	1.37378
495	M566T7_1	566.157	566.156	566.159	6.62401	6.60195	6.63912	8	2	3	1	2	0.0981066	0.845445	224.133	396.304	364.637	260.198	18.8032	85.6321	182.121	17.0626		242.743	199.483	220.5	233.806	494.472	338.829	440.107	311.809	105.773	373.292	513.358	466.126	237.628	277.712	258.013	267.441
496	M591T24_1	590.549	590.547	590.551	23.6217	23.4825	23.6632	15	4	3	4	4	0.0992033	0.123032	2014.98	1164.57	1487.52	1564.2	164.141	780.745	315.583	125.075		2219.91	1971.94	1824.78	2043.28	10.1075	1726.3	1412.5	1509.39	1917.2	1452.92	1157.86	1422.1	1547.33	1561.27	1726.47	1421.7
497	M784T16_2	783.571	783.57	783.573	15.7924	15.7529	15.8422	7	0	2	3	2	0.0997025	0.524218	168.167	1288.78	3407.84	1642.87	335.194	1619.33	2186.71	1884.39		0	0	1.71016	670.957	1745.73	3385.65	18.0647	5.69247	3529.31	2051.34	1603.83	6446.88	3264.16	15.1857	6.72586	3285.39
498	M960T22	959.57	959.565	959.573	22.4278	22.298	22.616	17	4	4	4	4	0.0998531	0.320981	10859.2	8901.69	7690.63	5948.56	2700.08	1832.57	3837.96	899.061		10080.6	14856	9487.38	9012.8	8021.9	11583.8	8492.02	7509.05	7968.42	12683.2	6683.05	3427.83	6368.86	5827.17	4752.95	6845.25
499	M785T19	784.582	784.571	784.585	18.9789	18.5578	19.312	38	1	4	4	4	0.100225	0.0852212	156.077	2279.39	936.217	1128.27	306.81	2088.51	442.203	275.374		0.977957	2.01978	5.02632	616.285	5382.14	1592.5	1256.5	886.406	976.872	1536.58	713.415	518.004	1159.46	1128.96	1448.49	776.164
500	M753T24_2	752.603	752.599	752.604	23.6217	23.4825	23.6632	15	4	3	4	4	0.100416	0.00087322	10625.9	6121.66	8579.89	8231.68	657.702	4115.66	1707.36	802.601		11140.8	10833.6	9661.08	10867.9	12.3998	8851.18	7404.57	8218.49	10337.8	8477.02	6290.36	9214.43	7993.49	8565.41	9121.94	7245.87
501	M872T18_2	871.572	871.568	871.574	18.3885	18.2577	18.4907	9	0	3	2	2	0.100651	0.278245	0.258354	1018.12	804.932	990.146	0.325133	719.274	862.464	383.702		0	0.675054	0.358364	0	0	1108.21	1678.03	1286.26	2.296	1882.77	1107.61	227.048	1476.13	605.759	1101.49	777.201
502	M94T26_2	94.066	94.0655	94.0664	25.6885	25.5247	25.8557	18	0	4	3	3	0.101628	0.795554	332.99	420.448	346.964	666.213	34.7396	201.39	84.5765	314.412		344.025	284.663	336.34	366.932	675.199	476.942	315.559	214.094	412.516	427.46	276.929	270.951	423.231	902.942	368.122	970.558
503	M759T23_1	758.568	758.564	758.57	23.2751	23.1317	23.4193	12	0	4	2	4	0.101629	0.860385	26.2194	1120.04	818.943	1119.6	10.1629	425.877	1100.09	508.9		23.2939	13.2588	36.0514	32.2734	895.964	911.508	913.944	1758.74	619.293	133.138	93.6852	2429.66	809.168	812.348	1873.08	983.809
504	M261T20_2	261.169	261.169	261.169	19.9581	19.9075	20.0087	2	0	0	2	0	0.102225	0.755827	15.4565	2.64097	729.898	5.60273	11.9842	1.51393	899.188	6.07454		9.03445	8.55456	10.8663	33.3706	4.8488	1.82547	1.5164	2.37319	4.26673	1856.04	1054.37	4.91635	2.75509	4.30065	0.884733	14.4704
505	M94T20_3	94.066	94.0658	94.0665	20.3172	20.1042	20.5868	15	0	3	3	2	0.102789	0.861207	898.807	805.842	1003.98	1218.56	77.9574	190.081	156.888	359.023		803.103	982.199	873.005	936.923	530.771	827.726	942.374	922.496	1173.81	897.033	1098.21	846.873	994.982	1754.77	1049.9	1074.57
506	M616T25	616.498	616.498	616.499	25.4556	25.412	25.4992	2	0	0	2	0	0.103633	0.849511	71.1938	48.8415	819.537	45.7485	22.216	10.6228	954.953	10.0407		81.8785	73.2765	39.5056	90.1147	64.1882	47.1193	40.1276	43.9308	10.0564	10.1512	1868.84	1389.1	38.5611	58.0934	49.6925	36.647
507	M80T23_2	80.0514	80.0511	80.0518	23.1147	22.9483	23.2577	15	2	3	3	2	0.103763	0.861497	657.744	935.303	1129.65	1154.91	247.646	460.832	194.843	134.903		377.461	526.46	905.348	821.709	703.416	744.431	668.387	1624.98	1211.72	977.996	962.28	1366.6	1274.29	1053.71	1023.47	1268.17
508	M785T18_2	784.579	784.572	784.585	18.3153	18.121	18.5318	20	1	4	3	4	0.104444	0.0277871	267.724	2498.38	1849.85	2524.63	527.325	684.133	1229.44	2183.21		3.81953	3.5393	4.82638	1058.71	2891.33	1566.92	3111.94	2423.34	2178.95	3447.41	981.486	791.54	5633.82	1556.24	2291.74	616.701
509	M787T21_2	787.493	787.49	787.496	20.6528	20.3048	20.8252	12	3	3	4	2	0.108823	0.214501	2198.86	803.18	1031.97	584.232	1740.56	87.8409	76.3935	517.678		4301.5	2415.76	2021.55	56.6417	831.743	865.878	841.919	673.178	1052.5	1076.24	1080.27	918.863	1077.21	977.849	60.3466	221.524
510	M784T17_2	783.572	783.568	783.573	17.2148	17.0495	17.3095	11	1	2	2	2	0.109457	0.740995	1688.75	3953.74	8313.85	2464.67	3375.18	4709.52	3658.47	3025.44		0	0.501825	2.97644	6751.51	6316.43	9442.87	41.4899	14.1662	3664.01	8142.78	12579.3	8869.27	6275.63	52.5697	13.1267	3517.36
511	M397T9_3	397.304	397.302	397.306	8.88135	8.86245	9.10638	17	4	4	4	4	0.109576	0.859847	17639.7	23191.9	23828.9	33981.3	5573.64	9596.51	6392.78	11536.6		14370.5	12954	17814.9	25419.3	14954.5	36276	17198.9	24338.3	16783.5	23024	32309.5	23198.5	30137.6	41519.7	19468	44800
512	M801T25_2	800.535	800.532	800.538	25.3729	25.3237	25.4763	6	3	0	2	1	0.110537	0.0783238	1041.99	190.087	1471.86	184.413	153.624	49.7957	1619.93	62.0909		914.375	1227.86	1108.45	917.282	257.639	194.884	143.064	164.761	88.4577	98.0214	3217.94	2483.03	230.008	241.306	155.514	110.826
513	M806T20	805.541	805.538	805.542	19.5495	19.3797	19.7642	7	3	0	0	3	0.111195	0.126616	1218.56	534.502	471.181	1270.56	828.007	359.047	592.992	158.757		2074.55	1365.84	1349.01	84.8231	33.0376	870.809	682.417	551.745	1347.23	113.391	99.9055	324.2	1049.23	1425.84	1316.4	1290.78
514	M783T25_1	782.567	782.562	782.568	25.0478	24.7812	25.1273	7	1	1	1	2	0.111814	0.38369	49.1615	153.406	214.053	2478.64	61.7447	161.141	242.647	2966.91		2.09907	32.1985	22.5015	139.847	391.951	107.217	70.6793	43.7783	576.153	58.6073	110.843	110.607	75.1207	48.4282	6128.87	3662.15
515	M940T17_3	939.6	939.596	939.603	17.046	16.9928	17.126	8	1	3	1	3	0.111965	0.800739	3439.79	2541.22	444.358	2411.62	939.346	2637.05	577.084	1467.61		3811.96	3850.21	4056.95	2040.05	0	912.809	3389.16	5862.9	1217.13	3.53116	2.27644	554.491	829.751	3520.76	3791.96	1504.01
516	M886T25_3	885.549	885.546	885.554	24.8023	24.7087	24.865	7	0	2	3	1	0.112152	0.769435	2.89985	3319.49	9788.31	5726.76	1.35896	2955.31	9096.96	4307.09		1.56285	4.00182	4.13781	1.89693	7120.1	2320.41	3767.3	70.1508	4115.37	9.3575	18246.9	16781.6	6378.22	10474.1	17.5638	6037.14
517	M873T18_1	872.576	872.572	872.577	18.3885	18.3102	18.4208	5	0	2	1	1	0.112272	0.777821	0.607836	472.58	304.036	371.618	0.590089	357.075	336.303	165.365		1.07224	0.205636	1.15347	0	2.20126	418.122	836.389	633.607	0	765.828	328.032	122.286	197.873	323.444	370.988	594.167
518	M548T7_2	548.147	548.146	548.148	6.61973	6.60195	6.63632	5	0	2	0	3	0.112817	0.837756	128.33	204.938	195.826	154.575	8.47379	9.66679	89.934	10.4914		130.105	116.978	128.788	137.45	205.125	217.503	203.093	194.029	66.8548	201.554	258.742	256.155	143.338	161.689	148.128	165.147
519	M601T20_1	601.419	601.419	601.42	20.1123	20.0993	20.2155	4	3	0	0	0	0.113234	0.861504	259.11	102.209	119.336	144.276	150.043	10.8269	86.0539	50.4943		338.896	345.825	316.914	34.8055	114.126	104.126	102.718	87.8665	243.768	108.082	72.7741	52.7195	85.8875	194.134	119.236	177.847
520	M274T12	274.274	274.273	274.275	12.2359	12.2137	12.4563	16	4	4	4	2	0.113729	0.792879	2121.61	2127.49	2374.38	1156.69	332.681	422.501	995.319	783.528		2317.66	1942.28	2474.7	1751.8	2075.52	1732.13	1979.37	2722.95	1743.5	2338.03	1624.01	3791.98	49.4695	1628.66	1165.04	1783.57
521	M783T16_1	782.568	782.566	782.571	15.8081	15.741	15.9991	13	1	2	4	2	0.113826	0.728505	397.88	3116.64	9056.93	4779.19	788.366	3799.47	6371.21	5503.81		0.681481	0.441594	9.98704	1580.41	4638.12	7787.72	28.7801	11.9402	18388.3	5052.99	4896.5	7889.93	9112.63	32.3011	12.0357	9959.78
522	M887T25_1	886.555	886.551	886.558	25.1879	24.9732	25.5732	18	0	3	2	3	0.113986	0.000433177	5.27327	4774.88	2226.02	7249.66	3.47988	3645.46	1641.36	6949.06		1.08936	9.53583	5.80456	4.66334	8469.42	6687.82	3820.09	122.184	3016.85	93.3553	3899	1894.87	5803.99	16763.1	75.1032	6356.42
523	M785T22_4	784.583	784.58	784.586	22.0862	21.9753	22.1942	12	0	4	2	3	0.114848	0.0586064	26.8961	1636.09	1243.11	1644.09	24.1478	1117.99	1598.54	141.214		8.9056	15.3832	20.9364	62.359	3201.87	1660.52	969.513	712.443	3497.01	99.4339	112.853	1263.15	1812.12	1562.81	1497.71	1703.72
524	M302T14	302.306	302.304	302.307	13.7028	13.6812	13.7253	15	4	4	4	3	0.116464	0.838314	2083.45	2149.07	2672.68	1409.52	229.096	440.066	752.731	980.127		2196.51	1760.77	2284.65	2091.88	2205.21	1949.43	1707.17	2734.47	3033.05	2279.53	1847.99	3530.16	25.5018	2085.37	1403.8	2123.4
525	M80T18_1	80.0514	80.0509	80.0518	18.1776	18.0963	18.3003	8	2	2	2	1	0.11697	0.860947	787.048	681.227	1800.72	1088.3	266.818	104.449	1240.12	255.704		928.818	934.71	897.075	387.59	836.835	613.267	642.669	632.137	1149.39	1071.84	3653.95	1327.69	766.143	1185.51	1370.51	1031.04
526	M784T25_2	783.571	783.57	783.571	25.0702	24.8487	25.1048	3	0	0	0	2	0.117204	0.846253	21.2849	67.4528	132.065	692.715	29.9591	62.1338	175.566	782.878		7.41056	5.1498	6.37718	66.2021	158.97	53.3196	31.2733	26.2487	395.194	35.3738	44.7453	52.9487	47.5761	23.918	1113.05	1586.31
527	M938T25_1	937.582	937.582	937.582	24.8429	24.8208	24.865	2	0	0	2	0	0.117258	0.0088819	1761.6	1397.03	2808.65	699.215	273.953	111.745	2239.6	157.368		1866.87	1818.64	1366.09	1994.81	1388.84	1527.16	1416.76	1255.36	461.024	1436.35	5274.42	4062.8	878.44	746.368	670.663	501.391
528	M888T25_2	887.561	887.556	887.564	25.1992	24.9518	25.6323	21	0	3	4	3	0.117709	0.00205021	2.39479	1115.04	542.531	2825.71	2.81609	675.159	335.552	3061.32		0	4.13733	5.44184	0	1921.28	767.1	1381.59	390.205	1032.21	311.38	487.924	338.608	2002.88	7325.86	525.911	1448.2
529	M784T21_2	783.569	783.566	783.572	21.1461	20.9675	21.3142	10	1	2	4	2	0.11853	0.184225	477.962	659.308	1188.39	574.303	528.396	442.134	334.136	293.211		0	285.632	396.261	1229.96	890.611	1167.44	263.371	315.816	1252.34	1635.37	916.654	949.183	771.764	317.728	328.771	878.951
530	M800T25_2	799.532	799.53	799.533	25.3783	25.3237	25.4763	9	4	1	2	2	0.119607	0.0355833	2414.99	481.542	3787.74	443.912	235.006	187.922	4185.52	150.811		2316.56	2372.12	2754.14	2217.16	751.263	444.44	316.433	414.031	201.207	247.932	8291.65	6410.17	532.27	547.561	472.905	222.912
531	M783T16_3	782.568	782.566	782.571	15.5567	15.4646	15.6405	9	1	2	4	2	0.119887	0.848588	323.282	3546.36	7016.62	4859.09	638.244	4084.98	1903.81	5644.28		0.544858	0.881005	11.0821	1280.62	6493.95	7628.52	44.6863	18.2908	8079.04	8036.52	4167.62	7783.29	10767.1	42.8246	19.2275	8607.16
532	M783T19_2	782.569	782.566	782.571	18.7982	18.6875	18.9143	12	1	2	3	2	0.119952	0.395159	3682.24	7805.55	14585.9	1892	7321.29	9256.68	8301.13	2155.6		11.6346	14.6837	38.4761	14664.2	18722.3	12255.7	179.751	64.4062	24300.9	9576.1	6061.67	18404.9	2623.51	207.863	119.459	4617.17
533	M785T18_1	784.578	784.572	784.585	17.7744	17.6383	18.0385	22	1	4	3	3	0.120139	0.029054	400.135	4735.31	3748.84	2051.44	796.045	1721.42	4422.76	1146.27		1.79604	1.80505	2.73591	1594.2	5771.6	3730.9	2874.56	6564.17	10279.6	2662.5	1150.28	902.982	3335.8	1488.98	2616.58	764.385
534	M318T12	318.3	318.3	318.301	12.3563	12.3352	12.3682	4	2	1	1	0	0.120626	0.854994	938.071	781.885	837.084	433.99	305.053	177.117	338.663	288.074		965.205	757.848	1356.84	672.389	677.584	681.369	722.81	1045.78	676.985	863.413	511.027	1296.91	26.0507	633.456	435.692	640.763
535	M784T19_2	783.57	783.568	783.573	19.4877	19.3768	19.5188	8	1	2	3	1	0.121145	0.00669414	513.484	847.16	1849.58	557.622	1020.77	869.403	663.261	612.407		1.0877	0.901389	7.30822	2044.64	1585.53	1614.49	98.5968	90.0252	1054.41	2677.46	1860.9	1805.56	762.037	54.8587	79.8733	1333.72
536	M313T20_2	313.272	313.272	313.272	19.7616	19.712	19.8112	2	0	0	2	0	0.121836	0.843816	252.622	166.164	582.462	131.909	51.0529	56.2074	529.252	12.9933		314.994	272.548	202.948	219.997	249.18	125.448	140.906	149.122	139.302	795.618	1232.28	162.654	115.487	136.334	129.386	146.429
537	M663T26	663.453	663.45	663.455	25.8507	25.5885	26.0038	19	4	3	2	4	0.121967	0.858369	7084.28	2134.03	868.387	2664.57	6725.31	1608.6	1009.71	767.147		2369.65	16889.5	3062.03	6015.99	113.574	2885.46	1693.69	3843.41	20.074	1.40035	1967.01	1485.07	2793.4	2823.6	1603.52	3437.77
538	M569T23_2	569.43	569.427	569.433	22.8522	22.8123	22.9892	16	4	4	4	4	0.122186	0.759623	2151.41	1584.8	1674.33	2127.05	399.986	102.336	186.016	624.633		1968.8	2738.71	2048.59	1849.54	1553.2	1459.5	1697.97	1628.53	1949.33	1614.94	1593.05	1539.98	2627.19	2667.04	1816.58	1397.41
539	M80T24_2	80.0513	80.0508	80.0515	23.7298	23.3865	23.9475	21	2	4	4	3	0.122726	0.849241	416.883	1264.01	1488.25	1023.5	114.764	842.92	832.684	165.454		320.973	486.978	317.836	541.743	2328.14	583.551	1553.1	591.272	1262.72	1041.33	2719.85	929.091	1202.04	803.5	1022	1066.47
540	M114T8_1	114.092	114.091	114.092	8.16135	8.1448	8.18212	14	3	3	4	4	0.122862	0.861544	159.579	269.992	256.525	277.701	19.3873	125.283	49.1274	44.5933		150.963	138.832	164.464	184.055	203.708	447.922	165.167	263.172	261.514	324.125	222.601	217.858	290.444	237.546	247.73	335.083
541	M760T22_2	759.571	759.569	759.573	21.5626	21.4703	21.7042	10	0	4	2	3	0.124168	0.20957	4.67413	2673.05	2562.36	3345.58	5.87736	696.68	3340.6	1751.87		2.77588	0	2.64144	13.2792	3613.75	2161.8	2128.49	2788.15	2869.65	143.87	60.8046	7175.12	2182.71	1662.84	5466.42	4070.35
542	M80T23_1	80.0515	80.0511	80.0518	22.655	22.4577	22.818	17	3	3	3	2	0.125692	0.861149	686.988	1320.73	1942.68	1225.02	105.502	565.913	1202.36	199.724		608.856	587.714	804.808	746.576	1008.19	944.438	2157.21	1173.08	931.608	2597.02	3309.1	932.998	972.947	1452.08	1191.37	1283.66
543	M493T9_2	493.132	493.129	493.134	8.97013	8.94797	9.1497	5	0	0	2	3	0.126251	0.854168	58.1047	42.4072	82.1593	69.4042	16.4199	8.25793	39.5846	7.54547		80.2342	46.014	45.2575	60.913	53.4368	40.9157	41.8345	33.4419	78.3498	47.0842	64.859	138.344	66.1118	70.691	61.5668	79.2471
544	M583T21_2	583.412	583.411	583.412	21.4932	21.4928	21.4935	2	2	0	0	0	0.12714	0.861576	133.985	100.098	79.1566	90.0665	13.7914	53.9665	23.1919	15.3325		154.023	126.583	123.517	131.817	177.241	96.7632	68.2489	58.1389	61.9936	77.2528	112.498	64.8821	87.9377	112.279	78.3405	81.7091
545	M886T25_2	885.552	885.547	885.555	25.1503	24.9393	25.6312	19	0	3	3	3	0.128251	0.0332646	13.3597	9955.94	4854.07	14064.9	12.3728	6789.87	3322.52	14185.9		1.56108	29.1203	5.73055	17.027	14486.1	10802.7	14430.4	104.675	6256.8	24.2918	7555.2	5579.98	10704.6	33815	36.9677	11702.9
546	M702T20_2	702.469	702.463	702.47	19.8478	19.712	19.9215	6	3	0	2	1	0.12843	0.859338	1245.74	841.225	431.411	427.232	785.254	85.5239	302.277	587.881		1726.54	1722.24	1450.26	83.9194	852.342	901.777	893.665	717.116	455.003	202.499	217.781	850.361	1300.86	151.198	31.4148	225.453
547	M940T15_2	939.599	939.596	939.601	14.9694	14.6477	15.0595	10	3	0	2	3	0.128743	0.492082	382.462	98.1162	342.712	510.058	164.162	73.5065	399.386	119.312		510.406	467.82	144.581	407.04	0	83.7835	159.587	149.094	805.003	14.1711	3.86966	547.802	514.951	404.208	445.684	675.387
548	M576T23_3	575.502	575.5	575.503	23.219	23.2042	23.2977	6	3	0	1	2	0.130095	0.753429	395.907	342.278	770	436.708	293.288	213.254	340.757	112.351		4.31325	706.455	386.508	486.353	481.113	33.7143	488.547	365.737	278.08	806.975	970.028	1024.92	282.414	499.282	537.064	428.071
549	M757T24	756.551	756.548	756.553	23.6648	23.6023	23.8387	4	1	0	2	0	0.130556	0.00978309	114.319	96.4946	256.474	134.397	134.689	64.7848	73.4081	94.3411		12.6299	16.0854	129.287	299.275	121.168	67.4286	24.0989	173.283	147.808	303.496	276.183	298.408	69.2527	44.9009	247.005	176.43
550	M588T8	588.407	588.406	588.41	8.1664	8.1448	8.18402	13	2	3	4	4	0.130797	0.849939	620.09	832.739	879.587	922.997	44.157	295.856	153.187	115.501		593.754	616.258	586.769	683.58	700.022	1275.49	656.595	698.852	1073.12	750.17	931.603	763.451	1042.12	766.15	957.97	925.75
551	M754T24_1	753.605	753.602	753.608	23.6217	23.4825	23.6632	15	4	3	4	4	0.13192	0.861503	3966.3	2329.27	3169.13	3106.59	329.511	1588.6	665.972	261.931		4314.12	4046.7	3521.32	3983.05	7.10126	3572.17	2708.73	3029.08	3965.51	2960.04	2385.5	3365.47	3118.44	3256.85	3317.05	2734.01
552	M80T26_1	80.0514	80.0504	80.0518	26.1472	25.9602	26.4613	19	4	4	4	4	0.134005	0.8501	1481.15	1653.4	1284.23	2423.04	554.413	267.338	1101.85	409.255		1062.61	1276.34	1287.48	2298.15	1797.69	1946.84	1358.11	1510.98	2364.26	2103.71	326.431	342.522	2466.66	2394.59	1915.64	2915.28
553	M519T8_2	519.392	519.39	519.395	8.36164	8.34465	8.38527	14	3	4	3	4	0.134719	0.859359	2967.34	3062.69	1800.25	2978.08	266.354	1292.14	513.769	759.524		3312.95	2865.68	2682.12	3008.62	3047.71	4763	1629.49	2810.58	1882	1051.01	2157.04	2110.93	2494.78	2692.23	2614.47	4110.83
554	M781T22_2	780.553	780.552	780.553	22.4248	22.3502	22.4578	7	3	3	0	1	0.134988	0.390044	1203.89	608.67	50.6458	211.124	1247.92	509.858	81.1072	228.473		0.672165	2940.05	1121.67	753.162	499.046	23.5751	1259.5	652.555	2.0175	27.8113	1.83262	170.922	29.8347	545.677	128.859	140.125
555	M576T17_2	575.502	575.499	575.504	17.0778	16.9512	17.219	15	4	2	4	3	0.135561	0.0753671	3650.87	2295.07	1467.03	4202.65	1426.74	1832.61	1183.09	2080.05		2172.31	3430.33	3398.5	5602.35	117.503	1553.7	3242.73	4266.34	3065.53	504.435	641.59	1656.56	2547.12	5751.58	6235.11	2276.78
556	M928T9_1	927.66	927.656	927.663	9.10627	9.10285	9.15552	16	4	4	4	4	0.13587	0.301372	954.081	1118.49	908.447	1118.66	154.226	137.654	155.742	137.679		1060.22	983.32	728.162	1044.62	1127.23	995.545	1308.14	1043.07	1088.74	986.211	758.01	800.825	1317.36	1028.22	1023.64	1105.43
557	M601T19_1	601.421	601.42	601.422	19.4658	19.4605	19.488	3	3	0	0	0	0.136516	0.857469	183.868	57.8314	289.408	101.412	41.2931	12.4213	263.246	56.4249		135.005	181.151	183.294	236.022	75.6227	55.2602	46.7648	53.6779	66.6241	505.897	528.538	56.572	46.8607	58.5887	150.66	149.54
558	M783T18_1	782.569	782.566	782.571	17.7677	17.5383	17.9448	18	1	1	4	2	0.136847	0.861508	6526.1	8758.32	29246.1	11158.8	13027.5	10458.2	14534.6	16819.5		5.7457	4.41658	26.8998	26067.4	13822.7	21068.3	112.215	30.0468	41551.3	18371.2	42004.3	15057.8	8890.97	101.48	37.8704	35604.8
559	M785T20_4	784.581	784.573	784.584	20.1025	20.0035	20.182	9	0	4	1	3	0.136855	0.853311	113.061	1355.74	1144.47	919.553	216.932	983.579	944.428	457.398		5.29339	2.47041	6.02903	438.451	1128.14	2804.74	695.349	794.716	1087.85	2467.41	756.965	265.67	1121.46	1375.44	875.879	305.439
560	M623T9	622.969	622.967	622.971	9.19392	9.19215	9.19458	7	4	1	1	1	0.139501	0.84109	608.499	685.397	435.987	587.754	158.7	209.441	33.7397	93.4036		729.916	503.958	442.352	757.771	583.227	998.685	560.825	598.853	468.409	419.63	459.318	396.591	701.576	603.279	475.065	571.097
561	M80T14_2	80.0514	80.0513	80.0517	14.192	14.1799	14.4588	6	1	2	2	0	0.139938	0.360147	847.314	1199.73	1101.69	1183.29	57.9739	426.034	82.6982	23.2998		848.655	855.132	772.102	913.369	1066.99	874.889	1826.44	1030.58	1171.83	1106.17	1144.34	984.397	1195.3	1152.49	1179.27	1206.09
562	M601T21	600.505	600.501	600.507	21.1522	20.9675	21.5825	21	4	2	2	4	0.145563	0.861483	2267.72	1141.39	1017.56	1543.51	823.816	983.047	656.169	523.072		1737.95	3362.43	2431.02	1539.49	40.1666	2414.46	895.819	1215.12	89.3062	1061.45	1595.82	1323.67	1507.41	977.169	2243.04	1446.41
563	M785T15_1	784.581	784.571	784.584	14.998	14.6853	15.0752	8	0	3	2	2	0.14618	0.000951753	11.0343	1270.06	423.597	513.484	20.9414	1368.91	320.048	256.343		0.734641	0.196184	0.762261	42.444	3316.75	671.397	431.929	660.179	448.885	866.259	164.973	214.272	894.667	352.258	374.784	432.226
564	M757T19_3	756.552	756.549	756.554	19.4477	19.3287	19.5188	11	1	2	4	2	0.147682	0.860164	5460.07	5515.73	15477.3	4609.92	10917.8	6322.95	1485.18	6081.84		1.14047	0.625445	1.69746	21836.8	10225.5	11707.2	107.431	22.7612	17117.7	13865.6	16278	14648.1	5464.34	62.4339	24.6061	12888.3
565	M761T10_2	761.237	761.235	761.24	9.57105	9.54953	9.60453	9	2	2	3	2	0.148725	0.852024	62.9323	87.8545	61.4304	78.0025	20.3571	19.1569	19.2119	6.88452		62.0058	91.8469	51.6462	46.2304	70.5642	113.632	90.7341	76.4874	81.4701	36.2293	69.3629	58.6592	78.3888	87.5779	73.6267	72.4164
566	M906T9	905.68	905.676	905.682	9.10642	9.10285	9.15552	16	4	4	4	4	0.148731	0.861578	11104.8	18882.9	14608.4	17839.3	3862.71	7290.55	4529.15	1920.28		15476.3	9573.42	6580.42	12789	15329.7	29345.7	12831	18025.1	14159.4	21144.7	11357.4	11772	19006.3	19437.6	15167.8	17745.4
567	M935T18_1	934.645	934.642	934.647	17.6693	17.5747	17.9392	8	3	2	0	0	0.14995	0.839771	1060.08	845.31	147.166	665.269	720.91	702.27	244.617	264.263		861.188	1473.22	1767.18	138.724	0	799.835	862.809	1718.59	510.226	0	2.22154	76.2177	492.491	901.278	880.59	386.72
568	M760T22_3	759.57	759.568	759.573	21.8681	21.7733	22.0925	8	0	3	2	3	0.152598	0.861573	4.09587	1901.67	1092.26	953.063	6.59935	1716.73	1219.97	395.157		0.604883	1.36964	0.432924	13.976	4459.85	897.326	1326.3	923.205	1959.43	57.6336	29.5648	2322.4	650.645	587.226	1187.52	1386.86
569	M785T22_2	784.583	784.579	784.584	21.5573	21.4437	21.6262	11	0	3	2	4	0.153278	0.132953	95.1387	1964.79	1037.49	6454.2	56.3806	1534.23	933.537	7557.4		65.0212	81.8291	55.5778	178.127	3577.07	2959.82	852.28	469.998	2345.18	393.092	338.964	1072.73	17677.7	4211.85	2053.45	1873.79
570	M568T23_2	568.427	568.424	568.428	22.8522	22.8123	22.9892	16	4	4	4	4	0.153589	0.811703	5281.68	4173.32	4477.59	4978.36	323.74	367.045	727.591	1053.02		5416.7	5042.36	5675.5	4992.15	4081.72	3892.42	4711.35	4007.79	5351.22	4118.05	4751.34	3689.73	6451.88	4483.62	4953.47	4024.49
571	M783T15_2	782.568	782.566	782.57	15.2948	15.2386	15.3685	8	1	2	3	2	0.156241	0.860315	167.999	2327.06	5134.75	3264.93	328.321	2669.72	3331.37	3802.1		0.0819762	0.2901	11.2051	660.419	4720.68	4556.04	25.5659	5.94679	9829.81	3151.78	2429.52	5127.89	7339.59	38.0231	13.2686	5668.82
572	M793T10_2	792.595	792.591	792.596	10.0392	10.0246	10.0724	13	3	3	3	4	0.156758	0.0356587	335.478	438.544	267.514	344.668	50.1969	179.573	12.1882	56.3289		342.215	280.513	318.789	400.394	354.007	704.749	314.344	381.076	283.434	270.496	259.591	256.535	419.982	346.137	285.102	327.453
573	M80T18_2	80.051	80.0508	80.0515	17.7717	17.5383	17.9728	14	1	3	2	1	0.161117	0.860353	590.041	885.4	859.045	949.728	66.0312	269.164	228.88	260.02		633.796	647.275	502.192	576.9	824.951	531.264	1126.9	1058.49	688.878	657.71	948.205	1141.39	1338.11	839.052	835.13	786.616
574	M761T19_1	760.579	760.575	760.582	19.1728	18.9702	19.3398	20	0	3	3	4	0.162195	0.620998	2.85867	1582.78	1957.05	5178.07	4.49977	418.345	355.953	6056.09		0.735913	0.969136	0.141571	9.58807	1048.59	1867.16	1960.27	1455.09	2255.19	1579.17	1727.43	2266.4	1945.23	14256.5	2447.82	2062.73
575	M802T21	801.543	801.538	801.548	21.1235	21.1233	21.1237	2	2	0	0	0	0.162992	0.017177	1625.52	30.2066	312.692	43.4598	2120.7	22.6755	206.265	19.1801		1215.22	372.454	180.122	4734.29	6.35936	47.0117	51.9847	15.4706	17.7558	414.318	485.625	333.068	57.0478	36.6909	19.4357	60.665
576	M783T18_2	782.568	782.566	782.571	18.2727	17.9957	18.5827	25	1	2	4	2	0.16462	0.261121	4354.18	14858.2	25075.8	4217.84	8680.21	19108.2	17983.3	4741.93		9.72552	9.60021	22.8867	17374.5	40163	19113.9	119.358	36.3902	18574.9	15476.7	51916.7	14335	8191.75	172.221	52.749	8454.66
577	M784T18_2	783.57	783.568	783.573	17.8831	17.7415	17.9745	14	1	1	4	2	0.164652	0.860567	1414.76	3966.59	7231.2	3081.38	2821.58	4856.96	1600.74	3637.23		1.59133	1.94549	8.38406	5647.13	5742.88	10035.9	70.0595	17.4966	9049.28	8102.95	5840.93	5931.63	7254.3	48.8013	18.3817	5004.05
578	M783T20_1	782.567	782.561	782.569	19.5042	19.3768	19.6383	12	1	3	4	2	0.165272	0.837814	1087.27	2203.62	4007.37	1268.38	2160.4	2224.1	1638.52	1367.16		0.993784	1.55103	18.7007	4327.85	3797.55	4434.79	343.096	239.046	1952.71	4901	3501.6	5674.17	1928.65	120.859	145.273	2878.72
579	M759T22_1	758.568	758.566	758.571	21.8223	21.7042	21.9972	14	0	4	2	4	0.165492	0.860271	15.8336	3625.75	4239.96	2737.9	27.6944	1603.85	4963.5	613.069		1.82332	0.684442	3.48732	57.3393	5888.92	2310.19	2696.21	3607.67	6681.89	154.552	66.4628	10056.9	3203.98	1899.44	2661.45	3186.75
580	M939T24	938.588	938.584	938.589	24.1833	24.1645	24.2203	13	4	4	1	4	0.166105	0.857557	572.861	140.008	334.104	166.28	84.3358	34.0658	551.936	52.1543		576.252	550.817	683.84	480.536	163.727	166.43	92.9872	136.887	1158.68	128.895	18.9268	29.9173	132.301	233.17	118.282	181.365
581	M786T21_4	786.49	786.487	786.493	20.654	20.3048	20.8297	15	3	4	4	4	0.167424	0.811942	5035.95	2108.16	2802.89	2420.31	3695.65	238.553	243.439	539.512		8713.21	6505.24	4917.18	8.18971	2121.18	2264.18	2280.47	1766.81	2864.99	2987.65	2913.27	2445.66	3026.29	2606	2305.67	1743.27
582	M731T20_2	730.535	730.534	730.536	20.0177	19.963	20.2093	6	0	0	3	2	0.168303	0.843672	382.023	369.944	1428.83	758.182	744.901	465.417	544.703	952.751		5.31246	8.1176	15.3034	1499.36	980.032	6.61058	6.59155	486.543	968.506	1255.59	2218.63	1272.6	14.6866	9.54629	1005.88	2002.61
583	M739T23_2	738.503	738.501	738.506	22.7623	22.5887	22.818	9	2	2	1	2	0.168351	0.00463767	495.813	467.78	357.639	810.243	354.267	282.439	209.508	231.001		32.2992	548.572	894.228	508.151	555.379	49.6225	600.262	665.856	45.3268	447.326	494.612	443.293	634.829	1125.84	839.862	640.439
584	M940T18_2	939.602	939.6	939.603	18.0963	18.0487	18.1573	5	1	2	0	2	0.169822	0.843562	785.455	1730.11	91.4943	780.419	1237.62	1350.14	162.928	516.568		87.3372	424.833	2621.96	7.68732	1.73336	1311.08	2811.02	2796.6	335.504	4.89847	2.61726	22.9571	554.838	1456.94	863.402	246.496
585	M80T20_1	80.0511	80.0508	80.0519	19.7729	19.531	20.0287	18	3	3	2	0	0.169854	0.797687	979.889	992.811	1239.93	1096.45	85.2589	245.754	205.256	82.7346		996.029	1013.28	857.13	1053.11	1176.79	817.722	746.869	1229.86	1124.64	1337.4	1476.27	1021.43	1219.69	1051.8	1068.67	1045.65
586	M757T20_2	756.551	756.549	756.554	20.2087	20.0927	20.5058	11	0	2	3	2	0.171122	0.511208	1314.79	1517.06	4597.26	1061.88	2567.71	1797.42	3342.21	1139.57		2.41175	53.1406	37.3849	5166.22	2082.48	3813.81	112.352	59.5852	2015.25	9490.25	3782.79	3100.74	2338.29	131.46	70.0225	1707.76
587	M784T15_2	783.571	783.569	783.573	15.293	15.261	15.3901	8	0	2	4	2	0.175064	0.172559	53.4574	771.69	1481.19	1256.3	105.757	899.821	601.942	1444.92		0.502296	0.361768	0.8727	212.093	1323.6	1748.99	12.3391	1.82401	2330.28	1211.79	940.885	1441.82	2621.12	12.1915	3.14463	2388.76
588	M80T20_2	80.0511	80.0509	80.0517	20.2305	20.1302	20.3763	11	4	3	2	0	0.17512	0.0525653	1615.62	1488.51	1935.98	1853	428.797	232.981	313.268	124.638		1598.29	2220.35	1402.79	1241.05	1552.82	1551.65	1695.53	1154.05	2097.07	2292.13	1740.02	1614.71	2037.4	1790.3	1767.03	1817.25
589	M935T26	934.642	934.641	934.645	26.1703	26.088	26.3745	4	2	0	2	0	0.176578	0.859492	536.573	85.3913	1297.29	349.257	325.758	34.1423	1454.13	108.151		859.854	370.056	753.005	163.379	114.39	103.202	86.9198	37.0529	153.791	2075.58	2.83073	2956.98	273.639	289.497	325.743	508.151
590	M873T20_1	872.575	872.571	872.577	19.9236	19.7377	20.1302	20	0	3	3	4	0.180373	0.221814	0.737508	3170.26	3281.96	7678.63	0.728833	2117.58	5222.4	7157.05		0.458896	0.205218	0.470705	1.81521	0	4409.85	4107	4164.17	0	11056.5	1542.29	529.006	6293.95	1504.61	4936.19	17979.8
591	M772T8	772.215	772.213	772.218	8.06972	8.05247	8.09277	7	1	1	3	2	0.18109	0.861561	1065.44	1706.99	1823.07	1462.58	296.489	635.333	652.163	144.275		685.197	1407.08	1055.89	1113.61	1326.98	2633.71	1262.94	1604.32	1732.35	1660.74	2727.2	1171.98	1511.61	1608.1	1465.17	1265.45
592	M453T7	453.208	453.207	453.208	6.778	6.73802	6.95923	5	0	0	2	2	0.181524	0.861562	114.757	194.544	1464.21	816.242	28.6428	86.7351	1685.02	675.653		101.542	90.4756	111.214	155.799	134.361	307.374	119.075	217.367	888.377	3976.37	477.794	514.293	357.327	378.014	1796.06	733.569
593	M632T9_2	632.476	632.474	632.479	8.69659	8.6818	8.71345	8	1	3	2	2	0.184864	0.670082	1044.47	1461.07	1051.18	1332.4	138.407	550.965	194.646	77.7536		1204.02	916.793	941.344	1115.73	1354.51	2234.79	929.827	1325.17	1075.97	775.056	1227.91	1125.79	1399.82	1317.3	1228.79	1383.68
594	M80T19_1	80.0511	80.0509	80.0516	19.3735	19.1528	19.5188	12	3	3	2	1	0.185392	0.861571	1269.81	1324.14	1952.07	1549.96	509.063	367.404	482.315	433.572		697.33	1533	1016.65	1832.25	904.179	1458.12	1758.47	1175.81	1904.21	2221.84	1294.22	2388.01	901.56	1719.32	1796.93	1782.02
595	M777T22	776.534	776.533	776.537	21.6383	21.5795	21.821	4	3	0	1	0	0.187567	0.861215	1366.7	455.373	504.841	470.154	1005.76	336.844	752.254	43.8721		2458.68	1205.65	1732.81	69.6733	21.322	843.408	491.816	464.947	1604.28	15.3164	22.0358	377.732	525.029	481.499	451.906	422.183
596	M583T17_2	583.413	583.411	583.414	16.9472	16.8367	17.1287	5	0	1	1	3	0.187586	0.86019	191.696	240.91	302.314	524.687	29.0845	21.4332	93.8233	417.435		182.708	228.519	196.668	158.889	222.426	234.875	271.871	234.469	427.798	203.632	305.72	272.107	1148.48	322.525	357.885	269.853
597	M739T24_2	738.504	738.501	738.505	23.8293	23.7942	24.0082	7	2	1	3	1	0.188492	0.329116	639.839	345.819	1151.66	221.743	77.8652	206.227	1188.72	45.5069		722.404	639.972	535.432	661.547	44.2292	508.175	398.412	432.459	448.981	2905.46	868.12	384.079	271.62	161.241	229.064	225.045
598	M783T22_3	782.563	782.562	782.568	21.9295	21.8372	22.1533	7	1	0	3	0	0.188984	0.000183911	455.598	321.391	645.74	221.46	501.412	135.407	99.0378	95.3897		2.2729	342.366	305.618	1172.13	466.912	392.892	263.704	162.054	737.326	666.312	674.291	505.031	287.897	127.433	152.605	317.905
599	M256T20_2	256.263	256.263	256.265	20.0618	19.927	20.4057	17	3	4	2	4	0.189126	0.805616	2545.82	2218.6	883.921	2343.59	1693.31	252.071	975.512	1001.4		3659.32	3274.45	3227	22.5082	2512.11	2024.26	1993.26	2344.79	1765.66	53.7679	25.3857	1690.88	2048.69	3827.6	1670.97	1827.09
600	M510T9_4	510.388	510.387	510.39	8.90424	8.54488	8.93082	8	1	3	0	1	0.189208	0.851767	271.872	410.878	247.216	359.713	48.8419	211.172	19.6329	49.5135		314.481	225.947	233.365	313.696	284.595	712.403	247.228	399.285	246.322	223.982	272.02	246.538	404.565	304.415	331.54	398.333
601	M784T19_3	783.571	783.568	783.574	18.7953	18.665	18.9112	12	1	2	3	2	0.190166	0.578998	1227.55	2136.7	4025.02	661.497	2443.91	2986.33	1800.76	723.895		3.07368	4.76611	8.95384	4893.41	6378.93	2078.63	64.8998	24.3151	4534.61	3120.51	2152.17	6292.79	1040.31	72.092	39.1259	1494.46
602	M873T19_1	872.575	872.572	872.576	19.2307	19.0665	19.3227	12	0	3	2	4	0.190803	0.0400571	0.769012	1346.67	1334.4	1041.23	1.12052	950.761	1508.32	553.164		2.37505	0.701005	0	0	0	1516.86	1637.14	2232.66	5.74881	3362.41	1577.33	392.106	666.571	511.039	1702.37	1284.94
603	M718T22_1	717.525	717.521	717.526	21.9203	21.6207	22.0673	16	3	3	1	3	0.192716	0.556029	2158.05	1234.51	368.716	1906.7	1516.04	1107.53	462.475	1346.79		31.7636	2156.44	2987.49	3456.52	2559.87	26.1579	698.33	1653.67	16.4883	1035.99	317.718	104.665	18.8387	2318.19	2088.82	3200.94
604	M80T14_1	80.0515	80.0513	80.0518	13.595	13.5929	13.6593	5	1	2	2	0	0.195581	0.439962	947.454	848.529	1144.24	1098.02	262.223	172.095	249.863	42.0714		766.023	837.021	1336.88	849.892	611.425	955.741	833.786	993.165	1066.78	978.542	1515.09	1016.54	1122.11	1069.6	1144.42	1055.96
605	M577T18	576.507	576.505	576.507	17.6728	17.5947	17.7507	6	1	2	0	2	0.196395	0.0161102	591.381	1119.05	398.492	1182.1	523.951	818.436	308.798	526.472		272.708	756.231	1252.68	83.9057	31.1947	1068.66	1984.61	1391.72	861.477	250.368	251.159	230.965	860.507	1851.5	1339.49	676.904
606	M627T21_2	626.568	626.568	626.571	20.9675	20.8362	21.0075	3	1	0	2	0	0.19975	0.861398	614.752	16.4357	794.912	27.5369	889.751	12.5926	795.846	15.2674		308.956	137.385	71.7456	1940.92	0	28.0264	24.3128	13.4036	5.78912	1409.02	1547.61	217.231	39.7835	40.3518	9.04646	20.9659
607	M783T25_2	782.568	782.564	782.569	25.4041	25.3642	25.4333	4	0	1	1	2	0.201728	0.0754194	46.8746	228.599	780.247	2884.63	61.8752	335.185	1144.29	3706.52		7.90916	25.1082	15.3964	139.085	729.145	106.358	39.015	39.877	2490.94	104.887	332.164	193.002	117.411	68.1177	3436.42	7916.55
608	M573T9	572.766	572.765	572.767	9.17005	9.1699	9.17268	3	0	1	0	2	0.202253	0.60858	548.27	783.675	479.856	677.791	128.037	369.993	67.8697	74.0956		699.586	496.224	402.074	595.196	530.088	1329.43	583.538	691.641	492.839	382.63	503.962	539.993	721.463	740.441	574.7	674.56
609	M872T19_2	871.572	871.569	871.573	19.2493	19.1528	19.357	11	0	2	2	4	0.206972	0.853671	1.82661	2523.5	2613.49	3021.82	1.99202	1905.61	2679.92	2517.67		3.01662	4.00894	0.280897	0	0	4566.83	3106.77	2420.4	2.95403	5510.98	4244.05	695.979	961.4	2973.4	6580.71	1571.78
610	M874T20_2	873.577	873.575	873.579	19.8685	19.5702	19.8783	6	0	2	1	2	0.206988	0.0565746	0.938012	981.768	803.714	777.282	0.830719	740.44	1053.26	256.976		1.9736	1.12715	0.6513	0	0	1308.29	1733.42	885.364	0	2334.82	631.454	248.585	919.695	570.772	551.332	1067.33
611	M759T22_3	758.568	758.566	758.57	22.0993	22.0408	22.1935	7	0	2	2	2	0.209986	0.827103	14.4222	2157.03	2570.47	1436.48	22.4892	894.823	3238.48	478.996		1.42935	0.490621	7.98552	47.7833	3478.99	1511.1	1752.57	1885.47	3188.72	120.956	65.271	6906.92	1035.92	1224.78	2127.06	1358.16
612	M762T10	762.231	762.229	762.233	9.83482	9.82783	9.84168	6	2	2	0	2	0.211041	0.832153	1087.73	1005.24	1401.23	1523.63	231.866	83.1152	598.934	377.737		1421.91	885.923	1013.78	1029.29	943.928	1051.7	926.934	1098.38	1058.82	1037.95	1216.51	2291.64	1499.12	1936.91	1630.16	1028.34
613	M757T17	756.553	756.553	756.553	16.7368	16.7234	16.7502	2	0	0	0	2	0.211195	0.602485	108.678	328.71	351.123	1313.89	62.4298	312.889	315.291	1562.69		90.8639	83.2237	60.3451	200.281	535.409	656.144	85.2231	38.0638	391.477	101.885	129.483	781.649	1712.49	112.953	71.4476	3358.68
614	M331T15	331.34	331.339	331.341	15.0949	15.0489	15.1265	11	3	3	3	2	0.211345	0.828605	838.745	784.117	1002.65	583.418	118.492	171.108	286.056	386.366		800.252	689.247	915.144	950.338	735.496	763.895	615.201	1021.87	1185.06	839.895	688.252	1297.4	16.4987	813.619	660.242	843.312
615	M331T9_4	331.254	331.253	331.256	8.88708	8.86245	9.35855	21	4	4	4	3	0.21365	0.861548	258.474	346.729	309.988	453.781	69.843	154.275	18.7747	184.844		278.224	205.095	201.706	348.874	321.743	570.777	227.609	266.787	332.823	292.941	317.788	296.402	681.607	296.524	526.61	310.384
616	M785T26_1	784.558	784.556	784.56	26.0413	26.0387	26.0438	2	2	0	0	0	0.213817	0.00336142	647.066	2400.29	1006.91	1233.31	185.657	1582.43	1624.2	374.75		627.914	719.461	400.922	839.967	4758.71	1569.48	1420.77	1852.22	3427.88	50.3016	93.4007	456.073	1544.14	750.678	1515.44	1122.99
617	M330T15	330.337	330.336	330.338	15.0954	15.0384	15.1265	15	4	4	4	3	0.214082	0.531722	4801.19	4594.34	5684.91	3386.15	581.715	834.688	1451.04	2270.46		4818.72	4014.63	4961.57	5409.85	4306.66	4520.29	3791.23	5759.19	6847.98	4767.71	4131.53	6992.41	59.1161	4762	3814.35	4909.14
618	M805T19_1	804.538	804.534	804.539	19.4851	19.2408	19.7642	16	3	3	2	4	0.214334	0.000192018	2793.39	1974.09	936.616	3367.48	2680.29	1253.96	1200.24	351.077		6145.5	3664.78	1246.03	117.267	288.479	3294.25	2338.98	1974.67	2687.5	187.502	124.922	746.54	2968.11	3791.7	3477.53	3232.57
619	M928T9_2	927.66	927.654	927.661	9.39243	9.39178	9.4479	3	0	0	1	2	0.215998	0.00781751	61.6756	72.6228	59.2985	96.5441	18.3995	41.7379	18.1389	16.9531		81.5065	65.8351	37.085	62.2757	82.8517	126.258	30.5553	50.8261	85.6046	54.194	53.401	43.9944	72.8269	113.097	100.294	99.9588
620	M784T15_1	783.571	783.569	783.574	14.9937	14.7692	15.0595	11	0	2	4	2	0.217609	0.470261	37.0477	741.307	1131.06	1063.29	73.1795	860.584	329.944	1219.51		0	0.196063	1.18052	146.814	1289.84	1660.16	9.67012	5.55169	1124.03	1135.94	728.09	1536.19	2115.72	10.9259	3.41464	2123.09
621	M784T16_1	783.571	783.568	783.574	16.2057	15.9033	16.5598	32	1	2	4	2	0.217941	0.861546	337.231	1962.04	3923.46	2603.63	673.499	2323.38	2064.47	3264.89		0	0.236812	1.20769	1347.48	3193.46	4625.36	19.3757	9.9478	3972.28	3052.1	1917.48	6751.98	6806.79	27.9384	7.55627	3572.25
622	M718T26	717.526	717.525	717.527	26.1527	26.1307	26.1747	2	2	0	0	0	0.219098	0.809776	88.0106	67.8581	30.6933	49.6474	53.462	42.2384	10.604	30.1108		7.85507	112.446	116.177	115.565	100.605	5.84476	80.7615	84.2211	16.1714	40.7441	35.7067	30.151	9.51291	82.5574	53.3954	53.1238
623	M497T7	497.233	497.232	497.235	7.07345	7.01158	7.4147	5	0	0	2	1	0.220125	0.858909	131.497	235.482	1522.75	920.653	39.863	117.336	1860.31	702.625		108.97	101.291	126.582	189.144	149.827	378.521	129.785	283.795	902.373	4292.51	358.987	537.114	398.637	426.888	1902.27	954.816
624	M873T20_2	872.574	872.571	872.576	19.5457	19.4607	19.7105	14	0	3	2	4	0.220318	0.548428	0.69064	2541.57	1684.73	1070.2	0.484633	2131.83	2480.36	266.91		0.724637	0.945209	1.09271	0	0	3073.2	1985.79	5107.31	0	5333.32	1137.38	268.238	1401.21	777.782	956.293	1145.52
625	M80T22_2	80.0513	80.0512	80.0516	22.232	22.0192	22.4258	16	2	4	2	1	0.221057	0.844937	608.539	727.2	1287.62	758.575	204.5	204.19	879.654	50.8849		861.775	682.346	410.334	479.7	711.743	1019.97	570.131	606.957	2592.42	710.655	1026.38	821.005	742.452	815.515	696.738	779.597
626	M758T18_2	757.555	757.552	757.557	17.6623	17.4447	17.724	8	0	2	2	2	0.221274	0.0553854	122.927	870.404	1362.33	1153.32	223.789	974.536	293.408	1299.13		4.72539	9.16449	19.3339	458.485	1646.1	1779.83	44.8053	10.8786	1758.85	1201.15	1090.77	1398.55	2175.56	48.2729	12.8387	2376.6
627	M572T9	572.432	572.432	572.433	9.17005	9.1699	9.17268	3	0	1	0	2	0.223074	0.772731	535.649	734.909	468.084	632.611	137.675	312.631	70.2549	83.2268		676.879	500.63	359.966	605.122	495.091	1192.86	592.743	658.942	502.888	363.876	489.979	515.595	669.332	708.44	515.723	636.95
628	M282T20_2	282.278	282.278	282.279	19.9567	19.9445	20.0582	3	1	0	2	0	0.224196	0.848586	445.291	2.18802	965.003	0.992691	875.89	1.17457	1110.97	0.85163		6.56868	8.39683	7.07367	1759.13	1.25975	2.52907	1.25925	3.70402	1.9011	1961.66	1891.98	4.47399	0.571891	1.78409	0	1.61478
629	M783T15_1	782.568	782.565	782.57	15.0078	14.8394	15.0595	10	0	2	4	2	0.227244	0.853564	107.358	2093.75	3339.54	3506.78	209.814	2491	1110.19	4021.67		1.71261	0	5.66091	422.059	3358.81	4986.81	19.9957	9.37765	2946.43	4547.77	1996.3	3867.66	6876.28	36.4943	13.1738	7101.19
630	M718T23_2	717.523	717.521	717.525	23.0609	23.0278	23.1065	4	2	0	2	0	0.227795	0.651536	415.341	394.87	697.157	181.428	312.524	262.216	502.37	111.753		11.0678	702.53	615.737	332.03	578.06	13.3368	555.181	432.901	21.0635	680.495	870.629	1216.44	14.2102	248.233	231.565	231.704
631	M783T14_1	782.567	782.565	782.569	14.2171	14.1168	14.3765	9	0	2	2	2	0.228165	0.450481	22.7077	692.357	1035.67	1833.37	41.374	785.919	245.203	2188.68		0.521486	0.270581	5.37	84.6688	1327.45	1417.04	14.9969	9.9447	1029.91	925.813	809.226	1377.72	4385.74	14.7246	3.67195	2929.34
632	M632T9_1	631.974	631.972	631.977	8.70367	8.6818	8.72013	13	3	2	4	4	0.232496	0.809414	1291.3	1804.57	1369.86	1701.77	241.741	693.062	236.457	116.289		1633.33	1179.96	1077.66	1274.26	1723.37	2761.72	1107.14	1626.06	1344.77	1048.27	1585.6	1500.79	1796.26	1612.99	1589.95	1807.86
633	M496T16_1	496.339	496.337	496.34	16.2791	16.2075	16.3555	16	4	4	4	4	0.232867	0.851808	1558.92	1960.73	1538.75	1846.48	202.977	298.83	294.765	463.07		1285.65	1559.24	1771.77	1619.03	1716.11	1692.1	2171.7	2263.03	1410.12	1738.87	1820.42	1185.59	1550.76	2152.33	2322.18	1360.66
634	M94T25_1	94.0661	94.0656	94.0666	25.2477	25.083	25.4237	15	0	3	4	3	0.234616	0.730691	435.386	622.629	694.591	946.787	65.4394	125.519	470.278	445.775		352.872	457.923	508.571	422.179	765.002	604.189	658.068	463.259	708.419	379.945	1354.43	335.566	816.509	1594.04	803.618	572.976
635	M577T17_2	576.507	576.505	576.507	17.2526	16.995	17.4268	6	1	2	0	2	0.235658	0.855606	1247.22	985.775	530.016	1272.43	523.992	771.733	354.348	416.244		913.49	1308.34	1962.93	804.106	43.4253	669.998	1553.47	1676.21	1030.56	275.487	282.316	531.699	965.784	1157.31	1885.52	1081.09
636	M80T15_1	80.0515	80.0512	80.0516	14.939	14.7692	15.0513	8	1	2	2	0	0.237349	0.861024	1047.59	810.957	903.341	1168.81	410.458	173.995	211.115	53.5377		856.313	747.072	1652.37	934.585	663.194	966.119	657.448	957.069	1017.51	1111.03	628.959	855.866	1111.94	1161.38	1241.22	1160.68
637	M566T8	566.427	566.426	566.429	8.16135	8.1448	8.18402	16	4	4	4	4	0.238038	0.861533	10016.3	14882.6	12960.7	11348.1	600.678	5692.67	2895.25	1601.41		9561.33	9586.24	10072.4	10845.4	11739.4	23329.8	11251.2	13210.2	13089.8	16842.7	11959.1	9951.11	12875.2	9267.67	10961.4	12288.2
638	M569T23_1	569.429	569.426	569.431	23.3177	23.134	23.5993	45	4	4	4	4	0.242258	0.539026	100.913	103.708	243.943	121.427	5.95907	25.0773	214.547	4.45954		103.586	92.0773	105.072	102.918	127.278	122.877	87.3534	77.3235	131.998	118.601	160.479	564.696	115.36	126.027	121.606	122.714
639	M771T8_2	771.209	771.206	771.214	8.38837	8.38313	8.40488	10	2	1	3	4	0.242805	0.845798	37.6016	37.6605	69.6329	60.6873	3.83153	7.59953	49.9782	10.0987		33.765	41.6451	34.9535	40.043	31.7291	30.5014	43.4496	44.962	144.567	42.5891	45.9733	45.4018	71.3121	58.3213	47.8012	65.3147
640	M577T17_3	577.133	577.131	577.135	16.85	16.7382	17.1257	16	4	4	4	4	0.243804	0.846496	6505.54	9099.18	5566	7227.73	2382.5	3535.65	1835.57	1010.94		8375.14	3798.01	5213.99	8635.02	8388.82	13136.2	4682.03	10189.7	6724.44	7281.16	5049.89	3208.51	6032.5	8470.57	7417.99	6989.87
641	M787T20	786.597	786.596	786.6	19.7568	19.5188	19.9813	8	0	2	2	3	0.244782	0.799218	9.46866	663.416	2720.04	1225.71	13.9413	430.271	3615.45	491.952		2.45373	2.36784	2.67334	30.3797	127.8	512.934	933.984	1078.94	256.781	2104.25	8003.05	516.078	495.811	1571.32	1415.14	1420.56
642	M783T14_2	782.567	782.564	782.569	13.9439	13.9199	13.9445	4	0	1	1	2	0.247333	0.825383	16.3067	513.23	826.728	1083.2	29.2836	584.982	419.846	1275.42		0.922898	0.912004	3.18912	60.2027	991.466	1047.43	9.55982	4.46067	1396.22	587.648	446.178	876.866	1809.81	10.9569	2.48537	2509.55
643	M341T9_3	341.262	341.261	341.262	8.5835	8.5711	8.60392	3	1	0	2	0	0.248755	0.861579	668.1	1024.09	884.806	1050.25	174.355	488.329	55.4717	201.572		828.2	518.533	515.965	809.704	822.516	1724.99	602.904	945.952	875.956	885.275	956.516	821.478	1228.91	995.269	789.283	1187.53
644	M576T16_2	575.502	575.5	575.504	15.8378	15.6961	15.9847	12	1	0	4	4	0.249085	0.510178	1045.67	631.029	1522.53	1617.92	323	548.304	1259.65	377.312		1462.02	941.512	689.495	1089.64	67.3215	254.304	1104.28	1098.21	3023.31	493.084	469.244	2104.49	1542.44	1786.94	2011.85	1130.43
645	M511T9_1	510.888	510.886	510.891	9.304	9.30152	9.35855	16	4	4	4	4	0.2505	0.861515	2846.84	4407.24	3768.17	5296.04	1257.82	2653.03	1173.09	982.319		3349.88	2047.63	1614.58	4375.28	3802.7	8299.92	2453.88	3072.46	5267.96	4115.53	2682.79	3006.39	4841.24	4463.87	5175.55	6703.51
646	M80T18_3	80.0511	80.051	80.0517	18.4445	18.3538	18.5495	7	2	2	1	0	0.251459	0.861223	912.141	669.608	1008.79	1030.11	459.098	99.0864	79.0417	232.557		697.981	812.748	1582.44	555.394	687.03	552.459	791.77	647.173	1102.59	1038.74	973.304	920.539	871.797	1055.2	1349.39	844.063
647	M576T16_1	575.502	575.5	575.504	16.3099	16.0546	16.5139	22	4	1	3	4	0.251661	0.80245	1845.96	779.567	1630.54	2446.13	1067.51	688.799	1521.48	985.637		3276.77	1161.87	913.703	2031.51	55.3865	353.13	1188.92	1520.84	3780.7	557.687	548.675	1635.1	1498.78	3296.64	3297.33	1691.77
648	M618T22	617.512	617.51	617.514	21.8482	21.7747	21.9737	7	1	1	1	4	0.251769	0.855941	1051.65	498.754	461.446	622.117	542.111	369.026	568.805	50.9165		1631.38	1062.91	1186.74	325.574	0.887944	891.217	574.788	528.122	1233.2	38.2377	27.2029	547.148	693.669	589.216	623.142	582.441
649	M941T16_2	940.604	940.603	940.605	15.9663	15.8093	16.0203	9	4	2	0	2	0.252686	0.595543	906.116	224.386	210.56	1313.31	309.774	195.334	243.529	1683.03		1118.39	1189.99	518.129	797.953	0	125.244	417.393	354.907	354.581	5.09198	3.50907	479.056	371.527	704.046	3826.17	351.497
650	M783T14_3	782.568	782.565	782.57	13.6375	13.4342	13.6662	5	0	1	1	2	0.254275	0.000171027	6.99189	295.672	452.169	674.164	12.2967	336.587	243.627	801.759		0.187216	0.245444	2.14869	25.3862	599.204	574.871	5.29449	3.31934	778.881	336.739	212.965	480.092	1087.97	4.97414	2.85874	1600.85
651	M585T8	585.285	585.285	585.287	7.52807	7.49445	7.551	3	0	0	2	1	0.254491	0.861459	63.5338	139.72	1184.36	655.492	26.8165	84.0597	1501.95	739.282		55.2772	46.6599	48.816	103.382	112.019	255.062	55.362	136.439	584.402	3431.55	337.442	384.044	159.216	209.253	1739.13	514.365
652	M510T9_1	509.886	509.884	509.888	9.304	9.08533	9.35855	17	4	4	4	4	0.256836	0.86021	9996.57	14545.4	13611.1	15486.1	3016.68	6444.76	2483.47	1843.05		13308.9	8835.12	6404.45	11437.8	13412.5	23834.3	9092.84	11842.1	13147.4	17172.4	11426.6	12698.2	16311.8	17019.9	12827.7	15784.8
653	M940T18_1	939.601	939.596	939.603	17.6217	17.4385	17.9728	26	4	3	1	4	0.259059	0.000528502	4089.7	2786.16	235.286	2523.56	4205.76	2703.84	386.958	1356.33		1472.45	9673.18	4913.18	299.994	2.0075	1380.57	6190.25	3571.84	808.886	0.495902	3.95409	127.809	907.883	4184.48	2773.74	2228.15
654	M638T19_1	638.438	638.435	638.44	19.2187	19.131	19.5312	13	3	4	2	4	0.262419	0.851408	1860.34	1358.06	778.85	1676.37	1250.22	53.4308	899.554	95.7018		2762.87	2653.11	1963.77	61.6125	1419.17	1380.42	1295.75	1336.89	1707.45	14.126	1.54676	1392.28	1548.42	1718.17	1772.58	1666.32
655	M94T18_1	94.0661	94.0657	94.0667	18.1378	17.9392	18.4263	11	0	3	2	2	0.264132	0.861464	370.828	599.822	568.833	995.076	92.8193	217.699	52.6129	818.157		422.053	439.567	386.018	235.675	552.5	333.139	855.616	658.034	498.944	570.412	626.271	579.706	354.185	2195.35	727.497	703.275
656	M510T10_2	509.885	509.884	509.887	9.81041	9.77633	9.82837	10	2	4	3	1	0.265426	0.861527	77.6408	120.366	123.53	109.539	18.7495	56.2184	32.801	10.4145		102.303	79.0607	57.381	71.8181	102.867	199.158	66.388	113.05	132.41	99.1284	96.4116	166.168	122.044	103.225	99.0284	113.859
657	M783T17_1	782.569	782.565	782.571	17.2068	16.9917	17.5263	24	1	2	4	2	0.265628	0.843697	4134.46	15110.7	19883.3	8585.25	8250.63	17975.7	5400.49	9889.76		0.453365	1.11175	25.8889	16510.4	35773.3	24555.5	85.7726	28.2778	15906	14957.2	22363.3	26306.8	16035.7	77.384	31.8335	18196.1
658	M794T10_2	793.595	793.594	793.597	10.0392	10.0307	10.0542	3	2	1	0	0	0.267282	0.00163673	207.952	328.565	314.101	267.389	29.9932	164.696	17.9167	58.4989		215.589	175.838	194.602	245.78	211.233	532.564	179.787	390.675	319.04	329.598	288.236	319.528	234.526	206.624	337.771	290.635
659	M445T9_1	444.84	444.838	444.841	9.1069	9.10285	9.33077	18	4	4	4	4	0.267684	0.84978	2292.23	3028.55	2798.68	3531.63	738.024	1426.47	375.222	357.882		3110.44	1820.42	1535.09	2702.98	2621.19	5096.32	1821.28	2575.41	2739.89	3340.93	2493.64	2620.26	3488.66	3394.27	4038.48	3205.09
660	M576T23_2	575.502	575.499	575.503	23.4223	23.4022	23.5335	7	2	0	1	3	0.267896	0.744394	368.408	442.433	792.637	846.187	253.919	285.846	239.491	652.879		2.99499	506.022	568.949	395.666	705.587	36.1188	530.38	497.646	552.835	760.372	733.079	1124.26	357.117	1785.88	455.035	786.715
661	M583T22_1	583.411	583.41	583.412	22.2572	22.2543	22.26	2	2	0	0	0	0.269627	0.720412	60.0757	51.892	41.1101	61.7065	13.0571	10.4202	21.6117	14.6431		77.3651	56.2395	60.6746	46.0235	56.6483	57.3959	57.2544	36.2692	32.627	66.8076	16.3675	48.6384	67.7024	48.2597	79.5518	51.3122
662	M576T22_2	575.502	575.499	575.504	21.8562	21.585	22.057	16	3	2	2	4	0.271779	0.756306	2126.15	1913.6	696.001	3128.53	1476.65	1762.16	426.32	2319.6		77.8698	2808.51	3497.41	2120.81	4276.25	106.35	1240.21	2031.6	657.878	1277.57	594.417	254.134	367.128	3572.25	2609.03	5965.71
663	M811T8	810.606	810.605	810.607	7.89399	7.8796	7.90385	4	1	2	0	1	0.276391	0.859672	1325.56	2344.08	1755.76	1427.23	182.803	1012.8	1028.53	448.978		1265.18	1168.99	1278.22	1589.85	1612.52	3834.39	2093.54	1835.87	1775.03	318.097	2689.1	2240.8	1491.69	1413.64	854.469	1949.1
664	M758T17	757.554	757.552	757.556	17.1557	16.9512	17.2378	4	0	0	1	2	0.278965	0.813259	43.4384	325.617	489.398	787.281	47.0496	346.38	189.552	955.915		22.0322	21.4301	16.381	113.91	558.657	685.549	40.7615	17.5019	533.51	362.555	323	738.529	1046.76	47.5866	24.5064	2030.27
665	M941T18	940.605	940.601	940.607	17.7507	17.5947	18.3102	17	4	2	0	2	0.279774	0.711936	1578.03	2775.28	176.762	994.363	1621.88	3204.66	304.016	521.104		573.759	3729.6	1897.59	111.192	1.33021	1022.6	7251.93	2825.28	629.562	0.625241	0	76.8599	608.214	1583.12	1279.3	506.812
666	M955T22_2	954.619	954.618	954.621	22.1505	22.0297	22.1537	3	3	0	0	0	0.287134	0.0338646	315.773	66.9948	254.68	66.3069	141.767	58.6924	404.213	21.3899		524.149	232.919	285.649	220.374	0.548779	142.898	69.7952	54.7376	81.3966	18.7849	859.755	58.7829	78.5375	90.0243	51.012	45.6538
667	M743T21	742.527	742.524	742.529	21.145	21.1202	21.4277	9	3	1	1	1	0.290426	0.61254	1316.53	703.672	845.986	1129.11	589.429	415.674	580.08	113.354		1963.49	1311.76	1452.31	538.546	95.4922	1034.27	824.423	860.506	49.9304	1442.49	941.008	950.518	1141.38	1006.3	1091.63	1277.13
668	M567T9_3	567.429	567.428	567.432	8.57765	8.55262	8.60392	16	4	4	4	4	0.291233	0.826534	531.415	798.098	639.268	761.593	136.032	345.65	109.74	138.044		618.071	349.615	506.782	651.193	621.103	1283.07	494.991	793.226	783.243	619.193	637.82	516.816	925.815	693.222	611.365	815.968
669	M374T15	374.363	374.361	374.364	15.1835	15.1334	15.2163	15	4	4	4	3	0.292246	0.0529443	1294.85	1199.12	1560.68	915.859	137.949	241.797	566.983	643.55		1283.82	1109.81	1434.78	1350.97	1181.13	1127.78	955.699	1531.88	1939.29	1209.31	956.619	2137.49	11.2113	1403.07	901.442	1347.72
670	M681T10	680.511	680.51	680.515	9.82667	9.81585	9.83977	6	2	1	1	2	0.293079	0.828628	201.167	336.804	278.685	221.158	55.3291	171.201	92.6672	45.2227		250.107	211.109	121.944	221.509	146.741	510.128	241.194	449.155	303.423	350.497	317.964	142.855	282.989	224.587	197.773	179.282
671	M80T21_2	80.0511	80.051	80.0514	20.5068	20.4175	20.6373	9	4	2	1	0	0.293253	0.772536	1566.73	1315.76	1786.95	1610.27	416.729	276.182	411.511	124.242		2099.59	1668.95	1137.54	1360.82	1436.22	1424.64	904.302	1497.88	1867.95	1816.04	2229.18	1234.64	1774.4	1609.84	1473.78	1583.05
672	M717T26	716.521	716.519	716.522	26.1307	26.1095	26.2208	5	3	1	0	1	0.293355	0.0133421	197.57	154.536	56.9694	123.992	155.317	98.8058	34.035	72.2404		3.74712	355.272	283.75	147.51	213.796	6.7066	199.229	198.41	13.2382	77.9706	47.5576	89.1112	16.0105	168.389	157.118	154.449
673	M784T17_1	783.571	783.569	783.573	16.7973	16.6388	17.0248	16	1	2	4	2	0.296375	0.860437	1201.19	5369.98	7832.42	2817.32	2399.23	7856.64	4311.73	3497.49		0	0.168129	4.57423	4800.03	4754	16671.1	40.6736	14.1777	6934.1	6775.06	3714.39	13906.1	3909.09	56.3913	12.5644	7291.25
674	M784T23	783.567	783.564	783.569	22.7293	22.616	22.7642	3	0	1	2	0	0.297619	0.847788	57.9938	97.6206	138.819	78.6535	94.2259	43.3851	41.8908	35.5253		1.80855	19.2456	11.996	198.925	70.4145	160.802	91.2013	68.0648	168.622	173.199	130.543	82.9105	103.127	39.9431	57.5997	113.944
675	M784T26_1	783.57	783.568	783.573	26.1049	25.8175	26.2803	8	0	1	3	2	0.299021	0.85816	297.414	1050.11	1768.36	3722.08	549.888	1593.95	1953.96	4310.23		1.6276	14.3401	52.0681	1121.62	3398.29	87.4052	24.5609	690.188	4562.03	1672.26	391.475	447.672	70.8823	38.719	6405.01	8373.72
676	M114T9_3	114.092	114.091	114.092	8.57918	8.5595	8.60392	15	3	4	4	4	0.300146	0.718925	686.41	1035.4	889.572	993.543	197.614	449.444	124.968	166.169		859.669	461.392	579.696	844.884	840.445	1689.97	675.398	935.78	1000.42	923.423	924.34	710.104	1151.48	869.087	832.161	1121.45
677	M716T22	715.508	715.505	715.51	21.5367	21.2682	21.7338	12	4	1	1	3	0.300883	0.860666	1878.03	1193.96	835.308	1779.31	987.23	975.908	586.224	769.615		1061.77	994.722	2599.13	2856.48	24.704	2406.13	1271.86	1073.13	17.3268	1280.78	804.704	1238.43	1689.11	2140.1	2539.01	749.028
678	M340T8	340.259	340.258	340.261	8.16157	8.1448	8.17075	6	0	1	2	3	0.302587	0.852244	76.3504	122.606	115.136	116.78	9.40048	66.0665	14.4822	24.7589		78.2143	65.3997	73.8074	87.98	78.8513	214.639	70.6785	126.257	117.853	134.515	103.061	105.113	127.259	91.8706	101.582	146.407
679	M793T10_3	792.594	792.592	792.598	10.4728	10.4596	10.512	11	2	3	3	3	0.306206	0.0212865	74.5229	84.3787	60.4047	78.8526	15.8899	28.2372	5.14867	13.1809		90.4445	64.1923	57.914	85.5408	81.087	125.288	65.3482	65.7917	59.7835	63.5761	53.3924	64.8668	92.0098	88.3632	66.9136	68.1238
680	M80T21_1	80.0511	80.0509	80.0516	21.1587	20.7937	21.3485	25	3	4	4	3	0.306479	0.827878	1336.08	2107.86	4497.79	2510.86	367.412	1526.53	4374.29	154.664		1116.14	1010.02	1384.09	1834.06	4377.38	1635.31	1243.39	1175.37	2510.82	11055.8	2218.74	2205.79	2470.92	2631.98	2308.71	2631.83
681	M663T25	663.45	663.45	663.451	25.3779	25.372	25.3838	2	0	0	2	0	0.306947	0.860437	314.742	18.3495	723.402	47.4842	217.487	12.434	1106.34	33.7061		183.677	542.417	451.127	81.7465	0.649556	21.6093	21.3481	29.7909	3.5295	2344.71	516.428	28.9387	58.3507	17.6235	23.6783	90.2842
682	M907T10	906.681	906.678	906.685	9.67648	9.65915	9.7168	9	2	3	1	3	0.307129	0.0267889	33.0382	46.4512	32.3274	41.781	6.16414	22.2736	2.80034	4.69655		40.3137	27.7438	28.1067	35.9887	39.8985	79.02	28.6341	38.2523	35.9196	29.5347	30.8089	33.0465	43.1072	45.9129	35.0242	43.0797
683	M332T9_2	331.756	331.755	331.758	8.58147	8.56005	8.60392	16	4	4	4	4	0.308462	0.7715	2243.58	3063.63	2876.33	3103.78	586.761	1162	172.703	414.201		2908.14	1650.46	1863.71	2552.02	2677.1	4746.67	2077.54	2753.22	2792.32	2895.46	3108.7	2708.82	3527.75	2940	2603.37	3344
684	M782T22	781.556	781.554	781.556	22.4567	22.4142	22.4578	4	1	3	0	0	0.311025	0.812982	476.293	310.178	150.316	129.333	470.968	277.934	90.5562	82.8227		1.18937	1108.72	514.599	280.661	199.222	77.6512	712.54	251.297	33.1897	128.727	239.622	199.723	27.1556	227.129	148.33	114.716
685	M358T16	358.368	358.367	358.369	16.4671	16.3929	16.5645	15	4	4	4	3	0.311915	0.861449	2749.06	2253.66	2472.24	1761.04	275.026	476.778	621.71	1190.66		2748.4	2454.58	2676.8	3116.45	2049.1	2160.26	1860.89	2944.39	3019.14	2240.7	1699.28	2929.83	0	2628.16	2221.2	2194.79
686	M757T18	756.552	756.549	756.554	17.7237	17.1867	18.0385	29	1	2	4	2	0.313143	0.166548	869.658	2648.6	4364.21	3158.86	1646.91	2954.24	1198.06	3554		20.3192	47.2227	71.2687	3339.82	5488.13	4909.47	120.407	76.378	5869.71	4647.84	3046.23	3893.08	6115.21	106.945	57.5151	6355.78
687	M462T8	462.349	462.348	462.351	8.1457	8.12265	8.16657	15	4	4	3	4	0.313581	0.861457	1286.8	2435.44	1754.35	1795.69	95.2867	1490.39	617.554	296.146		1244.56	1307	1186.46	1409.18	1514.53	4567.57	1312.02	2347.66	1698.69	919.287	2352.99	2046.45	1991.48	1569.93	1516.27	2105.09
688	M623T10_1	622.969	622.967	622.971	9.61617	9.6106	9.63467	9	4	1	1	3	0.313884	0.860108	688.056	887.944	668.714	853.092	137.326	351.863	90.8096	40.0093		840.254	742.924	517.582	651.465	822.728	1402.25	693.518	633.278	704.348	758.431	544.541	667.535	890.105	856.189	796.855	869.219
689	M576T23_4	575.502	575.499	575.502	23.007	22.9277	23.086	7	3	0	3	1	0.314785	0.665144	849.524	666.081	1152.19	627.483	509.16	373.447	519.455	168.419		109.667	1256.08	1085.13	947.219	778.25	116.463	948.229	821.381	378.51	1434.23	1470.52	1325.5	442.628	837.332	672.323	557.651
690	M680T9_2	679.512	679.509	679.515	9.30402	9.3035	9.33602	15	3	4	4	4	0.315846	0.856618	336.995	421.569	295.688	362.516	31.848	173.393	34.5055	39.7198		368.48	351.24	294.092	334.167	370.891	678.431	304.467	332.485	325.394	316.66	292.32	248.378	392.418	378.777	304.016	374.852
691	M783T16_2	782.568	782.566	782.571	16.2719	16.0332	16.5353	21	1	2	4	2	0.316055	0.85674	752.037	11914.6	9138.69	6137.39	1495.55	14764.2	1569.15	7478.19		0.568751	0.568401	11.6616	2995.35	17136.7	30464.8	38.2332	18.4409	11407.8	8832	7827.17	8487.79	15313.7	51.7962	22.8973	9161.16
692	M781T22_1	780.553	780.549	780.555	21.735	21.455	22.1942	24	3	3	3	2	0.316348	0.172154	5323.16	3032.23	3337.93	1021.03	4604.35	2200.59	3351.34	761.298		13.5038	8101.31	10087.9	3089.97	2808.48	75.8701	4038.69	5205.87	0	1870.36	7844.55	3636.8	78.6535	1875.6	1306.3	823.578
693	M313T20_1	313.274	313.272	313.275	20.1288	20.0598	20.3172	7	2	1	2	2	0.318073	0.851025	998.522	702.021	516.301	452.088	591.159	130.42	490.159	359.406		1455.38	1205.66	1203.34	129.71	842.01	696.362	529.081	740.632	1102.21	120.516	102.839	739.632	142.912	819.362	144.337	701.742
694	M680T20_2	680.484	680.483	680.487	20.1075	20.0377	20.3655	13	3	4	2	4	0.31875	0.86109	1852.02	1110.56	862.365	1604.66	1242.67	43.0038	948.656	242.905		2267.81	2667.49	2468.63	4.14575	1166.97	1120.12	1084.55	1070.59	1653.94	58.6318	23.6974	1713.19	1764.51	1835.48	1513.9	1304.76
695	M784T18_1	783.571	783.569	783.574	18.2072	18.0067	18.4642	23	1	2	4	2	0.318783	0.857789	1400.28	8999.15	7373.75	1540.71	2792.42	13187.7	2337.53	1724.88		1.63349	1.95214	8.62931	5588.91	27969.6	7961.35	53.1095	12.5308	6004.98	5878.1	6783.69	10828.2	2978.25	62.7077	32.2556	3089.64
696	M783T15_3	782.567	782.565	782.571	14.6548	14.4892	14.831	10	0	1	3	2	0.323315	0.861485	33.6534	1676	1337.04	3321.03	63.3771	2112.09	479.848	4248.03		0.251719	0.162065	5.55613	128.644	4409.33	2275.16	13.6919	5.82074	1948.81	1489.8	933.586	975.954	8901.64	14.0014	7.88411	4360.58
697	M80T22_1	80.0513	80.051	80.0516	21.6093	21.3663	21.8892	31	4	4	3	3	0.326867	0.839208	1804.54	1165.43	2148.2	1415.94	1089.35	587.479	822.417	367.189		1545.21	1190.27	3410.5	1072.19	1744.67	1595.56	712.943	608.541	2169.64	1252.14	1936.19	3234.84	1343.17	1005.11	1419.54	1895.93
698	M340T9_3	340.26	340.258	340.262	8.58125	8.36133	8.60392	19	4	4	4	4	0.327571	0.840694	5510.27	7513.96	7023.38	7450.28	1401.87	2804.79	98.8398	1069.32		6648.81	4234.2	4362.14	6795.91	6582.58	11453.6	4850.67	7168.98	6903.36	7007.55	7143.39	7039.22	8430.28	6964.22	6175.78	8230.87
699	M331T9_3	331.255	331.254	331.256	8.58186	8.56733	8.60392	16	4	4	4	4	0.330031	0.631241	4668.19	6458.96	5955.59	6353.33	1179.23	2560.24	103.758	776.456		5645.94	3521.69	3781.2	5723.93	5630.69	10073.2	4057.23	6074.73	5843.96	5949.6	6094.66	5934.16	7031.16	5998.6	5426.55	6957.03
700	M463T8	462.85	462.849	462.852	8.14525	8.12265	8.16657	8	1	2	2	3	0.333009	0.760505	724.289	1450.15	996.418	1061.14	43.587	984.326	390.22	135.847		666.889	756.141	713.998	760.127	841.733	2886.75	781.328	1290.8	996.588	458.334	1371.69	1159.06	1151.35	937.195	952.916	1203.09
701	M741T21	740.522	740.518	740.524	21.1498	20.9492	21.4935	26	4	3	3	4	0.334625	0.210589	18471.7	11008.8	24740.1	15104.2	8933.52	7583.93	16803.2	3358.79		24922.1	21809.6	21907.4	5247.83	103.423	17171.3	11897.8	14862.9	20.0236	35238.7	35359.1	28342.6	19862.7	13581.8	12135.8	14836.3
702	M662T18_1	662.438	662.435	662.44	18.3372	18.2727	18.7112	11	3	2	2	4	0.335048	0.737931	1426.32	898.68	604.233	1223.36	986.635	319.338	689.742	352.398		1953.33	2281.04	1427.35	43.5475	756.815	551.85	1294.85	991.205	1267.21	9.0931	8.53085	1132.1	834.747	1436.43	1594.61	1027.64
703	M698T8	697.521	697.52	697.521	7.59755	7.59753	7.61947	3	1	2	0	0	0.341052	0.85943	599.464	910.645	683.798	529.813	136.075	239.031	501.728	169.713		527.142	734.705	690.581	445.429	806.697	1261.52	728.019	846.341	457.175	98.8395	1216.72	962.455	685.798	526.045	294.838	612.572
704	M872T20_2	871.572	871.569	871.574	19.6572	19.4237	19.8602	19	0	3	2	3	0.344567	0.80936	2.07625	4735.67	4143.3	5046.01	1.37153	3161.51	5901.54	5248.04		2.94826	0.323269	3.35991	1.67354	0	6183.95	6209.21	6549.52	3.40229	12771.7	3087.24	710.893	2987.37	12891.8	2360.23	1944.66
705	M623T10_2	623.471	623.47	623.472	9.61427	9.6106	9.61617	4	0	1	0	3	0.34492	0.859823	551.824	711.582	525.26	679.116	134.065	293.456	71.2112	46.8707		720.173	582.923	403.51	500.689	628.11	1145.95	560.039	512.23	569.347	580.955	424.431	526.308	719.996	694.593	611.62	690.258
706	M567T8	567.43	567.428	567.432	8.16083	8.1448	8.18402	16	4	4	4	4	0.345973	0.746528	3803.13	4579.31	4675.88	3319.79	1198.68	1589.72	1115.81	553.427		2746.5	2898.02	5258.67	4309.34	3665.08	6807.31	3244.64	4600.19	4243.88	5384.97	3311.11	5763.56	3661.95	2615.55	3154.23	3847.43
707	M397T9_2	396.803	396.802	396.805	9.30405	9.12563	9.32595	10	1	3	2	3	0.349176	0.861559	146.384	202.608	219.875	563.079	62.9703	113.221	61.1082	674.351		236.688	95.3904	113.166	140.292	172.606	356.574	85.0947	196.157	296.297	235.912	153.264	194.027	215.668	230.755	1574.55	231.346
708	M497T9_1	497.042	497.04	497.044	8.96893	8.94797	8.99595	13	2	3	4	4	0.351137	0.844255	843.992	1351.59	941.126	1274.88	153.757	861.562	207.566	103.898		1006.03	808.843	647.54	913.553	998.349	2633.48	769.662	1004.88	826.861	710.265	1154.56	1072.82	1331.42	1279.94	1127.32	1360.83
709	M568T23_1	568.426	568.423	568.428	23.3203	23.134	23.5993	44	4	4	4	4	0.351297	0.64302	235.839	415.702	680.406	276.266	15.624	381.806	625.991	11.1028		221.034	226.191	240.281	255.847	288.922	984.517	196.667	192.703	351.93	338.324	413.253	1618.12	273.223	276.182	291.164	264.494
710	M583T17_1	583.413	583.41	583.415	16.6066	16.5549	16.7502	14	4	4	3	3	0.351486	0.256958	1378.6	1264.11	1051.52	955.968	111.26	231.344	122.996	645.513		1475.88	1457.69	1344.53	1236.28	1141.31	1005.24	1508.02	1401.86	1106.36	1160.51	1062.02	877.202	39.9696	1506.25	1282.57	995.084
711	M785T20_3	784.582	784.573	784.585	20.4327	20.2702	20.5678	14	0	4	1	4	0.353496	0.0901956	88.2562	1395.89	2183.49	1076.19	162.711	963.202	2960.37	598.848		7.34318	6.44205	6.9179	332.322	2650.39	1646.13	557.517	729.536	6588.82	1223.15	579.797	342.205	1972.69	803.343	804.555	724.165
712	M731T20_1	730.534	730.534	730.537	19.7943	19.736	19.8333	5	1	0	3	1	0.354127	0.265526	1445.86	358.142	2290.66	462.771	2860.21	550.006	1495.67	637.915		12.7764	18.3782	16.1182	5736.17	1170.88	32.2478	9.20064	220.243	1190.15	2304.31	4400.79	1267.38	8.71998	3.02046	480.495	1358.85
713	M283T6_1	283.175	283.174	283.175	5.71501	5.64063	5.72682	8	1	2	3	2	0.355087	0.846502	418.945	654.103	1492.08	1027.2	157.776	445.763	1382.96	903.852		454.827	292.731	300.735	627.486	415.007	1266.99	251.036	683.383	995.683	3530.56	992.081	450.009	485.358	384.821	2341.6	897.011
714	M510T10_3	510.386	510.385	510.387	9.80444	9.77633	9.81783	6	1	2	2	1	0.356319	0.84498	61.394	86.7326	82.6939	84.4374	15.0237	39.4552	4.74429	7.19878		81.9584	54.3001	47.1358	62.1815	74.7933	140.847	46.8058	84.484	80.7527	80.8121	79.4621	89.7487	94.043	81.8866	84.898	76.922
715	M454T9_2	454.343	454.342	454.344	8.7928	8.56032	8.86245	4	0	2	1	0	0.359629	0.861248	116.409	333.984	136.554	148.669	27.6229	370.53	10.5661	20.4513		145.135	85.4621	101.65	133.39	120.612	888.962	163.936	162.425	139.815	120.845	142.943	142.613	161.632	119.04	151.088	162.916
716	M683T21_2	682.633	682.632	682.634	21.1362	21.1233	21.3595	3	2	1	0	0	0.361123	0.857611	586.428	1620.57	3.01339	350.791	601.115	2489.68	2.73117	237.652		0	920.836	1258.58	166.301	5332.72	0	605.203	544.355	1.98391	6.46049	0	3.60917	0	451.505	425.99	525.67
717	M578T17	578.136	578.134	578.138	16.85	16.7382	17.1257	16	4	4	4	4	0.361548	0.0125694	1518.4	2052.32	1290.49	1551.05	555.995	930.154	410.552	258.359		1979.9	893.328	1206.28	1994.08	2110.37	3243.99	985.185	1869.73	1610.36	1616.54	1177.79	757.26	1373.36	1896.73	1334.64	1599.49
718	M80T12	80.0514	80.0513	80.0516	12.1695	11.9473	12.4123	9	1	2	2	0	0.362747	0.808298	745.129	633.693	844.711	787.359	278.022	61.6441	161.153	45.6291		584.769	627.258	1161.35	607.141	552.976	702.429	633.043	646.326	757.827	747.661	1085.05	788.307	845.019	776.145	793.436	734.836
719	M784T25_1	783.571	783.57	783.571	25.4342	25.4333	25.4352	2	0	0	0	2	0.365401	0.832987	36.3553	360.695	516.268	1662.18	59.8479	622.525	602.118	2481.27		1.86851	8.27981	9.28096	125.992	1293.95	78.084	27.94	42.8067	1405.57	73.1644	314.29	272.047	88.3629	30.8122	1240.51	5289.03
720	M510T9_2	509.887	509.885	509.889	8.90353	8.53845	8.92733	11	1	3	1	1	0.367855	0.86047	491.462	683.194	429.464	553.696	93.1702	384.265	64.633	51.5306		528.821	362.316	494.022	580.687	517.539	1248.93	395.25	571.06	437.877	346.465	504.114	429.399	589.241	522.046	498.393	605.102
721	M566T9_1	566.428	566.425	566.432	9.48	9.30365	9.61573	25	4	4	4	4	0.371306	0.687597	1115.35	1286.48	1254.2	1487.05	316.811	456.736	41.3818	136.14		1201.61	1044.27	727.968	1487.57	1225.6	1949.9	969.8	1000.63	1260.82	1274.81	1286.93	1194.22	1343.96	1593.14	1613.22	1397.87
722	M406T8	405.807	405.806	405.809	7.90332	7.86593	7.92572	9	3	2	2	2	0.37438	0.854218	741.038	1128.53	805.655	892.115	95.7541	528.766	298.18	166.046		813.932	632.712	688.644	828.864	754.163	1889.8	786.334	1083.83	802.967	388.039	1060.51	971.1	981.514	859.695	673.825	1053.42
723	M381T2	381.079	381.078	381.08	1.52383	1.42965	1.80367	11	2	2	3	3	0.374868	0.757184	2323.08	2870.09	1743.9	1874.56	562.203	1745.41	497.857	228.501		2787.7	2820.87	1945.37	1738.37	4000.98	4439.54	584.15	2455.68	1525.93	2095.15	2208.2	1146.3	1808.77	2142	1599.88	1947.59
724	M757T21	756.551	756.548	756.553	21.0942	20.6855	21.3142	14	1	2	3	2	0.376027	0.00532183	323.552	469.116	889.244	343.652	624.192	631.833	274.786	342.037		12.039	13.9902	8.34592	1259.83	1378.16	418.614	30.7438	48.9396	715.4	1189.29	1047.86	604.434	330.253	44.7454	173.708	825.9
725	M371T7_1	371.226	371.225	371.228	6.80492	6.73802	6.81723	8	0	2	4	2	0.376253	0.861037	32.5719	57.062	295.728	127.331	8.38644	34.6284	416.247	158.519		28.987	25.7983	30.7291	44.773	36.6824	76.5411	20.081	94.9437	105.984	919.717	70.3684	86.8416	37.8561	35.4912	363.774	72.2032
726	M779T21_2	778.537	778.532	778.537	21.123	20.9675	21.1522	5	2	1	1	1	0.376938	0.773376	4426.12	173.621	157.866	212.369	7994.84	86.2335	137.129	17.4144		16412.7	724.457	445.672	121.649	118.796	298.304	164.35	113.032	15.3137	344.503	147.789	123.856	236.13	201.454	197.474	214.419
727	M388T9_3	388.298	388.297	388.3	8.88137	8.85753	8.9045	16	4	4	4	4	0.380872	0.817016	4136.73	5863.98	4765.05	6006.76	974.243	2762.71	194.494	1702.55		4892.2	3261.68	3329.39	5063.66	4749.32	9930.73	3771.71	5004.18	4778.91	4493.3	4949.62	4838.38	8487.74	5371.39	4618.16	5549.73
728	M784T20_1	783.569	783.568	783.572	19.72	19.6383	19.8333	8	1	1	4	2	0.384916	0.782764	1022.39	443.095	1839.71	571.514	2041.95	444.356	1078.27	487.805		0	0	4.25557	4085.32	882.582	768.6	78.6103	42.5886	1165.23	3254.47	2084.98	854.142	868.783	226.297	92.9103	1098.07
729	M340T9_1	340.26	340.259	340.262	9.14228	9.10285	9.32595	28	4	4	4	4	0.385477	0.860851	154.652	217.267	190.581	210.196	46.4084	88.1964	32.6013	20.2507		190.803	114.357	114.758	198.688	175.586	345.042	146.239	202.202	175.63	212.133	152.076	222.486	220.91	200.473	187.112	232.288
730	M459T9	459.348	459.346	459.349	8.84435	8.83517	8.85872	9	1	3	2	3	0.386329	0.00841925	879.178	1274.3	985.046	1196.29	177.502	621.667	193.58	177.159		1128.03	755.001	748.273	885.412	1104.2	2178.57	760.127	1054.3	991.472	733.87	1205.75	1009.09	1336.6	1267.69	937.205	1243.67
731	M445T9_2	445.341	445.34	445.343	9.10673	9.10285	9.15552	7	1	1	2	3	0.38648	0.858998	652.964	917.572	831.361	965.114	224.792	450.435	118.009	85.4719		902.54	509.036	422.643	777.638	781.286	1574.03	548.222	766.752	866.863	981.675	720.294	756.61	1076.8	950.97	868.992	963.689
732	M783T23	782.564	782.561	782.566	22.7642	22.742	22.8867	5	0	2	2	1	0.393689	0.861577	127.958	220.98	263.822	163.211	175.416	97.8994	85.8584	77.8158		0.565689	91.0139	35.1754	385.076	125.768	358.124	199.911	200.118	223.079	320.472	348.387	163.35	180.576	83.1935	125.621	263.454
733	M397T9_4	397.303	397.302	397.303	9.30408	9.12563	9.3259	5	3	1	0	1	0.395472	0.829473	68.4601	106.52	95.8183	299.417	22.6985	68.2989	20.7701	400.747		88.5654	58.2907	41.2586	85.7259	91.4335	206.348	53.8918	74.4063	124.546	97.5854	79.925	81.2169	96.1047	106.599	94.4809	900.483
734	M564T8	564.357	564.355	564.358	7.5317	7.3125	7.551	7	0	1	3	2	0.398323	0.167876	658.14	1187.77	5575.19	2747.04	272.723	870.601	7968.67	2926.44		626.404	412.105	549.02	1045.03	662.144	2405.38	470.595	1212.96	2519.06	17487.6	1012.3	1281.77	711.204	874.621	6981.99	2420.33
735	M783T24	782.564	782.563	782.568	23.6215	23.5758	23.8387	5	1	1	2	1	0.399674	0.859549	154.875	219.641	296.043	263.026	141.303	68.78	109.313	138.376		30.9516	143.332	89.8794	355.336	133.572	298.193	240.51	206.29	189.484	449.026	275.272	270.391	243.664	174.309	169.827	464.302
736	M422T9	421.653	421.653	421.653	8.71301	8.71257	8.71345	2	0	2	0	0	0.40099	0.861556	573.655	973.473	726.915	867.274	156.353	631.9	131.326	110.331		737.915	409.487	475.103	672.114	777.555	1890.44	441.585	784.313	689.619	557.847	845.455	814.739	1014.68	805.661	763.9	884.858
737	M567T9_1	566.928	566.927	566.93	9.48143	9.47908	9.51518	7	1	2	2	2	0.402057	0.772053	653.307	854.651	741.533	837.491	116.25	320.375	94.8152	79.4671		767.117	672.238	490.965	682.907	795.868	1323.91	652.097	646.729	791.539	833.466	616.046	725.082	884.771	753.546	788.777	922.871
738	M717T23_2	716.521	716.518	716.524	22.698	22.652	22.8083	15	3	3	3	3	0.402444	0.83731	4408.16	3469.3	5054.92	1491.19	3263.98	2583.58	4230.43	1092.77		48.107	3779.12	7136.46	6668.97	6334.87	58.4949	3617.48	3866.35	103.095	6585.56	10003.9	3527.17	73.4992	1188.8	2381.52	2320.91
739	M742T21	741.525	741.521	741.527	21.145	20.7167	21.4928	25	4	3	3	4	0.405508	0.0517059	7268.91	3757.36	7039.78	7305.8	2308.58	2604.49	5295.28	2295.42		9595.1	7750.88	7654.02	4075.65	47.3345	6037.82	4045.83	4898.47	4.95938	8748.17	12663.3	6742.67	7761.95	4994.01	10299.1	6168.13
740	M415T7_1	415.254	415.252	415.255	6.79928	6.73802	6.8175	12	2	3	4	3	0.407526	0.75811	1208.98	1698.49	6882.33	4007.38	174.868	792.543	9270.3	4033.23		1226.73	958.222	1299.12	1351.87	1292.03	2551.37	807.406	2143.16	3593.75	20716.1	1492.1	1727.39	1440.69	1499.77	9939.43	3149.62
741	M114T9_4	114.092	114.091	114.092	8.86662	8.85753	8.9045	15	3	4	4	4	0.407855	0.86149	493.155	626.101	495.733	613.597	95.8432	227.689	27.194	137.363		565.482	412.168	408.8	586.171	554.838	950.776	419.004	579.787	499.208	515.521	456.314	511.889	773.813	573.368	448.437	658.769
742	M497T9_2	497.376	497.375	497.379	8.95407	8.94797	8.97438	9	1	2	2	4	0.409643	0.860048	809.544	1265.96	849.017	1153.21	158.008	834.661	185.049	147.202		1023.05	767.556	643.655	803.912	870.745	2505.34	699.964	987.794	755.134	637.215	1036.02	967.704	1245.31	1204.23	933.873	1229.44
743	M576T17_3	575.502	575.499	575.504	17.3717	17.2325	17.5263	15	3	2	3	4	0.409943	0.580319	3026.82	2530.87	1587.75	6187.24	1626.46	1903.14	978.688	7344.24		2359.51	5229.52	3113.6	1404.66	99.2133	1932.35	4088.71	4003.2	2967.19	1558.22	741.572	1084	1308.28	17125.7	3153.38	3161.58
744	M781T24	780.558	780.552	780.561	23.6215	23.4193	23.7285	9	1	2	2	2	0.409983	0.861576	660.842	428.06	321.034	358.806	424.877	151.213	374.607	115.574		326.778	1269.98	625.974	420.635	204.999	471.417	497.748	538.076	1.58384	559.074	1.90193	721.576	200.681	429.135	458.686	346.724
745	M784T21_1	783.567	783.566	783.572	20.5658	20.2878	20.8617	18	1	2	4	2	0.409987	0.719447	422.511	1213.08	1418.53	700.282	840.275	1402.49	335.106	662.52		1.17827	0	5.94825	1682.92	1760.51	2945.69	66.2633	79.8761	1764.95	1599.43	1305.1	1004.65	1340.37	167.388	91.092	1202.28
746	M760T23_1	759.569	759.568	759.571	23.3143	23.2715	23.3928	3	0	0	1	2	0.410097	0.00338096	13.058	597.88	1067.52	490.763	5.34633	66.1706	1692.71	105.779		15.2261	5.09506	16.6076	15.3032	552.277	546.449	603.366	689.426	510.845	123.409	47.5471	3588.28	453.798	368.719	618.559	521.977
747	M453T9_2	453.344	453.341	453.345	9.12905	9.10285	9.35855	29	4	4	4	4	0.413404	0.861534	25174.1	34034.6	32701.9	35724.2	8340.26	15179.6	5395.08	2701.19		34176.6	19859.3	16526.2	30134.1	27170.2	56407.2	22863.2	29697.9	30039.9	40620	28709.2	31438.6	39078.2	36020.6	32504.4	35293.8
748	M600T21_1	599.503	599.499	599.504	21.1362	21.0162	21.298	19	4	3	3	4	0.418119	0.86121	4364.88	2334.27	4783.47	4118.07	733.011	1559.54	3499.33	1751.1		4875.53	4953.36	4262.96	3367.65	62.2484	3470.87	2587.37	3216.59	158.69	7778.43	7187.31	4009.46	4260.34	3072.78	2610.19	6528.98
749	M783T26_2	782.568	782.562	782.569	25.7392	25.5955	25.893	6	0	1	2	2	0.419038	0.856919	50.5614	473.021	920.922	1401.32	92.5723	866.78	1374.39	1631.8		0	4.96457	7.94827	189.333	1772.89	62.6042	17.0936	39.4939	2976.95	93.4343	297.267	316.036	39.7154	23.2001	2280.2	3262.15
750	M717T22_2	716.522	716.518	716.523	22.2849	22.1285	22.4358	12	2	3	2	3	0.422963	0.844576	4913.17	3589.08	4204.28	1679.69	3632.71	2816.2	2864.4	1112.24		59.5907	4990.79	8821.28	5781.02	6345.8	64.9233	5291.75	2653.86	50.3926	5115.17	6623.08	5028.48	52.3708	2537.81	1940.15	2188.44
751	M341T9_2	340.761	340.76	340.763	8.58186	8.56733	8.60392	16	4	4	4	4	0.423769	0.861579	2548.16	3382.66	3091.02	3388.58	688.281	1296.38	61.054	567.347		3175.42	1942.91	1962.18	3112.11	2941.18	5206.23	2159.45	3223.76	3076.88	3169.02	3096.9	3021.28	3862.49	3093.74	2734.21	3863.89
752	M282T21	282.279	282.278	282.28	20.5722	20.4658	20.7567	16	3	3	2	4	0.423853	0.857355	1521.04	1008.85	966.889	2129.89	1051.29	280.441	1372.44	1280.76		2376.84	2084.67	1604.47	18.173	720.944	1232.91	816.254	1265.28	2944.04	48.6524	26.4337	848.435	854.874	3848.74	1559.81	2256.12
753	M535T9	535.07	535.069	535.072	9.06321	9.05918	9.06345	4	0	1	1	2	0.425619	0.75195	670.767	983.92	650.069	868.973	157.108	604.657	124.25	86.5175		835.928	653.498	463.523	730.12	753.446	1881.07	559.443	741.723	603.134	498.859	777.566	720.719	898.32	872.344	750.027	955.199
754	M327T7	327.2	327.199	327.201	6.778	6.73802	6.81313	5	0	1	2	2	0.426835	0.83877	16.4045	26.2958	143.198	70.3654	2.96391	15.8099	215.078	83.0314		17.2062	12.9322	15.4938	19.9857	17.0213	46.8734	11.2493	30.0391	56.8751	465.032	28.0898	22.7949	22.7501	19.7919	193.747	45.1723
755	M283T6_2	283.175	283.173	283.175	6.09875	6.06197	6.1394	5	0	1	2	2	0.427754	0.566946	18.8728	29.9271	129.29	67.4899	4.76726	17.1654	182.581	78.7555		19.235	12.9816	18.6325	24.6422	21.4173	54.2867	15.2002	28.8044	63.5622	401.829	29.3274	22.4401	30.4331	14.7667	184.574	40.1852
756	M717T23_1	716.521	716.518	716.522	23.1147	23.0278	23.5538	13	3	3	3	0	0.429033	0.529127	1238.95	1434.72	2061.57	704.825	1039.07	1051.83	1635.53	442.376		30.1124	2338.73	763.279	1823.69	2601.92	49.9742	1631.51	1455.48	72.9846	1946.92	2152.58	4073.78	53.2199	1038.25	845.094	882.733
757	M547T8	547.331	547.33	547.332	7.5317	7.49445	7.551	5	0	1	2	2	0.430561	0.828987	599.11	1100.29	7948.19	2896.61	254.492	838.983	13034	3389.41		549.78	370.771	513.026	962.863	611.307	2274.1	397.156	1118.6	2264.41	27479	897.695	1151.7	664.549	783.485	7859.95	2278.46
758	M815T9_1	814.576	814.573	814.578	9.01693	8.8404	9.2684	31	4	4	4	4	0.431732	0.323873	1304.61	812.307	902.516	674.533	844.701	207.74	526.731	393.904		1940.88	570.264	581.747	2125.54	665.92	1114.93	688.061	780.32	673.296	1690.97	593.226	652.569	942.846	89.0479	819.006	847.232
759	M961T22	960.573	960.568	960.576	22.4063	22.298	22.764	21	4	4	4	4	0.43216	0.642898	4854.17	4456.01	3745.46	2546.7	1616.04	2030.6	3120.16	408.568		5038.13	7049.49	3939.33	3389.75	6846.02	5356.58	2345.5	3275.94	2795.23	8378.04	2081.12	1727.45	2164.54	2699.95	2270.61	3051.7
760	M783T26_1	782.568	782.565	782.57	26.1322	26.0778	26.2803	8	1	2	3	2	0.433107	0.861523	832.58	4519.05	4639.09	9731.02	1551.67	7797.78	5239.71	11258.6		6.2009	54.6945	110.21	3159.22	16167	166.086	101.592	1641.57	12033.1	4683.34	803.087	1036.86	169.138	82.948	16965.2	21706.8
761	M718T23_1	717.525	717.521	717.527	22.6982	22.6105	22.8083	13	3	3	3	0	0.433114	0.808018	918.188	1387.76	1445.28	512.231	603.984	1052	1242.84	327.125		24.021	1336.75	1098.71	1213.27	2118.04	56.3084	2333.85	1042.86	55.3074	1605.45	3040	1080.35	22.9046	683.659	642.248	700.111
762	M741T22	740.519	740.518	740.522	21.7248	21.6053	21.8883	5	1	1	1	2	0.43314	0.0808158	1097.51	417.027	672.105	804.392	619.66	337.453	549.782	710.636		1949.9	959.696	1015.05	465.39	87.446	882.074	287.829	410.758	55.0359	630.358	1393.46	609.567	547.567	301.956	510.089	1857.96
763	M332T9_1	331.754	331.754	331.756	8.88135	8.85753	9.10638	17	4	4	4	4	0.434061	0.854275	123.979	178.702	166.026	166.747	29.7954	88.033	13.0221	23.7415		127.711	93.8408	110.796	163.568	160.561	306.281	105.876	142.091	174.896	149.821	161.31	178.076	190.549	162.111	135.725	178.604
764	M80T25_2	80.0514	80.0509	80.0518	25.3205	25.1875	25.4328	10	2	2	3	2	0.43661	0.856819	1432.74	1028.79	1074.73	1424.58	697.733	123.977	473.145	238.394		882.326	916.221	2367.19	1565.22	924.64	1126.18	918.682	1145.65	966.176	873.513	1764.1	695.123	1067.14	1549.89	1547.32	1533.95
765	M476T7	476.305	476.304	476.306	7.07339	7.01158	7.0808	4	0	0	2	2	0.438265	0.854658	262.129	450.848	2257.52	1438.51	70.3127	270.687	3360.23	1669.29		236.145	189.89	265.887	356.595	255.231	771.827	200.2	576.133	1093.35	7268.95	294.914	372.874	428.527	369.887	3898.6	1057.01
766	M460T9	459.682	459.681	459.684	8.84363	8.83517	8.85872	7	0	3	1	3	0.438915	0.817748	803.416	1439.35	882.92	1142.68	135.544	1131.38	184.928	173.126		992.964	739.621	680.493	800.584	972.429	3125.76	698.327	960.896	880.659	640.992	1089.41	920.615	1263.49	1153.85	894.356	1259.01
767	M503T7	503.305	503.304	503.307	7.31378	7.26398	7.33592	9	1	2	3	3	0.442485	0.860896	1012.98	1662.46	10768.7	4609.8	261.643	972.571	17294	5486.89		905.118	704.413	1144.32	1298.06	1106.16	2953.12	750.864	1839.69	3654.71	36658.6	1169.53	1592.09	1220.09	1223.95	12709.8	3285.38
768	M520T7	520.332	520.331	520.332	7.3125	7.26398	7.32603	5	0	1	2	2	0.442801	0.861473	542.597	949.595	4452.89	2541	130.549	605.452	6546.12	3063.58		493.073	388.683	597.981	690.65	602.037	1770.98	402.855	1022.5	2022.02	14231.8	675.421	882.289	715.867	672.665	7081.61	1693.86
769	M566T9_2	566.428	566.425	566.43	8.86653	8.85753	8.9045	16	4	4	4	4	0.444463	0.860905	993.918	1229.15	939.676	1179.77	225.511	484.845	100.023	184.222		1173.44	762.045	839.536	1200.65	1070.84	1940.74	850.692	1054.32	976.803	790.655	1004.79	986.46	1426.67	1055.6	1023.79	1213.04
770	M519T8_1	518.891	518.889	518.893	8.36195	8.34465	8.6914	17	4	4	4	4	0.444639	0.861309	3100.38	3974.69	2819.33	3407.31	449.272	1733.79	838.938	433.012		3588.73	2738.81	2699.14	3374.82	3269.74	6459.67	2467.53	3701.81	2898.73	1620.22	3236.99	3521.36	3790.2	3298.85	2842.04	3698.17
771	M371T6	371.228	371.226	371.228	6.49311	6.4211	6.66272	14	3	3	4	3	0.447387	0.861146	1080.77	1742.29	6127.58	3558.68	274.998	859.143	8447.56	3700.08		982.052	827.056	1044.08	1469.88	1299.05	2846.92	873.552	1949.64	2827.78	18760.6	1304.47	1617.5	1353.48	1550.75	9078.59	2251.89
772	M960T23	959.567	959.565	959.569	22.7727	22.764	22.7813	2	2	0	0	0	0.449618	2.46095e-05	1192.07	732.861	2655.16	722.452	182.71	231.854	3729.85	341.627		1034.52	1058.32	1251.05	1424.36	762.781	1006.44	721.604	440.622	8190.61	1569.99	346.103	513.926	1000.45	332.513	539.125	1017.72
773	M327T6_2	327.201	327.199	327.201	6.48337	6.4211	6.50882	9	1	2	3	3	0.449768	0.607065	25.9634	42.8066	219.337	111.206	4.89826	23.7928	335.33	132.338		25.3094	19.9442	26.7454	31.8548	32.1037	74.7424	19.1819	45.1984	87.7416	720.905	32.0572	36.6438	35.3517	36.3799	308.684	64.4104
774	M444T9	444.338	444.337	444.34	9.1069	9.10285	9.15552	16	4	4	4	4	0.449965	0.86144	3793.47	5163.54	4771.8	5330.28	1288.81	2379.2	719.45	442.795		5244.28	2933.63	2506.94	4489.01	4246.32	8650.54	3295.78	4461.53	4640.11	5792.57	4105.59	4548.95	5911.1	5269.22	4833.71	5307.09
775	M459T7	459.279	459.277	459.281	7.0845	7.01158	7.551	21	2	3	4	4	0.457813	0.680881	1100.99	1826.01	9886.76	5480.83	320.719	1121.16	15363.3	6543.11		1018.97	802.47	1026.38	1556.15	1033.96	3175.2	783.189	2311.68	4122.2	32842.7	1046.33	1535.86	1483.58	1391.55	15138.4	3909.8
776	M327T6_1	327.201	327.2	327.203	6.12858	6.06197	6.13945	11	2	3	3	3	0.457909	0.827332	822.562	1227.97	3514.83	2079.26	238.057	547.686	4429.83	2123.37		848.467	584.668	716.096	1141.02	951.485	1971.01	709.659	1279.74	1959.63	10123.8	1018.4	957.432	782.626	814.09	5226	1494.31
777	M415T7_3	415.251	415.251	415.253	7.32377	7.26398	7.52835	7	0	1	2	2	0.457994	0.744913	9.09211	15.0885	127.237	62.235	2.50441	10.411	211.488	82.3422		7.41907	6.76379	9.95465	12.2309	10.5416	30.059	6.26778	13.4857	41.4369	443.778	11.8963	11.8353	10.8076	11.1458	183.604	43.3829
778	M717T22_1	716.521	716.518	716.523	21.9112	21.6413	22.1037	17	3	3	1	3	0.459593	0.860459	5326.83	4243.08	1056.08	4655.24	3727.56	4805.58	1248	4882.09		176.015	6823.5	8919.79	5388	10825	146.174	1256.01	4745.13	40.856	2823.76	1021.94	337.77	110.227	2697.07	11503.2	4310.49
779	M510T10_1	509.885	509.884	509.888	10.3232	10.3034	10.3446	12	3	3	3	3	0.461253	0.857945	94.105	127.688	115.213	127.253	19.103	61.8808	6.00737	9.24494		115.073	86.7141	71.3739	103.259	97.6626	218.912	83.0935	111.084	110.773	115.298	111.103	123.678	138.68	129.967	117.143	123.222
780	M652T8	652.41	652.408	652.41	7.93064	7.73243	7.93565	4	0	0	1	2	0.461469	0.857137	198.798	424.217	3568.2	1452.69	60.3978	364.875	6089.78	2004.43		199.479	134.75	181.322	279.642	187.906	952.04	172.462	384.459	947.025	12691.9	275.492	358.427	233.999	263.839	4425.15	887.759
781	M80T19_2	80.0514	80.051	80.0518	18.845	18.6447	19.0543	12	2	3	2	2	0.462147	0.338651	1076.4	2006.15	1204	1087.92	364.758	1804.8	215.656	164.344		870.338	942.196	871.835	1621.22	1305.24	934.116	1081.59	4703.67	1524.97	1076.85	1134.92	1079.24	1103.24	852.377	1221.08	1174.98
782	M371T7_2	371.226	371.225	371.227	7.07339	7.07183	7.0808	4	0	1	1	2	0.463181	0.860675	11.1983	19.3021	133.339	60.2687	2.42455	9.4993	221.646	73.1099		10.9279	7.88785	12.6791	13.2984	18.3906	29.3467	6.75816	22.7131	39.0941	465.348	13.2004	15.7135	16.4454	18.8433	169.093	36.6927
783	M794T10_1	793.597	793.596	793.6	9.52328	9.48202	9.5261	5	2	1	1	1	0.463282	0.00075972	100.213	118.797	87.1145	100.844	23.2932	47.8899	4.78484	10.2623		124.874	75.4229	86.0468	114.508	106.328	188.247	78.5151	102.096	86.2742	81.049	92.4836	88.651	106.765	105.87	85.4787	105.263
784	M265T20	265.252	265.251	265.253	20.4977	20.2593	20.7362	18	3	2	2	2	0.463612	0.731482	404.258	331.522	287.951	607.082	265.061	85.3821	394.637	341.444		556.739	578.901	468.2	13.192	255.02	398.006	260.546	412.516	851.111	14.1835	14.3294	272.18	330.738	1077.34	380.819	639.429
785	M591T8	591.356	591.356	591.357	7.73163	7.70303	7.75502	3	0	0	2	1	0.465015	0.829365	227.271	479.743	5093.98	1470.42	78.8247	413.311	9199.93	2026.6		190.549	160.278	218.199	340.059	230.939	1067.59	156.061	464.378	788.737	18890.2	304.245	392.678	272.079	272.1	4482.21	855.281
786	M608T8	608.383	608.383	608.384	7.74012	7.70303	7.75502	4	0	0	2	2	0.465834	0.859214	449.464	958.304	5429.96	2368.9	145.382	819.472	8863.53	2995.88		403.372	314.754	424.126	655.605	446.446	2108.31	302.731	975.724	1573.5	18711.2	646.603	788.53	523.832	552.382	6799.52	1599.85
787	M576T9	575.934	575.931	575.937	8.53803	8.52702	8.55745	12	4	2	2	4	0.468354	0.000949841	1061.85	1495.17	1658.43	1608.01	137.738	616.382	825.963	473.687		1203.45	981.01	912.134	1150.82	1469.53	2355.71	919.503	1235.94	2543.63	721.404	2122.35	1246.33	2291.22	1520.63	1207.12	1413.05
788	M566T9_4	566.427	566.425	566.43	8.57765	8.5595	8.60392	16	4	4	4	4	0.47417	0.74411	1862.96	2645.92	2313.49	2528.48	446.502	1241.84	450.956	443.428		2260.71	1324.63	1668.48	2198.02	2094.14	4426	1585.11	2478.44	2956.16	2150.72	2239.98	1907.09	3054.58	2325.05	2035.74	2698.56
789	M341T9_1	340.762	340.759	340.764	8.88138	8.86245	9.10355	17	4	4	4	4	0.474206	0.859312	163.715	210.063	208.194	219.335	36.8378	92.3201	14.2556	32.472		178.657	127.288	140.619	208.296	177.942	339.242	121.911	201.159	208.247	205.263	192.357	226.909	262.072	196.429	191.877	226.963
790	M114T9_1	114.092	114.091	114.092	9.304	9.30152	9.35855	15	3	4	4	4	0.474411	0.793172	222.214	305.64	275.465	315.698	69.7279	144.825	73.9352	20.586		297.014	184.183	145.227	262.433	287.424	515.547	200.918	218.671	258.277	381.361	209.254	252.97	339.225	318.553	289.06	315.952
791	M908T9	907.684	907.68	907.687	9.10642	9.10285	9.15552	14	3	3	4	4	0.475509	0.0143975	1504.74	2799.41	1620.19	2022.43	1074.46	2102	727.882	283.094		3063.16	895.472	703.753	1356.58	1492.71	5931.1	1693.4	2080.42	1428.5	2681.16	1028.68	1342.42	1724.24	2384.35	2086.73	1894.41
792	M566T10	566.428	566.425	566.429	10.1189	10.1021	10.161	16	4	4	4	4	0.477468	0.766481	338.765	482.52	427.77	469.044	63.9966	263.733	29.7884	40.5409		407.882	307.771	265.748	373.658	347.238	873.943	307.826	401.072	438.831	457.164	386.837	428.249	493.845	444.344	425.95	512.037
793	M114T8_4	114.092	114.091	114.092	7.59754	7.54092	7.61665	10	3	2	3	2	0.480116	0.281908	35.7257	54.4909	58.1134	53.2517	6.13225	35.2535	15.9712	16.9338		41.7285	29.9627	30.9401	40.2716	30.2566	106.033	33.3627	48.3117	47.3006	81.2273	47.5805	56.3451	44.5068	40.2547	50.3655	77.8797
794	M906T10_2	905.679	905.676	905.682	10.1961	10.1851	10.227	8	3	2	1	2	0.480383	0.861578	171.983	210.832	136.986	181.609	32.0241	120.502	11.1839	35.3664		195.213	132.247	159.964	200.506	178.66	387.212	161.301	116.155	152.688	137.091	127.716	130.448	223.165	189.18	137.534	176.558
795	M94T17_1	94.0662	94.0659	94.0665	16.7843	16.619	17.0008	7	0	2	2	2	0.485266	0.841326	527.489	669.946	729.311	695.5	64.1555	341.269	111.606	112.022		471.399	524.494	618.053	496.01	593.375	532.157	1165.44	388.816	770.238	688.48	598.829	859.696	611.274	593.044	825.108	752.573
796	M247T20	247.242	247.24	247.242	20.4977	20.2593	20.7362	20	3	2	2	3	0.485879	0.84063	418.068	362.421	304.577	638.489	275.334	99.9352	420.745	362.301		591.542	585.779	483.063	11.889	289.885	455.768	263.219	440.811	905.647	14.362	12.6687	285.632	332.038	1137.46	415.016	669.437
797	M415T7_2	415.252	415.251	415.254	7.07333	7.03445	7.1036	7	0	2	2	3	0.486346	0.858606	63.9653	108.058	924.409	358.369	15.9228	73.8123	1621.04	515.621		56.5903	52.5246	59.2608	87.4854	67.1851	212.42	46.5877	106.038	216.459	3353.55	54.08	73.553	78.5484	65.7479	1129.27	159.912
798	M782T21_1	781.556	781.551	781.558	20.6885	20.1698	20.986	25	3	3	3	3	0.489402	0.861287	10811.3	6319.41	23869.7	15402.3	9014.27	4906.13	26147.3	16096.6		11.8844	7864.92	14220.9	21147.5	11536.6	324.498	8799.95	4616.63	131.88	59731.4	25807.7	9807.86	193.708	37708.7	8444.77	15262.1
799	M739T22	738.503	738.499	738.505	22.4794	22.2763	22.5777	6	3	1	2	0	0.48946	0.854743	177.597	108.884	178.53	64.6466	121.248	78.0252	186.101	50.2377		1.82996	252.582	192.575	263.402	161.122	0.799317	102.945	170.669	8.03865	193.261	433.166	79.6535	2.82252	122.797	79.9195	53.0474
800	M566T9_3	566.428	566.426	566.43	9.06287	9.05825	9.10983	16	4	4	4	4	0.493216	0.861031	1043.54	1257.68	951.131	1150.45	215.852	521.79	45.2376	101.711		1170.88	902.409	822.907	1277.99	1064.6	2025.79	860.18	1080.14	1004.03	909.907	973.336	917.248	1266.28	1158.66	1018.22	1158.65
801	M455T9	454.848	454.846	454.85	9.1069	9.10362	9.15552	14	2	4	4	4	0.49574	0.284456	1156.75	1773.93	1541.1	1594.18	428.351	961.034	339.216	237.081		1635.01	774.732	816.088	1401.16	1138.77	2902.92	830.309	2223.7	1257.72	2010.04	1330.47	1566.16	1933.01	1574.79	1399.68	1469.23
802	M689T9_1	688.516	688.516	688.517	8.84393	8.84315	8.8447	2	0	2	0	0	0.500049	0.860555	605.368	727.459	532.899	689.203	50.4064	339.878	141.613	84.0071		679.989	574.84	574.659	591.984	699.521	1216.66	490.623	503.035	602.368	356.334	682.433	490.46	735.97	753.023	567.59	700.23
803	M793T9	792.595	792.592	792.599	8.86679	8.85753	9.21595	18	4	4	4	4	0.508111	0.00288531	41398.1	55845	45466.7	49767.9	10382.3	23533.9	919.062	9174.35		51405.1	32281.1	32594.9	49311.3	54821.3	86233.2	28795.3	53530.4	45102.2	45678.9	44460.1	46625.5	61299.4	44617	40550.9	52604.4
804	M398T9_2	398.306	398.304	398.307	8.86653	8.85753	8.9045	8	2	2	2	2	0.509288	0.668468	1154.23	817.698	768.553	1125.69	768.403	399.737	24.5478	213.648		1085.61	511.217	768.45	2251.65	768.256	1382.26	447.188	673.086	750.714	745.363	781.647	796.487	1025.34	1397.62	1178.09	901.698
805	M80T11_1	80.0514	80.0512	80.0516	10.8708	10.7384	10.8931	5	1	2	1	0	0.509908	0.834976	387.191	400.644	440.306	471.808	134.397	71.2436	43.9202	63.5443		318.554	307.794	588.126	334.292	501.566	373.771	391.71	335.531	477.352	460.474	446.128	377.267	558.006	416.357	432.601	480.27
806	M376T14	376.259	376.258	376.261	13.992	13.9411	14.0345	15	4	3	4	4	0.510922	0.847496	1231.66	1188.52	1048.48	1202.98	75.6404	152.97	268.591	172.679		1209.35	1308.54	1136.3	1272.44	1337.4	1223.68	1218.71	974.309	1346.02	764.282	1195.17	888.459	1203.33	1101.93	1060.75	1445.91
807	M782T23	781.555	781.555	781.556	22.7642	22.633	23.0278	5	1	2	0	0	0.513888	0.593553	136.334	164.019	108.507	87.0662	116.868	52.3821	67.3569	35.3756		2.26457	285.172	148.157	109.744	178.006	95.6099	221.852	160.611	13.8547	124.807	173.34	122.027	34.4387	101.407	111.008	101.412
808	M504T7_1	504.308	504.308	504.309	7.31813	7.30097	7.32603	4	0	1	1	2	0.514481	0.861081	217.303	358.091	3230.07	1811.85	65.5737	215.99	5615.93	2853.12		183.645	146.563	243.877	295.127	230.643	626.347	143.055	432.32	675.765	11649.5	253.356	341.618	239.003	219.397	6077.92	711.065
809	M511T9_2	511.389	511.388	511.391	9.30397	9.3035	9.30408	6	0	1	2	3	0.51476	0.855298	639.351	826.338	763.971	906.056	210.974	419.069	169.913	52.6137		767.546	498.119	425.567	866.17	700.773	1448.78	567.378	588.426	737.76	1003.7	604.016	710.41	852.71	977.6	906.3	887.614
810	M803T21_1	802.534	802.533	802.536	20.6877	20.4273	20.8617	7	1	1	2	0	0.515047	0.000117878	619.091	283.726	977.429	193.599	1045.74	329.174	1144.44	127.315		32.479	45.8361	215.329	2182.72	767.856	37.0179	136.427	193.605	7.25283	1078.35	2552.23	271.882	5.24137	251.53	233.443	284.182
811	M283T7	283.175	283.173	283.176	6.50121	6.45753	6.50882	6	0	2	2	2	0.521486	0.861572	18.053	31.0791	134.823	76.4076	3.87257	19.6768	220.023	86.5599		18.4653	13.8578	16.777	23.1119	19.9218	56.8735	12.259	35.2622	22.9948	464.851	25.1166	26.3312	23.9544	28.9858	205.371	47.3193
812	M114T8_2	114.092	114.091	114.092	8.36164	8.34465	8.38143	12	3	2	3	4	0.521571	0.0285369	150.459	228.64	165.284	195.59	37.127	141.065	32.6797	43.5255		191.027	114.41	123.913	172.488	160.743	433.072	115.791	204.955	177.425	116.859	178.267	188.585	243.699	189.336	139.635	209.692
813	M758T20_2	757.554	757.553	757.557	19.9177	19.7642	20.1302	11	1	2	4	2	0.526536	0.320687	1562.54	619.656	2350.88	812.925	3122.03	676.063	1119.37	1133.29		1.16192	0.523242	2.91086	6245.58	1207.08	1202.9	53.0666	15.574	2005.73	3902.71	2249.34	1245.73	743.656	34.2471	36.4029	2437.4
814	M795T9	794.6	794.597	794.603	8.86662	8.86245	8.9045	15	4	4	4	3	0.527974	1.51743e-06	5582.5	7888.78	7092.13	6698.73	2176.56	2855.18	1712.05	1757.56		7994.13	5139.42	2828.71	6367.72	8844.63	11269	4555.52	6885.94	5240.86	6651.08	9366.18	7110.41	7647.91	5585.29	4895.02	8666.71
815	M781T23_2	780.632	780.629	780.634	23.2467	23.0083	23.4225	10	3	1	3	0	0.53031	0.151421	694.113	546.331	833.785	340.765	242.207	739.87	558.192	43.1611		864.13	912.227	390.069	610.026	136.716	1655.28	204.573	188.75	1.17718	1193.3	1057.31	1083.36	404.576	325.445	323.812	309.227
816	M504T7_2	504.336	504.334	504.337	7.07345	7.01158	7.25547	7	0	2	2	2	0.534406	0.828815	910.858	1284.66	2897.67	2319.15	226.304	674.983	3610.06	1996.88		870.167	706.6	833.002	1233.66	825.639	2075.6	631.134	1606.26	1979.5	8234.08	596.78	780.325	1023.95	962.69	5214.93	2075.03
817	M415T14	415.211	415.21	415.212	14.4187	14.3991	14.4798	5	1	3	1	0	0.535281	0.858389	599.838	640.369	616.14	527.524	69.3272	106.389	170.305	64.9755		673.943	507.193	618.393	599.822	663.966	613.291	514.32	769.897	581.234	553.808	468.317	861.203	480.877	467.502	605.328	556.391
818	M573T21	573.485	573.483	573.485	20.9895	20.8617	20.9928	3	0	0	2	0	0.535647	0.802607	284.807	137.177	441.427	248.777	434.765	50.5716	371.418	39.3646		101.655	49.2607	52.3525	935.96	193.581	162.594	80.4929	112.04	213.789	985.378	373.065	193.476	282.426	258.504	262.312	191.868
819	M781T21_2	780.554	780.551	780.555	20.7725	20.5073	20.9068	19	3	3	3	3	0.540699	0.810676	26022.8	16632.5	48168.8	42577.4	19255.7	13591.6	42559	46285.9		0	24388.5	44852.8	34849.8	32847	0.971915	14139.9	19542.2	0	103660	46451.9	42564	67.4729	36775.5	25384.8	108082
820	M783T20_2	782.566	782.561	782.569	19.8345	19.6875	19.9813	12	1	1	3	4	0.542526	0.799635	2150.79	864.292	3356.12	1573.12	4288.89	866.667	1698.87	1279.92		0.623021	0.246257	18.1747	8584.12	1401.82	1800.77	150.152	104.42	2198.82	4594.66	5015.76	1615.23	2285.95	495.253	495.083	3016.21
821	M783T22_1	782.563	782.558	782.567	22.4138	22.3405	22.637	9	2	2	3	1	0.544574	0.861562	348.607	299.412	482.117	236.388	439.838	44.8179	185.813	55.0933		1.166	255.721	148.007	989.536	316.743	354.106	271.778	255.022	280.047	597.778	676.379	374.263	298.582	191.24	188.788	266.944
822	M718T22_2	717.525	717.522	717.526	22.2813	22.1285	22.484	12	2	3	3	1	0.546317	0.727755	1114.85	1222.2	885.179	444.517	837.734	1192.78	585.886	297.908		5.95137	2039.95	1245.68	1167.83	2792.26	14.1571	1414.17	668.209	12.5797	1252.81	1191.09	1084.24	5.76889	566.181	537.201	668.917
823	M600T21_2	599.503	599.502	599.503	20.5835	20.4845	20.6878	3	1	0	0	2	0.550188	0.85178	1080.23	68.0329	209.879	228.461	2143.04	13.2878	137.627	107.214		1.22932	10.0762	14.8182	4294.78	64.7796	87.2195	63.534	56.5983	174.22	250.223	371.721	43.3513	286.925	319.114	230.485	77.3183
824	M94T19_1	94.0661	94.0657	94.0666	18.8707	18.5067	19.1873	19	0	3	3	2	0.550894	0.861182	571.779	669.653	640.308	560.512	31.6011	35.3528	217.171	106.877		529.64	567.486	587.129	602.862	698.69	628.158	699.407	652.355	882.972	420.5	498.445	759.317	562.261	439.724	699.374	540.689
825	M94T19_2	94.066	94.0658	94.0662	19.3737	19.2208	19.5188	9	0	4	3	1	0.552522	0.748418	798.276	845.048	1238.72	810.769	46.4881	422.801	889.539	57.2893		842.732	782.674	739.989	827.709	1476.88	662.719	582.908	657.683	916.579	2542.87	956.34	539.073	760.066	815.41	889.446	778.153
826	M548T7_3	548.362	548.361	548.363	7.30097	7.26398	7.32377	3	0	0	2	1	0.555327	0.807163	1223.89	1640.08	3684.82	2669	256.364	789.036	4476.68	2456.23		1120.99	910.47	1403.04	1461.07	1255.1	2697.33	870.479	1737.42	2347.99	10333.6	927.47	1130.25	996.263	1130.79	6246.77	2302.19
827	M793T10_1	792.594	792.591	792.597	9.50432	9.48202	9.5374	14	3	3	4	4	0.556137	0.107681	203.187	250.432	480.664	213.714	46.3095	90.9806	604.912	20.0373		230.959	147.934	183.521	250.334	251.241	373.453	156.653	220.381	203.535	1387.59	158.122	173.409	211.514	231.212	186.361	225.769
828	M781T20_2	780.55	780.548	780.552	20.1165	20.0568	20.155	5	1	3	1	0	0.558877	0.861243	6528.92	577.098	3980.14	358.101	12915	122.008	5205.03	48.6376		9.58023	15.8855	189.256	25900.9	696.19	531.839	653.54	426.822	406.494	3506.79	11485.1	522.171	335.8	304.106	376.583	415.916
829	M194T11	194.009	194.008	194.01	10.9452	10.9247	10.974	14	3	4	3	4	0.55995	0.818761	873.61	1022.03	1048.8	930.143	126.727	296.411	177.597	107.118		731.81	870.479	852.375	1039.78	1454.02	783.644	951.653	898.803	1074.71	1272.33	843.85	1004.3	870.83	1011.06	809.515	1029.17
830	M114T9_2	114.092	114.091	114.092	9.1066	9.10285	9.15552	14	2	4	4	4	0.560971	0.543335	464.459	525.648	485.114	595.602	128.06	230.703	67.4523	22.0526		537.465	348.086	364.93	607.355	399.487	867.202	373.797	462.106	496.479	568.047	404.827	471.102	623.176	601.676	571.861	585.697
831	M681T9_3	680.512	680.509	680.516	9.12879	9.10355	9.33602	22	3	4	4	4	0.562805	0.845978	131.792	163.923	127.145	151.684	40.9696	55.7523	25.7519	34.5899		162.998	96.186	96.6805	171.303	155.278	242.969	112.54	144.904	163.459	115.944	125.313	103.866	198.232	119.255	132.977	156.272
832	M114T8_3	114.091	114.091	114.092	7.9018	7.86593	7.91695	11	3	2	3	3	0.570325	0.000177701	55.1023	91.002	65.4717	73.1712	10.1593	69.1923	14.1873	12.4609		63.0091	43.8707	49.1673	64.3621	54.0168	192.762	42.1568	75.0721	73.5168	44.2324	72.7638	71.3739	77.2593	72.2178	56.7163	86.4916
833	M397T9_1	396.802	396.8	396.804	8.88608	8.86245	9.10707	18	4	4	4	4	0.570385	0.788609	21240.1	25194.5	25248.4	26677.3	4527.33	9323.72	1429.43	3932.93		23261.6	17887.3	17147.7	26663.7	23603.2	37643.2	15056.7	24474.7	25964.1	24747.3	23506.6	26775.7	32001.3	25482.4	22599.6	26625.9
834	M576T23_1	575.502	575.499	575.504	22.6812	22.4928	22.805	16	3	1	4	4	0.570536	0.742586	1163.1	1844.89	2050.54	1287.98	749.318	1185.41	1285.16	763.349		42.0429	1473.68	1531.24	1605.45	2547.57	71.5515	2424.71	2335.73	238.658	2520.98	2196.4	3246.12	372.268	2053.56	967.957	1758.14
835	M168T11	167.993	167.993	167.994	10.9481	10.9247	10.974	6	1	2	2	1	0.571179	0.00405224	590.973	697.968	707.553	625.536	90.0893	216.241	115.492	70.5498		497.318	579.74	572.883	713.951	1014.04	525.672	639.523	612.641	745.709	843.311	570.566	670.625	599.842	671.02	538.158	693.123
836	M781T23_1	780.551	780.549	780.553	22.7632	22.7293	22.7667	6	0	3	2	1	0.571337	0.860653	416.042	426.045	215.829	215.568	423.164	253.321	244.416	140.981		0.418751	994.242	426.762	242.747	484.837	57.7353	633.266	528.343	6.9107	6.25586	470.251	379.9	16.6644	324.075	306.618	214.916
837	M80T24_1	80.0515	80.051	80.0518	24.2559	24.0358	24.431	18	2	3	4	2	0.580572	0.861565	997.613	1408.98	1385.5	1578.86	549.61	941.42	322.665	355.354		818.25	732.188	626.426	1813.59	2794.06	1204.91	792.493	844.466	1668.68	931.582	1394.93	1546.8	2037.44	1170.16	1565.1	1542.74
838	M718T24	717.524	717.522	717.525	23.8172	23.8158	24.0082	5	2	1	2	0	0.584037	0.1246	215.817	223.214	254.572	116.593	157.216	163.63	164.549	77.5682		0	376.092	256.684	230.491	408.75	9.95997	232.647	241.499	9.11654	311.968	349.792	347.414	0.786866	155.054	146.072	164.459
839	M743T24	742.537	742.537	742.537	23.8491	23.8378	23.8603	2	2	0	0	0	0.59158	0.657402	443.399	358.106	316.563	218.997	290.252	246.516	215.112	138.103		22.2651	553.013	513	685.319	569.861	5.11776	390.673	466.771	24.4052	529.172	406.817	305.857	15.4838	315.923	253.256	291.325
840	M340T9_2	340.261	340.259	340.263	8.88057	8.86245	8.9045	16	4	4	4	4	0.596096	0.832875	540.321	688.34	603.771	691.448	117.12	319.854	47.2029	107.744		603.742	444.589	439.34	673.614	611.143	1152.36	421.336	568.525	666.804	574.06	561.879	612.341	842.952	635.05	598.238	689.553
841	M794T9	793.598	793.594	793.602	8.86679	8.85932	8.9045	16	4	4	4	4	0.596834	2.1661e-06	30251.1	39234.1	31391.3	32598.9	9557.7	10927.6	7062.85	11710.1		38440.3	27503.9	17921.9	37138.1	41013.9	53147.4	27008.3	35766.7	27003.3	25740.4	41313.5	31508.1	40454.7	24480.5	20819.7	44640.8
842	M906T10_1	905.678	905.674	905.682	9.67648	9.64027	9.7168	15	4	3	4	4	0.599271	0.00662472	55.7492	71.377	107.764	67.071	14.2832	35.5146	104.771	8.13918		75.8738	50.8793	42.3357	53.9081	64.9455	122.978	43.3294	54.2549	58.3209	57.2451	264.839	50.6519	65.5899	78.5393	59.325	64.8299
843	M389T9	388.8	388.798	388.801	8.86698	8.85932	8.9045	12	2	3	4	3	0.601774	0.861555	1173.62	1445.53	1291.51	1538.62	347.429	691.536	90.8498	211.232		1387.44	877.678	878.934	1550.42	1218.17	2437.1	831.3	1295.57	1284.54	1167.52	1337.49	1376.5	1823.93	1470.01	1320.11	1540.42
844	M583T22_2	583.413	583.412	583.413	21.6891	21.688	21.6902	2	2	0	0	0	0.602184	0.00070741	112.135	77.7585	86.3001	82.5456	46.8234	36.7179	45.5774	16.2261		152.234	131.304	120.222	44.7809	128.646	73.8621	67.2214	41.3046	145.324	95.9992	39.8421	64.0356	96.3201	78.3636	61.3691	94.1295
845	M575T9	575.433	575.431	575.435	8.53797	8.52265	8.5598	16	4	4	4	4	0.602456	0.803279	1424.54	1871.43	1542.19	1757.61	280.506	881.098	372.673	167.735		1749.95	1187.06	1193.64	1567.53	1615.63	3115.73	1040.49	1713.87	1646.19	1008.14	1875.89	1638.53	1890.98	1850.87	1517.34	1771.27
846	M680T9_3	679.512	679.51	679.515	9.10647	9.10285	9.15552	15	4	4	4	3	0.610187	0.0752378	825.744	611.386	443.85	376.8	948.745	234.782	250.967	38.5885		392.811	2241.74	223.178	445.245	749.419	638.042	272.095	785.988	331.153	308.23	820.031	315.988	430.251	368.96	338.048	369.941
847	M388T9_1	387.797	387.795	387.799	8.88137	8.86245	8.9045	16	4	4	4	4	0.610348	0.84512	7529.3	9249.68	8742.37	9453.84	1672.33	3772.23	436.99	1321.62		8421.03	6114	6139.63	9442.56	8361.52	14452.9	5431.34	8752.93	8905.9	8277.42	8515.89	9270.26	11253.7	9012.89	8110.06	9438.66
848	M567T9_2	567.429	567.426	567.432	9.06132	8.86245	9.48198	33	4	3	4	4	0.610521	0.549128	296.289	354.23	280.25	341.053	88.2208	141.111	32.0166	55.0582		350.071	214.982	227.993	392.108	297.516	559.39	238.704	321.31	318.817	243.224	289.865	269.095	419.132	306.325	298.736	340.019
849	M680T10_1	679.51	679.508	679.513	9.83505	9.72838	9.87315	17	4	4	4	4	0.617936	0.861005	415.897	500.545	418.622	499.67	87.1076	210.788	72.4031	47.2776		487.265	316.28	369.411	490.632	578.738	759.927	293.529	369.986	388.515	485.944	330.748	469.279	540.106	468.043	540.161	450.368
850	M460T7	460.31	460.309	460.312	6.80629	6.77692	6.98237	8	1	2	2	1	0.619019	0.0174544	874.458	1058.79	1848.95	1660.79	143.265	427.283	1988.48	1242.15		860.171	697.317	893.789	1046.56	844.159	1562.46	593.183	1235.34	1095.93	4820.99	736.699	742.165	834.989	841.434	3463.74	1502.98
851	M80T26_2	80.0511	80.0507	80.0515	25.6907	25.4992	25.8557	12	0	4	3	1	0.631888	0.858041	475.504	795.931	471.258	718.999	34.2894	834.378	141.436	190.177		434.989	459.356	500.685	506.984	2034.08	547.404	346.373	255.865	630.079	550.916	350.089	353.949	998.071	621.581	580.05	676.292
852	M704T19	704.485	704.482	704.487	18.8912	18.8275	19.2702	12	3	3	2	4	0.635922	0.835124	887.041	758.133	633.122	1061.51	575.828	174.414	720.681	188.933		1137.58	1228.5	1156.78	25.2953	536.205	702.152	885.738	908.438	1224.22	9.46282	9.37602	1289.42	873.311	1323.11	1041.28	1008.36
853	M212T11	212.02	212.019	212.02	10.9458	10.9247	10.974	16	4	4	4	4	0.636833	0.74775	1213.9	1381.38	1457.69	1262.5	199.049	446.994	273.615	152.95		970.907	1165.94	1272.21	1446.53	2026.54	996.842	1277.13	1225.02	1506.8	1803.68	1149.63	1370.65	1209.34	1376.3	1070.05	1394.29
854	M680T9_1	679.51	679.508	679.514	8.59371	8.55262	8.7991	30	4	4	4	4	0.640163	0.815592	46072.2	57445.9	55476.4	56336.1	8492.75	24141.3	7762.87	6562.16		52448.1	35928.3	42223.3	53689.1	47736.5	92529	37638.8	51879.2	48875.6	54051.9	52313.3	66664.8	63709.2	47744.3	57307.3	56583.4
855	M619T22	618.515	618.513	618.516	21.7889	21.7747	21.8032	2	2	0	0	0	0.640369	0.861338	428.856	230.454	278.452	269.964	155.177	170.519	394.758	35.3992		572.913	418.086	507.967	216.458	1.13755	409.566	281.081	230.033	851.527	22.4384	12.0356	227.808	319.781	236.477	265.187	258.414
856	M453T10	453.344	453.343	453.345	9.83977	9.72052	9.86235	7	3	1	0	2	0.649096	0.396972	136.786	159.412	147.755	184.973	25.8081	86.573	35.0495	52.3212		129.163	156.461	103.553	157.965	130.121	285.247	87.3506	134.931	199.966	136.154	127.74	127.158	189.824	147.27	257.201	145.595
857	M627T21_1	626.57	626.568	626.572	21.3942	21.3408	21.5133	9	3	1	1	4	0.651005	0.855546	1723.88	884.588	981.929	1375.91	1137.16	649.52	1578.06	178.375		2537.48	1896.11	2393.25	68.6723	3.02191	1569.12	967.714	998.495	3321.39	31.3557	32.9169	542.052	1346.95	1431.03	1576.42	1149.25
858	M681T9_1	680.506	680.506	680.506	9.11578	9.10588	9.12568	2	0	0	2	0	0.653807	0.860456	122.479	154.1	131.026	146.261	35.9266	55.4726	20.3283	33.5637		151.698	96.186	86.9356	155.094	143.426	234.459	108.482	130.034	160.747	120.832	126.824	115.702	193.777	121.339	123.886	146.044
859	M782T21_2	781.556	781.551	781.559	21.319	21.063	21.931	27	3	3	4	3	0.658985	0.832975	6821.82	6343.2	2677.93	3224.51	6022.22	9094.32	2003.74	2817.83		7.9187	10712.4	12918.3	3648.69	2254.78	137.65	3126.18	19854.2	945.568	1302.3	5309.36	3154.5	102.075	1886.9	6535.21	4373.84
860	M591T22	591.496	591.495	591.498	21.6525	21.5795	21.7992	5	3	1	1	0	0.672944	0.857542	1142.01	718.361	595.503	734.886	773.793	549.769	903.597	64.7664		1753.26	1177	1597.56	40.24	5.53867	1345.56	789.242	733.1	1915.12	9.89956	9.67308	447.324	822.399	718.612	731.849	666.685
861	M548T7_1	548.148	548.146	548.149	6.98062	6.88513	7.0808	18	4	2	0	4	0.675777	0.700822	638.18	707.427	592.072	583.861	201.023	210.117	75.7993	90.7394		483.31	663.53	912.959	492.923	616.464	1021.24	575.232	616.771	632.12	594.851	484.903	656.414	640.809	681.107	499.229	514.301
862	M783T21_1	782.562	782.559	782.567	21.1259	20.9675	21.3142	16	2	4	4	3	0.675915	0.0313467	3384.2	2556.39	3143.71	1981.88	3230.81	819.919	904.668	435.146		7.5071	2181.47	7671.43	3676.38	3499.18	2953.26	1695.39	2077.73	3557.16	2722.3	2121.35	4174.01	1794.95	1997	1558.81	2576.77
863	M291T1	290.847	290.847	290.848	1.11872	1.10295	1.1438	13	3	4	2	4	0.67941	0.860184	1104.78	1162.9	1139.98	1115.22	101.987	88.4375	45.7068	27.1955		1045.67	1226.31	1147.7	999.427	1181.98	1271.87	1137.76	1059.98	1132.72	1080.12	1187.29	1159.8	1110.89	1078.48	1137.55	1133.96
864	M739T23_1	738.506	738.502	738.507	23.2037	23.007	23.4005	23	4	3	3	4	0.681484	0.771805	2690.85	1391.41	1884.98	1643.76	2139.82	977.577	1826.14	1011.47		1368.31	1930.01	1583.33	5881.76	112.033	1626.06	2474.75	1352.82	2086.4	120.702	988.625	4344.18	864.496	3099.32	1545.01	1066.22
865	M317T20_1	317.232	317.231	317.233	20.2963	20.2373	20.4695	11	2	4	2	3	0.681973	0.830168	1199.83	1455.95	858.796	1675.8	1099.59	534.129	991.629	1176.12		2624.08	822.008	1350.61	2.61368	1920.4	1915.18	957.434	1030.79	1906.81	18.256	5.51681	1504.6	2592.78	2381.36	0	1729.05
866	M783T20_3	782.566	782.563	782.569	20.244	20.0927	20.4012	12	1	2	3	2	0.685372	0.860407	1722.56	1439.91	3175.75	1623.59	3432.26	1560.97	1483.7	1938.18		0.373066	1.2287	17.7104	6870.94	2198.77	3275.06	172.251	113.555	2383.15	4844.54	3922.4	1552.93	4195.03	170.607	84.3996	2044.34
867	M402T17	402.394	402.392	402.395	16.5442	16.4736	16.6436	6	1	1	2	2	0.687329	0.788834	689.435	624.243	675.445	501.444	106.283	201.092	250.077	344.032		664.588	562.964	819.073	711.115	593.784	489.575	496.309	917.302	899.797	515.405	409.195	877.383	0	746.012	556.325	703.441
868	M454T9_1	453.845	453.844	453.847	9.10673	9.10285	9.3527	17	4	4	4	4	0.689966	0.0333992	22734.4	24973.6	29049.6	29496.1	9667.5	8780.2	9339.34	9164.38		25881.8	22104.5	9923.35	33027.9	16152.7	36965.2	24911.8	21864.9	23882.4	40648.2	32149.1	19518.8	38002.4	22896.9	20350	36735
869	M780T21	779.54	779.537	779.542	20.5058	20.0555	20.7978	23	4	3	3	4	0.694025	0.0038674	4347.61	1844.19	2437.17	2529.43	5430.55	1374.96	1932.21	1708.71		12333.3	2014.29	2802.78	240.137	37.4183	1625.03	3248.87	2465.42	24.5543	1744.69	3790.54	4188.88	5014.9	1121.63	1893.24	2087.94
870	M205T20_1	205.107	205.106	205.108	20.2993	20.2373	20.4695	12	3	4	2	3	0.70845	0.846234	2110.03	2455.95	1391.77	2677.89	1901.39	932.122	1613.69	1914.24		4564.05	1523.72	2345.75	6.62045	3289.77	3225.76	1525.86	1782.42	3116.83	24.8267	7.82283	2417.58	4225.73	3871.39	0.459628	2613.98
871	M94T22_1	94.0661	94.066	94.0665	21.7797	21.7147	21.8792	9	0	4	3	2	0.709221	0.42124	821.61	1057.51	1051.31	899.928	39.0644	592.775	230.812	234.613		858.159	846.004	811.013	771.263	1846.87	635.21	569.552	1178.41	1159.58	1047.99	731.828	1265.83	1185.72	815.295	966.767	631.93
872	M731T21	730.537	730.535	730.537	20.6626	20.3655	20.7928	6	2	0	1	1	0.716874	0.801635	460.392	159.445	166.968	248.362	695.169	205.68	52.4528	399.845		0	5.55782	1471.24	364.774	185.688	9.09816	2.50038	440.493	242.32	160.585	123.628	141.34	0.903332	10.1187	840.269	142.158
873	M261T20_1	261.17	261.168	261.171	20.3122	20.2373	20.4695	11	3	3	2	3	0.71936	0.753198	1156.95	1346.73	792.348	1494.54	1006.72	535.876	908.203	1058.82		2432.91	865.935	1313.57	15.3946	1839.72	1779.37	846.051	921.77	1772.27	27.5063	11.7044	1357.91	2363.99	2107.08	0.53999	1506.56
874	M453T8_1	453.343	453.342	453.345	7.60353	7.56412	7.62597	16	4	4	4	4	0.73203	0.831014	3894.63	4451.53	4438.18	3613.65	575.285	1667.64	1642.41	726.115		3662.21	3224.32	4548.56	4143.42	3375.2	6896.62	3400.16	4134.13	3643.5	6899.05	3512.76	3697.42	3314.32	2849.01	3732.45	4558.82
875	M783T21_2	782.563	782.558	782.567	20.7516	20.5102	20.8843	14	1	2	4	3	0.732968	0.8523	3504.48	7156.6	7063.05	4745.65	5054.68	9471.95	1560.41	1203.53		22.2534	614.583	2455.58	10925.5	21309.5	3574.1	1600.96	2141.79	6259.46	9389.2	6091.02	6512.53	4572.79	6376.73	3472.51	4560.56
876	M388T9_4	388.296	388.294	388.299	9.30404	9.12563	9.3261	16	3	4	4	3	0.754422	0.547761	82.5666	73.1766	111.048	64.8972	72.9177	34.6105	97.1815	11.0533		60.2883	190.467	31.1931	48.3181	63.0261	122.119	40.688	66.8731	256.39	72.7289	54.9685	60.1051	66.4071	76.4438	49.834	66.9038
877	M576T22_1	575.501	575.499	575.504	22.2873	22.1283	22.4683	14	2	1	4	4	0.757154	0.611378	1881	1383.77	1563.7	1034.16	1650.15	940.076	1073.1	521.162		23.9847	1854.94	4036.37	1608.69	2213.55	34.7075	1706.25	1580.58	238.554	1748.36	2846.03	1421.87	321.184	1539.41	1259.76	1016.3
878	M907T9	906.682	906.678	906.686	9.10627	9.10285	9.15552	16	4	4	4	4	0.759256	0.00671695	9341.99	12921.4	8251.32	10121.2	8024.24	9127.39	3293.11	1686.37		21004.4	4988.63	3290.51	8084.41	7880.72	26536.5	7541.19	9727.29	7380.21	13048.1	5560.43	7016.52	9362.2	11539.3	8099.44	11483.9
879	M576T18_1	575.502	575.5	575.504	17.6343	17.5747	17.7507	10	3	3	2	2	0.76153	0.435305	3080.53	5311.49	3116.52	4929.43	2335.72	5356.63	4504.13	1516.59		1910.23	5691.32	4250.19	470.373	158.102	2389.49	6317.77	12380.6	9869.95	949.829	963.063	683.241	3810.78	7143.06	4108.93	4654.96
880	M781T21_1	780.553	780.548	780.556	21.1442	20.9675	21.3942	24	3	4	4	3	0.769482	0.852946	24538	20974.9	13342.7	15907.7	23403.4	16293.9	10524.7	11846.2		0	37849.9	50161.3	10140.8	20484.3	798.421	21938.8	40678.1	2824.13	8675.25	14432.7	27438.5	580.623	24497.7	25969.5	12583
881	M398T9_1	397.806	397.804	397.808	8.86702	8.85932	9.12882	18	4	4	4	4	0.780878	0.015846	9116.14	6179.93	7280.82	8761.88	8174.29	2595.88	2307.98	1611.37		6585.26	4187.47	4421.62	21270.2	5113.82	9922.37	3978.04	5705.49	5294.74	7886.22	10285.9	5656.4	8573.58	11085	7892.72	7496.23
882	M680T10_2	679.512	679.509	679.514	10.3188	10.3034	10.3589	15	4	4	4	3	0.784436	0.856083	221.225	277.436	237.505	255.993	41.1191	148.033	30.5181	40.6304		252.764	191.891	180.03	260.214	220.822	497.457	176.038	215.426	230.795	269.077	198.212	251.938	285.254	282.583	197.822	258.313
883	M681T9_2	680.514	680.511	680.518	8.5835	8.55262	8.7991	27	4	4	4	4	0.785287	0.856741	25926.2	28107.9	29771.6	32512.9	8413.37	9921.75	9202.92	9607.19		33494.3	14520.2	24877.3	30813	27788.1	41990.7	19033.8	23618.9	32455.4	21040.3	24067.5	41523.4	44178.2	22936.2	26625	36312.1
884	M701T9	701.492	701.489	701.495	8.5937	8.54488	8.77973	26	4	4	4	4	0.787787	0.781412	1974.32	1814.96	1864.81	1986.35	191	152.036	452.985	230.226		2160.28	1719.33	1947.73	2069.92	1690.05	2036.21	1775.48	1758.11	2388.43	1943.34	1841.17	1286.29	2282.79	1775.39	1836.42	2050.78
885	M779T21_1	778.537	778.534	778.539	20.5285	20.155	20.8617	23	4	3	3	4	0.792426	0.783876	6396.51	4090.49	8484.88	7700.62	6384.95	2934.78	10428.5	3540.3		15351	4053.92	5808.33	372.752	56.368	6842.12	5496.84	3966.65	69.0186	22159	629.524	11082	12545	8101.7	4749.86	5405.96
886	M682T9	681.516	681.514	681.52	8.57918	8.55262	8.78958	17	4	4	4	4	0.842222	0.85853	4369.15	4202.09	3967.99	4784.1	1651.45	1723.09	958.325	519.278		5860.19	2010.43	4899.67	4706.32	3209.93	6687.86	2894.81	4015.77	3459.4	3491.93	3515.56	5405.06	4646.88	4237.67	4766.89	5484.98
887	M80T25_1	80.0514	80.0509	80.0518	24.8362	24.55	25.026	19	3	3	3	1	0.846342	0.0401422	830.644	989.985	853.263	954.331	307.853	275.42	381.948	192.211		1224.83	807.954	817.251	472.537	818.226	709.846	1309.43	1122.44	1352.84	434.682	743.516	882.02	922.826	897.386	1225.15	771.964
888	M566T7_2	566.158	566.156	566.16	7.01158	6.85155	7.0808	27	4	4	4	4	0.860157	0.800902	930.521	968.647	1106.49	925.275	422.656	159.776	436.337	256.758		685.416	745.954	1563.37	727.346	1063.03	775.936	904.441	1131.18	852.729	637.386	1580.73	1355.12	1278.42	944.963	699.042	778.673
889	M388T9_2	387.797	387.794	387.798	9.30408	9.10707	9.35855	17	2	4	3	4	0.880175	0.861568	111.236	91.4868	85.7931	105.622	92.3629	38.5495	13.8949	5.1387		86.1217	246.876	40.8783	71.0664	83.0251	147.129	58.4755	77.3174	96.839	94.4915	85.5807	66.2614	107.006	110.213	98.2542	107.014
890	M80T17_1	80.0511	80.0509	80.0514	17.3717	17.187	17.4688	9	1	2	2	1	0.920078	0.861579	1149.66	1124.34	1157.39	1276.24	550.931	109.573	54.2718	367.739		964.617	925.38	1963.52	745.108	1042.44	1027.02	1257.43	1170.45	1153.76	1182.99	1209.36	1083.45	766.286	1599.72	1478.14	1260.81
891	M453T8_2	453.344	453.341	453.345	7.89041	7.84527	7.90667	6	1	1	2	2	0.937379	0.00420969	213.008	262.257	242.222	238.593	51.1259	208.912	20.7901	42.9763		221.153	154.145	199.48	277.252	215.482	568.604	157.043	107.899	224.202	257.117	263.088	224.482	229.286	200.792	223.965	300.329
892	M454T8	454.346	454.344	454.348	7.60943	7.56412	7.62597	8	2	1	3	2	0.942507	0.860863	924.469	1031.49	999.346	1046.02	104.034	428.572	343.192	242.911		904.885	788.561	1029.83	974.599	747.651	1656.29	756.251	965.759	904.592	1507.72	778.709	806.364	1307.32	753.559	955.029	1168.19
893	M94T20_1	94.0661	94.0658	94.0662	19.6783	19.527	19.728	9	0	3	2	2	0.958938	0.815471	860.866	896.682	849.447	830.258	153.183	239.733	207.241	44.0638		819.455	943.915	1014.57	665.524	1238.3	680.786	858.344	809.3	767.664	1145.38	818.703	666.044	846.085	767.865	870.823	836.259
894	M454T9_3	454.347	454.345	454.349	9.10638	9.10285	9.32582	17	4	4	4	4	0.972747	0.861114	9794.17	10512.5	9114.7	9835.85	5437.57	5353.9	2475.22	2450.24		13237.4	6473.02	3996.92	15469.3	9574.3	17520.8	4513.24	10441.8	6435.37	11931.4	10322.4	7769.66	10853.1	8047.27	7625.41	12817.6
895	M453T9_1	453.344	453.342	453.347	8.58238	8.14623	8.88695	57	4	4	4	4	0.973164	0.0130446	1629.67	1786.95	1804.76	1714.29	181.224	776.721	813.7	299.91		1520.81	1900.15	1564.02	1533.71	1410.67	2902.1	1142.04	1692.98	3011.69	1332.91	1572.91	1301.53	2078.3	1584.44	1381.5	1812.91

## Sheet: All features in NIP vs coi1-1
	Code Name	mzmed	mzmin	mzmax	rtmed	rtmin	rtmax	npeaks	NIP_BPH	coi1-1_CK	coi1-1_BPH	NIP_CK	pvalue	qvalue	NIP_BPH Mean	coi1-1_CK Mean	coi1-1_BPH Mean	NIP_CK Mean	NIP_BPH SD	coi1-1_CK SD	coi1-1_BPH SD	NIP_CK SD		NIP_BPH_1	NIP_BPH_2	NIP_BPH_3	NIP_BPH_4	coi1-1_CK_1	coi1-1_CK_2	coi1-1_CK_3	coi1-1_CK_4	coi1-1_BPH_1	coi1-1_BPH_2	coi1-1_BPH_3	coi1-1_BPH_4	NIP_CK_1	NIP_CK_2	NIP_CK_3	NIP_CK_4
1	M774T25	773.517	773.516	773.517	24.7816	24.7362	24.7883	4	4	0	0	0	1.66296e-09	0.864352	1672.87	326.006	161.826	341.636	193.538	68.1367	50.7703	118.285		1643.86	1905.79	1705.96	1435.85	363.081	261.85	403.069	276.021	143.076	137.748	128.997	237.482	489.89	258.642	383.092	234.921
2	M593T24	592.5	592.5	592.501	24.4979	24.4572	24.507	4	4	0	0	0	3.70678e-09	0.468703	1027.23	543.139	337.785	537.729	77.7167	58.3598	38.239	28.4752		1132.6	977.12	961.001	1038.2	620.437	491.901	504.833	555.383	287.755	345.726	337.21	380.449	577.611	533.268	529.884	510.152
3	M800T25	799.532	799.53	799.535	25.0732	25.0155	25.3327	23	4	4	4	4	3.80938e-09	0.0282292	29119.8	10965	5683.44	9980.21	2173.14	1906.54	1679.36	1891.14		30801.1	31189.1	27131.7	27357.3	11410.9	8490.64	13103.1	10855.5	5719.6	4341.84	4632.13	8040.19	12785.3	9098.22	9360.25	8677.05
4	M874T21_3	873.579	873.576	873.58	21.4003	21.2878	21.5778	14	0	4	0	4	3.98717e-09	0.667106	0	9995.96	32.9556	2936.88	0	1681.01	20.8751	484.799		0	0	0	0	8291.32	10393.7	9139.57	12159.3	8.17281	33.5211	30.9297	59.1987	2461.38	2764.66	3606.83	2914.64
5	M595T24	595.471	595.469	595.473	23.8135	23.792	23.8355	16	4	4	4	4	4.40735e-09	0.846789	2080.27	1022.66	908.157	1309.91	142.74	117.717	61.0591	34.2458		2199.27	2052.96	1889.48	2179.35	1182.01	898.465	996.837	1013.31	965.831	923.721	821.868	921.206	1266.47	1338.47	1298.57	1336.13
6	M953T26	952.605	952.603	952.606	25.5336	25.4673	25.5557	4	4	0	0	0	8.17064e-09	0.85758	1182.57	209.524	124.486	298.219	128.161	27.4078	16.6086	142.293		1297.34	1021.16	1272.82	1138.94	217.282	182.833	244.503	193.479	143.953	107.687	114.128	132.174	500.213	294.286	211.654	186.723
7	M591T25	591.497	591.495	591.499	24.5014	24.4572	24.5203	16	4	4	4	4	1.30792e-08	0.870115	2957.3	1635.7	998.706	1582.05	258.606	163.633	130.496	74.731		3319.63	2885.72	2707.15	2916.71	1855.6	1495.46	1528.3	1663.42	868.027	935.575	1020.63	1170.59	1639.92	1645.69	1489.88	1552.72
8	M335T24	335.258	335.258	335.259	23.803	23.7923	23.8133	4	4	0	0	0	1.40218e-08	0.863897	904.982	453.473	356.626	508.743	87.4319	32.8972	10.5044	33.7689		982.281	926.458	779.377	931.813	500.424	433.331	451.842	428.295	371.689	351.76	347.756	355.3	480.481	523.983	481.304	549.204
9	M804T25	803.563	803.561	803.565	24.7071	24.6717	24.8102	8	4	4	0	0	1.44572e-08	0.81366	3209.4	1408.72	357.478	532.901	474.989	139.077	57.2515	214.238		2737.2	3207.16	3859.73	3033.51	1600.64	1323.81	1290.95	1419.49	336.95	388.056	287.545	417.362	771.436	389.009	652.331	318.829
10	M613T24	613.482	613.48	613.484	23.8135	23.792	23.8355	16	4	4	4	4	1.57672e-08	0.84884	38871.1	18875	17403.1	22852.1	3641	1120.65	1397.17	743.805		41547.9	40570.1	33509.5	39856.8	20040.6	17404.9	19344.6	18709.8	19089.1	17717.9	15727.2	17078	21738.4	23214.3	23173.1	23282.5
11	M331T8	331.081	331.08	331.082	8.26035	8.25995	8.26113	3	1	0	0	2	2.00992e-08	0.868764	122.744	77.58	68.1045	347.451	13.1391	7.998	8.61933	53.2526		107.387	139.5	122.443	121.647	69.0153	73.2875	86.9641	81.0531	74.0251	58.4003	63.4201	76.5727	420.337	335.592	292.52	341.354
12	M816T25	815.506	815.505	815.506	25.057	25.0155	25.0885	4	4	0	0	0	2.05657e-08	0.00125215	1358.27	624.793	376.281	606.973	81.7966	100.801	91.0777	90.785		1388.47	1458.34	1311.3	1274.96	691.809	485.067	617.416	704.879	380.259	303.223	318.231	503.412	740.746	538.362	574.314	574.47
13	M939T25	938.588	938.584	938.591	24.5001	24.4572	24.5203	16	4	4	4	4	2.18904e-08	0.841054	8154.48	3509.52	1891.65	3855.77	241.347	572.885	446.526	861.742		8400.67	7996.91	8316.8	7903.56	3742.36	3266.71	4174.58	2854.44	1920.41	1824.8	1366.58	2454.82	5007.19	3597.54	3876.33	2942.02
14	M762T22_1	761.586	761.584	761.588	22.3693	22.105	22.5782	16	0	4	4	4	2.36294e-08	0.350917	0.233196	522.948	757.853	671.029	0.308036	63.8572	118.155	60.2165		0.283174	0	0	0.64961	568.732	440.952	503.919	578.189	593.421	759.267	867.242	811.483	662.55	631.137	631.79	758.637
15	M872T20_2	871.572	871.569	871.575	20.2498	20.1388	20.377	11	0	3	1	4	2.49926e-08	1.33306e-06	0.406914	27341.4	764.802	10904.3	0.624033	3727.7	691.001	4054.93		0	1.31679	0.31087	0	29044.3	31117.3	26783.9	22420.1	0	654.568	726.647	1677.99	10871.5	5216.85	13207.7	14321
16	M933T25	932.629	932.625	932.632	24.5003	24.4572	24.5203	15	4	4	3	4	3.08583e-08	0.824696	3706.09	1890.2	1013.17	1621.36	392.46	211.928	222.144	127.802		4283.42	3405.33	3573.29	3562.32	2155.09	1736.15	1703.07	1966.51	797.666	956.277	974.332	1324.39	1693.82	1755.62	1471.33	1564.66
17	M655T26	654.602	654.599	654.604	25.7462	25.6598	25.9343	17	4	4	4	4	3.72477e-08	0.870133	7976.82	3284.11	1925.24	2784.44	833.534	607.094	301.873	589.338		8515.36	6968.63	7633.9	8789.39	2501.47	3922.38	3550.41	3162.18	1793.01	2169.57	2177.34	1561.04	3400.6	3002.72	2732.24	2002.18
18	M964T25	963.6	963.597	963.603	24.5537	24.4083	24.6102	30	4	4	4	4	4.51482e-08	0.809568	3963.07	2118.75	924.319	1553.7	104.686	404.036	201.42	383.113		3937.02	4112.74	3868.43	3934.07	2265.67	2155.94	2500.94	1552.45	1069.91	851.563	672.765	1103.04	2008.31	1484.64	1638.93	1082.93
19	M934T25	933.632	933.63	933.634	24.5029	24.4572	24.5203	8	4	3	0	1	5.19955e-08	0.865861	1646.89	829.635	457.11	710.363	208.109	96.5597	48.4583	47.3681		1955.46	1575.81	1501.13	1555.16	967.603	777.764	750.954	822.221	420.328	452.986	428.38	526.747	717.851	761.572	646.881	715.149
20	M614T24	614.486	614.484	614.488	23.8133	23.792	23.8355	16	4	4	4	4	5.57907e-08	0.870082	21004.5	6924.16	5958.65	9068	2986.43	738.698	626.699	872.01		22274.7	23837.8	21037.8	16867.6	7998.49	6320.94	6751.75	6625.44	6696.8	5961.3	5164.58	6011.89	8313.22	8460.49	10204.4	9293.9
21	M563T7	563.139	563.138	563.14	6.75216	6.74517	6.85357	8	2	0	0	3	6.22974e-08	0.865513	552.365	84.1476	100.153	633.65	71.8049	18.6656	20.8998	113.886		477.326	609.06	504.729	618.346	62.7912	86.2184	107.912	79.6684	79.8668	93.4512	97.9988	129.296	768.236	675.044	503.242	588.077
22	M938T25	937.585	937.582	937.588	24.5001	24.478	24.5203	16	4	4	4	4	7.07121e-08	0.766752	17828.4	8479.68	4574.4	8587.7	649.043	1585.32	1007.91	1808.69		18558	18019.9	17000.1	17735.4	9905.13	7681.34	9694.81	6637.42	4685.77	4571.27	3289.56	5751.01	10879.5	8479.95	8536.08	6455.25
23	M761T22_2	760.582	760.58	760.585	22.3863	22.2485	22.4878	13	0	4	4	4	9.5355e-08	0.0228089	0.375168	1399.59	2516.97	1843.34	0.441348	373.329	329.82	155.649		0.853681	0	0	0.64699	1685.44	961.101	1218.52	1733.29	2069.17	2506.1	2645.07	2847.56	1750.65	1762.06	1784.81	2075.84
24	M335T25_1	335.258	335.257	335.258	24.5054	24.4787	24.514	4	4	0	0	0	9.57458e-08	0.87014	342.793	184.43	127.385	203.716	26.8218	21.8838	14.4301	24.6003		348.592	311.965	376.056	334.558	216.446	170.327	170.357	180.591	119.012	111.375	140.266	138.888	234.095	210.774	176.57	193.425
25	M840T26	839.641	839.639	839.641	25.7003	25.6742	25.8005	4	4	0	0	0	1.0103e-07	0.00180072	1706.37	323.939	238.005	425.094	309.268	107.256	43.2804	87.589		2134.16	1513.54	1448.98	1728.79	344.879	211.184	462.432	277.259	186.882	269.457	278.034	217.646	549.677	401.148	405.249	344.302
26	M557T10	557.164	557.163	557.166	9.96125	9.76573	9.98097	9	2	0	0	3	1.09929e-07	0.869244	1036.84	436.268	468.094	1330.14	88.8895	49.42	85.1557	173.112		1009.47	925.102	1086.44	1126.34	375.619	421.134	457.6	490.717	439.377	404.858	434.375	593.768	1494.39	1378.61	1361.54	1086.03
27	M940T25	939.59	939.588	939.593	24.5032	24.4572	24.5152	6	4	2	0	0	1.19439e-07	0.000107288	1687.73	745.374	386.219	726.046	71.148	228.515	64.5291	129.757		1590.66	1683.7	1720.44	1756.13	1036.2	596.342	815.572	533.384	404.67	421.473	290.568	428.166	902.512	686.965	722.184	592.524
28	M761T10_1	761.228	761.225	761.23	9.96906	9.9449	9.98097	14	4	2	4	4	1.25614e-07	0.861683	3328.31	1451.44	1601.57	4240.45	502.588	217.914	255.029	316.537		3582.54	2661.73	3248.3	3820.67	1171.28	1398.36	1565.01	1671.11	1607.19	1399.14	1440.41	1959.53	4287.03	4565.34	4303.58	3805.85
29	M952T26	951.602	951.6	951.603	25.5232	25.4673	25.5557	5	4	0	0	1	1.63955e-07	0.0249083	2585.84	455.168	192.34	657.141	419.553	71.0739	5.22137	367.325		2929.78	2237.95	2967.78	2207.86	471.294	429.231	544.256	375.889	186.713	194.674	189.555	198.417	1169.58	672.399	430.193	356.392
30	M615T25	615.497	615.495	615.5	25.0617	24.779	25.0953	22	4	4	4	4	1.83126e-07	0.87014	13486.1	5943.12	3640.68	6151.51	1877.76	556.551	649.807	824.478		15769	14277.6	12033	11864.9	5437.3	5692.72	6724.19	5918.29	3713.05	2816.41	3629.69	4403.55	5889.63	7106.83	6444.17	5165.39
31	M596T24	596.475	596.473	596.475	23.8133	23.8133	23.814	3	3	0	0	0	1.93337e-07	0.0138776	784.531	419.703	335.05	498.737	70.7856	69.1718	21.9585	10.6823		816.576	786.049	685.776	849.723	512.831	346.411	402.269	417.302	327.836	360.518	308.905	342.941	493.503	497.431	489.928	514.087
32	M785T23_3	784.582	784.581	784.586	22.7299	22.5782	22.7785	14	0	3	4	4	2.49282e-07	0.60131	29.8175	1490.51	2835.56	5045.14	49.9822	956.92	562.803	248.357		7.23783	3.82086	3.46398	104.747	2241.62	1626.05	106.047	1988.32	2642.96	2232.77	3574.92	2891.57	4917.45	4774.5	5334.2	5154.4
33	M725T26	724.571	724.569	724.571	25.893	25.8687	25.9118	3	3	0	0	0	3.95327e-07	0.869052	846.136	367.453	237.467	382.935	127.364	31.4209	35.8516	59.5674		989.488	825.038	684.519	885.5	410.768	338.848	369.018	351.176	284.594	200.972	221.045	243.258	428.458	436.959	351.855	314.467
34	M805T25	804.567	804.565	804.567	24.6852	24.6717	24.6982	4	4	0	0	0	4.18693e-07	0.718254	1237.36	429.855	265.576	291.027	155.239	162.262	111.569	58.7932		1047.64	1212.35	1424.18	1265.26	619.907	297.954	509.82	291.741	328.329	190.708	153.892	389.377	332.978	204.911	323.569	302.652
35	M563T6	563.139	563.138	563.14	6.44392	6.43872	6.45258	5	2	0	0	3	4.4645e-07	0.86929	198.832	72.2136	74.4307	212.285	10.5459	19.5696	16.2752	33.1595		187.682	211.134	192.903	203.61	90.5935	85.0471	65.5302	47.6835	67.7526	71.9962	60.244	97.73	214.278	256.587	177.728	200.546
36	M795T25	794.576	794.575	794.576	25.0693	25.0155	25.0885	5	4	0	0	1	4.73182e-07	0.844171	1705.35	692.294	425.501	743.245	275.751	29.7486	78.374	132.261		2063.06	1768.34	1557.01	1432.97	719.653	650.357	704.137	695.031	420.057	330.209	429.806	521.931	703.075	893.319	793.896	582.691
37	M618T25	617.503	617.502	617.504	25.0678	25.0155	25.0885	4	4	0	0	0	5.26772e-07	0.870135	802.016	361.705	242.234	392.828	130.032	23.528	12.7131	42.2422		973.182	827.947	729.264	677.672	361.642	337.273	354.41	393.495	239.212	226.57	256.858	246.296	394.561	418.948	425.163	332.641
38	M959T25	958.644	958.643	958.645	24.543	24.4205	24.602	7	4	0	0	0	5.93938e-07	0.864949	718.75	365.7	225.685	334.133	101.917	44.5858	39.4491	36.388		846.605	754.785	643.33	630.278	348.614	317.664	373.321	423.2	241.528	184.725	203.426	273.061	337.422	347.882	368.201	283.027
39	M794T24_1	793.564	793.562	793.567	23.7932	23.7912	23.8355	13	4	4	1	4	7.48557e-07	0.755969	2015.18	910.276	731.681	1067.46	310.605	79.2131	86.6715	63.2474		2288.71	2264.31	1664.56	1843.11	1012.93	920.301	823.621	884.255	853.956	692.958	653.886	725.923	974.75	1079.42	1108.65	1107.03
40	M597T25	597.486	597.485	597.487	25.057	25.0155	25.0885	4	4	0	0	0	8.58327e-07	0.667277	1043.73	490.576	332.721	539.313	152.202	42.7487	67.264	65.5398		1194.94	1154.55	915.868	909.563	456.484	467.226	551.894	486.701	344.901	234.755	384.215	367.014	527.117	618.888	551.095	460.151
41	M573T25	573.486	573.484	573.488	24.5003	24.4572	24.5203	15	4	4	3	4	8.73145e-07	0.685313	1243.72	880.741	532.92	945.274	110.389	54.072	95.8367	78.7414		1349.86	1178.69	1122.63	1323.71	942.785	822.844	850.728	906.608	400.705	551.43	549.361	630.185	1060.14	895.93	932.834	892.194
42	M617T25	616.5	616.499	616.503	25.0678	25.0155	25.0953	16	4	4	4	4	1.17682e-06	0.870138	5022.87	2054.94	1228.4	2343.6	884.113	168.99	230.827	397.732		6087.51	5413.46	4301.42	4289.07	1943.79	1954.68	2303.68	2017.59	1285.94	920.46	1230.4	1476.8	2115.64	2669.29	2689.56	1899.93
43	M739T24	738.503	738.501	738.505	23.803	23.7482	23.8357	6	2	1	2	1	1.23381e-06	0.870126	631.223	323.182	160.367	224.833	76.4432	94.4891	16.5327	39.5506		722.404	629.641	535.432	637.417	396.665	282.562	404.718	208.785	143.41	181.705	163.987	152.364	271.62	175.759	232.79	219.162
44	M493T9_1	493.133	493.132	493.134	8.76305	8.74562	8.78242	5	1	0	0	4	1.27803e-06	0.87014	703.786	361.98	326.834	887.33	57.1132	26.9446	68.1339	140.269		634.531	740.56	680.595	759.458	346.925	334.762	395.707	370.526	337.996	236.759	330.408	402.172	1089.07	812.371	775.614	872.264
45	M762T23_1	761.586	761.583	761.588	22.9892	22.9028	23.0523	9	0	4	1	4	1.38031e-06	0.870141	2.50633	701.89	494.121	624.468	1.48339	128.571	130.579	69.7332		1.12528	3.8889	1.32605	3.68509	691.021	615.19	614.297	887.05	435.934	356.594	522.333	661.625	585.346	599.08	584.847	728.599
46	M794T24_3	793.599	793.597	793.6	24.1802	24.1607	24.2958	5	4	1	0	0	1.40831e-06	0.854036	1845.27	754.564	315.347	470.839	351.366	224.015	85.8571	73.1129		2157.16	1376.72	2067.28	1779.93	905.618	851.823	839.506	421.311	316.604	435.103	269.828	239.854	545.954	468.967	496.299	372.135
47	M581T7	581.15	581.148	581.151	6.7543	6.74517	6.83763	9	4	0	0	4	1.42997e-06	0.00017198	1595.25	159.199	216.826	1482.89	327.879	27.2026	62.6162	357.149		1699.16	1391.22	1281.26	2009.37	129.06	164.301	193.764	149.671	180.773	195.167	181.152	310.211	1837.63	1671.16	1019.09	1403.69
48	M793T24_3	792.595	792.593	792.597	24.1823	24.1388	24.2958	10	4	3	1	2	1.73712e-06	0.87014	5059.02	2066.72	788.406	1212.04	993.38	650.037	241.469	203.484		5932.54	3728.72	5689.5	4885.32	2457.57	2361.75	2353.32	1094.25	836.564	1110.06	584.025	622.973	1391.17	1182.49	1337.34	937.164
49	M581T6	581.15	581.148	581.151	6.44678	6.42647	6.46012	8	4	0	0	4	2.03913e-06	0.266952	420.469	153.845	154.701	436.47	26.8718	36.5862	35.2963	84.9049		395.747	457.323	422.256	406.551	184.598	171.544	157.753	101.487	151.739	148.87	116.341	201.852	408.001	555.758	355.972	426.149
50	M793T24_1	792.561	792.558	792.565	23.8035	23.7912	23.8355	16	4	4	4	4	2.07036e-06	0.863156	4958.6	2176.55	1714.07	2633.19	836.25	328.496	183.191	179.648		5682.43	5650.63	4035.3	4466.03	2568.79	1798.01	2054.62	2284.78	1906.3	1748.21	1464.99	1736.79	2375.51	2780.4	2652.07	2724.8
51	M873T25_2	872.576	872.572	872.579	25.4366	25.2485	25.6467	18	0	4	4	4	2.09875e-06	0.870141	1.49002	3216.4	36393.7	8938.98	0.86501	2311.8	10187.8	2595.35		0.774154	1.23013	1.20698	2.74883	2640.73	1324.28	6580.64	2319.94	29267.6	49224.3	27228.9	39854.1	11106.7	8835.69	10492	5321.52
52	M759T22_1	758.567	758.564	758.569	21.6895	21.4665	22.1588	29	0	3	4	4	2.40792e-06	0.101892	11.589	1927.14	8082.76	3733.69	20.1149	1231.86	1797.72	623.636		3.33564	0.853852	0.465662	41.701	2647.93	2288.75	98.2354	2673.63	9792.94	7366.58	9283.36	5888.14	3574.54	3542.2	4631.26	3186.75
53	M796T25	795.579	795.578	795.58	25.0424	25.0155	25.0693	2	2	0	0	0	2.45312e-06	0.566865	693.227	304.746	198.565	333.002	126.597	40.2284	29.9983	39.0263		855.193	670.147	700.171	547.396	318.781	264.204	281.51	354.49	218.375	170.681	175.242	229.962	353.482	352.826	351.219	274.48
54	M739T26	738.502	738.501	738.503	26.0597	26.0288	26.0905	2	2	0	0	0	2.55546e-06	0.827777	102.609	57.259	24.7952	39.3344	17.2452	11.0263	4.20264	7.88175		90.0477	128.065	94.8866	97.4351	63.1183	69.197	44.5186	52.202	19.6376	25.0895	24.5368	29.917	41.438	48.2062	38.4838	29.2097
55	M80T21_1	80.0512	80.051	80.0516	21.1643	20.922	21.28	17	3	4	3	4	2.64058e-06	0.870013	1352.78	1650.82	4203.34	2725.8	326.998	211.561	697.324	304.713		1116.14	1190.27	1270.64	1834.06	1753.2	1702.75	1340.01	1807.32	4368.77	4960.24	3276.79	4207.58	2470.92	2631.98	3168.47	2631.83
56	M762T24_2	761.586	761.583	761.588	24.4928	24.475	24.6132	11	0	4	2	4	2.96719e-06	0.792694	25.9285	922.085	325.051	697.844	5.15268	215.582	101.495	118.027		29.464	29.9301	25.5315	18.7885	675.289	847.881	978.925	1186.25	250.321	235.588	363.355	450.941	571.109	652.728	716.959	850.581
57	M786T22_1	785.586	785.583	785.589	22.3633	21.997	22.4002	16	0	3	4	4	3.26456e-06	6.09377e-07	14.727	501.149	1528.35	1494.77	12.4133	336.14	278.259	259.006		1.831	13.849	11.6057	31.6223	828.745	621.978	35.5769	518.294	1124.95	1757.54	1645.83	1585.08	1818.1	1578.29	1350.42	1232.28
58	M786T23_2	785.586	785.585	785.589	22.7437	22.7275	22.7758	8	0	1	3	4	3.32536e-06	0.491549	15.6958	496.358	995.496	1570.84	7.56458	338.728	176.977	241.308		7.82729	11.6626	18.2804	25.0129	811.362	692.184	45.7994	436.089	869.395	851.789	1232.9	1027.9	1570.79	1593.25	1854.56	1264.76
59	M872T22_2	871.573	871.571	871.575	22.3467	22.2248	22.3678	8	0	4	0	4	3.74112e-06	0.10301	1.46262	68933.9	138.861	28611	1.10205	18931.8	96.7372	11814.3		1.92313	1.33515	2.59221	0	42251.3	80414.2	68921.7	84148.4	1.84554	153.535	228.333	171.732	23998.3	24360.8	46083.2	20001.9
60	M591T21	591.497	591.495	591.498	21.4088	21.1697	21.5353	5	4	0	1	0	3.97042e-06	0.866986	1495.99	346.187	646.143	400.925	244.842	86.2047	256.93	29.5808		1753.26	1177	1597.56	1456.14	290.312	474.33	318.409	301.695	1018.77	433.627	541.526	590.649	425.655	378.567	372.255	427.224
61	M917T23	916.604	916.602	916.606	23.0568	23.0083	23.0903	5	4	1	0	0	4.04247e-06	0.685663	2821.99	842.903	443.246	315.771	716.102	347.225	77.5449	86.8841		3764.38	2197.99	2987.01	2338.57	905.63	597.307	1308.99	559.689	468.812	491.466	484.897	327.808	302.828	259.28	258.625	442.35
62	M188T5	188.071	188.07	188.071	5.39806	5.33628	5.44277	6	0	0	3	3	4.23103e-06	0.870127	479.535	509.758	940.905	842.688	22.7786	38.3779	150.035	39.7867		459.495	507.751	488.202	462.691	453.965	534.973	535.108	514.986	884.362	787.169	949.634	1142.46	861.457	831.48	792.851	884.965
63	M916T23	915.6	915.598	915.603	23.0715	23.0028	23.1355	12	4	4	3	1	4.45448e-06	0.45272	6309.78	2156.11	1098.72	773.191	1578.2	754.425	209.815	234.467		8574.55	5178.83	6201.72	5284	2398.59	1441.22	3108.57	1676.08	1189.23	1238.79	1180.51	786.366	731.945	603.242	642.105	1115.47
64	M331T9_2	331.081	331.08	331.081	9.012	8.98872	9.02153	5	3	0	0	2	4.69401e-06	0.706156	211.04	107.363	110.586	224.57	32.7974	6.38599	23.4625	16.7815		180.949	243.718	234.75	184.743	116.711	105.553	102.316	104.872	103.333	89.259	105.699	144.054	242.493	204.357	218.217	233.212
65	M874T20_1	873.578	873.574	873.58	20.2498	20.202	20.377	9	0	3	0	4	5.02297e-06	0.800079	8.61425	2837.87	122.116	1132.36	16.7726	884.099	106.698	239.405		0.688577	0	0	33.7684	3182.94	3033.27	3577.98	1557.3	0	90.307	142.584	255.572	1076.27	841.315	1196.74	1415.11
66	M762T26	761.586	761.582	761.589	26.1367	26.0912	26.1745	9	0	4	1	4	5.91315e-06	0.87014	2.90797	483.51	295.5	384.287	1.27069	128.901	68.8177	24.4995		2.91618	3.92899	1.11435	3.67237	430.034	454.913	378.257	670.835	197.093	319.269	357.039	308.6	413.421	376.388	355.448	391.889
67	M761T26	760.583	760.578	760.585	26.1312	25.8893	26.1762	11	0	4	2	4	6.68633e-06	0.662636	4.17458	1358.66	785.647	985.295	3.42562	362.867	162.061	113.426		1.71338	2.91718	9.2473	2.82045	1156.02	1271.65	1113.33	1893.63	575.545	867.645	948.995	750.405	1091.19	1014.76	824.465	1010.76
68	M576T14_1	575.501	575.499	575.503	13.7466	13.7249	13.9002	8	0	1	2	4	7.31322e-06	0.58492	53.3334	285.706	269.818	330.786	14.1985	65.7907	56.2353	21.5817		66.3715	50.1944	34.6734	62.0941	362.93	298.308	278.4	203.186	186.054	294.454	306.988	291.777	305.464	326.638	333.18	357.863
69	M754T24_2	753.606	753.603	753.607	24.1787	24.1388	24.2958	9	4	4	1	0	7.38757e-06	0.606121	1805.07	1134.36	556.794	701.96	403.412	29.8971	47.0844	40.1639		2350.78	1406.01	1832.8	1630.69	1131.73	1093.07	1154.7	1157.95	492.611	605.501	560.101	568.963	695.077	714.581	747.134	651.048
70	M815T9_2	814.579	814.579	814.58	9.01383	9.00613	9.02153	2	0	0	0	2	8.10322e-06	0.573013	1505.08	1402.54	1105.83	1625.88	46.9912	37.6832	91.7011	121.626		1572.47	1468.69	1477.77	1501.4	1399.65	1359.85	1451.7	1398.97	1049.49	1006.91	1193.9	1173	1804.74	1588	1532.88	1577.9
71	M761T20_1	760.577	760.577	760.578	20.0865	19.9915	20.0942	3	0	1	2	0	8.38755e-06	0.613697	7.34229	9925.57	8823.16	13113.8	8.33039	3753.66	786.468	1579.48		18.6142	2.25501	8.49995	0	14528.2	11186.7	5920.59	8066.78	9296.77	9501.92	7743.69	8750.26	13721.4	14867.8	12723.9	11142.3
72	M873T22_2	872.577	872.573	872.578	22.3613	22.2707	22.3678	7	0	4	0	3	9.84895e-06	0.698027	0.151726	35873.2	56.1153	12545.9	0.303452	12566.3	38.8995	1757.66		0.606904	0	0	0	20711	35645.8	35650.9	51485.4	3.85102	55.2451	96.7461	68.6191	13496.6	12200.8	14250.8	10235.4
73	M762T20_4	761.585	761.581	761.588	19.8665	19.7763	19.9853	11	0	3	1	4	1.11935e-05	0.87014	2.15053	2302.72	1712.13	2714.89	2.28611	479.206	606.23	475.55		0.61297	4.96643	3.02271	0	2443.79	2905.17	2052.75	1809.17	1944.85	1241.2	2463	1199.48	2074.66	3033.85	3115.53	2635.53
74	M302T15	302.305	302.304	302.305	14.6361	14.5026	14.6458	8	3	2	3	0	1.14186e-05	0.869123	45.0259	128.639	73.8721	51.0729	26.3233	5.92485	9.87125	3.91109		58.4277	54.5659	61.3485	5.7614	133.702	133.314	126.049	121.489	77.0843	59.1746	79.4863	79.7434	52.7099	52.6755	53.6598	45.2463
75	M335T25_2	335.258	335.257	335.258	25.0662	25.0155	25.0693	4	4	0	0	0	1.16895e-05	0.8658	245.868	111.422	80.192	123.377	50.0563	12.1117	14.7519	14.6161		306.084	266.82	196.402	214.166	104.409	105.501	129.555	106.222	65.8275	71.4303	98.9083	84.6018	122.892	129.507	137.689	103.421
76	M765T26	764.563	764.562	764.564	25.893	25.8687	25.934	3	3	0	0	0	1.1958e-05	0.696813	907.564	286.359	116.828	207.545	231.402	135.129	16.0927	56.9621		1219.11	871.709	659.517	879.917	469.458	241.465	286.856	147.656	136.386	106.311	123.328	101.287	262.045	245.308	184.672	138.157
77	M968T24_2	967.629	967.627	967.632	23.6549	23.6533	23.6565	2	0	2	0	0	1.26589e-05	7.83494e-06	1210.06	618.287	566.213	730.192	54.4989	194.308	95.5412	35.8013		1225.17	1142.44	1199.37	1273.27	754.285	491.999	811.894	414.968	542.392	676.177	597.352	448.931	699.759	771.445	748.852	700.713
78	M576T14_2	575.501	575.501	575.502	14.0553	14.0526	14.0759	3	0	0	1	2	1.41484e-05	4.26327e-05	57.7713	246.006	301.782	298.178	24.3789	59.9947	21.7154	57.6659		88.7271	46.5414	32.0328	63.7839	266.181	208.769	321.091	187.982	278.558	327.319	311.127	290.125	258.798	259.265	381.177	293.471
79	M761T23_2	760.583	760.58	760.584	22.9925	22.9028	23.0308	10	0	4	3	3	1.47001e-05	0.690474	3.33407	2478.95	1481.61	1756.04	5.24885	631.901	463.837	210.298		1.31896	0.171407	0.670162	11.1757	2063.23	1832.27	3155.98	2864.32	1329.75	936.915	1626.09	2033.7	1567.22	1797.42	1624.28	2035.24
80	M761T22_3	760.582	760.58	760.584	22.1415	22.0588	22.1588	7	0	1	4	2	1.49152e-05	0.870141	2.71696	1357.94	3055.72	1534.59	1.41924	110.324	937.398	249.949		2.12982	2.97771	1.21031	4.54999	1360.87	1454.36	1202.73	1413.8	3257.09	2030.09	2691.96	4243.73	1232.49	1477.82	1594.55	1833.49
81	M761T25_2	760.583	760.58	760.585	25.4522	25.2548	25.5655	10	0	3	1	4	1.55389e-05	0.40375	1.25821	318.715	138.24	347.555	1.1172	94.6677	45.2642	72.35		0.715145	0	1.80947	2.50821	229.182	338.078	264.267	443.335	102.466	98.3044	190.341	161.85	392.137	259.386	419.31	319.387
82	M874T22_2	873.578	873.575	873.58	21.8833	21.7625	22.0098	9	0	4	0	4	1.60641e-05	0.293881	3.19583	11173.8	29.541	6266.33	2.79682	4004.91	18.6752	1447.06		5.82469	1.72126	5.23738	0	10528.7	16945.6	9400.02	7820.85	3.88481	30.0177	36.1804	48.0812	6538.85	4663.77	5757.7	8105.01
83	M872T18_2	871.571	871.569	871.574	18.0778	18.0295	18.1685	6	0	3	0	2	1.76977e-05	1.58938e-06	0.325571	1414.6	102.733	574.056	0.418868	486.187	78.4158	141.484		0	0.424905	0.877378	0	870.288	1457.3	2043.05	1287.77	0.684277	83.0569	152.693	174.497	387.417	620.453	725.517	562.836
84	M762T24_3	761.586	761.582	761.59	23.8138	23.7925	24.0822	9	0	3	1	4	1.77316e-05	0.869831	0.58494	485.713	397.011	485.001	0.712202	148.303	100.843	40.8814		0.893223	1.44654	0	0	459.077	367.928	414.798	701.049	337.336	347.412	355.429	547.868	451.755	486.962	459.32	541.968
85	M762T23_2	761.587	761.583	761.588	23.2267	23.1967	23.2665	8	0	4	0	4	1.79961e-05	0.869943	0.594748	659.295	404.674	494.161	0.580187	147.239	138.668	93.6055		0.462523	0.296475	0.173313	1.44668	480.648	599.618	754.348	802.566	368.491	354.355	289.646	606.203	453.768	383.432	591.797	547.646
86	M717T9	717.466	717.463	717.468	8.72051	8.70222	8.739	6	0	2	1	3	1.93393e-05	0.853218	272.632	587.041	683.186	710.419	51.0663	137.895	42.9931	49.5622		234.301	243.336	266.388	346.502	456.027	571.999	539.676	780.459	698.569	692.444	621.271	720.461	757.026	705.867	643.066	735.716
87	M778T24	777.548	777.545	777.55	24.3915	24.35	24.6132	15	4	4	1	2	2.04709e-05	0.868857	5195.39	1251.18	834.477	962.308	1392.43	885.589	300.997	207.354		7106.41	4991.73	3764.84	4918.57	957.393	176.72	2231.92	1638.71	806.229	953.566	433.605	1144.51	1201.94	720.448	1044.24	882.598
88	M873T18	872.573	872.572	872.576	17.9872	17.5517	18.1685	7	0	3	0	2	2.06542e-05	0.259067	0.233142	646.736	87.2404	479.516	0.321145	202.105	69.2536	129.355		0.251829	0.68074	0	0	529.154	913.038	687.999	456.752	0	75.1002	107.848	166.014	333.972	407.233	582.692	594.167
89	M146T5	146.06	146.06	146.061	5.39806	5.33628	5.44277	8	0	0	4	4	2.17709e-05	0.834527	498.109	535.227	955.166	875.815	26.2748	40.1758	179.293	35.4126		477.512	532.802	504.173	477.948	475.353	558.352	558.47	548.734	908.191	757.51	965.139	1189.82	903.282	845.692	844.765	909.523
90	M753T24_1	752.602	752.6	752.605	24.1728	24.1388	24.2958	16	4	4	4	4	2.43447e-05	0.840297	4986.53	3204.84	1527.25	1902.76	1252.05	216.933	138.97	85.3958		6596.75	3608.42	5173.74	4567.23	2908.92	3208.39	3424.71	3277.32	1430.23	1660.46	1386.42	1631.88	1854.48	1909	2020.28	1827.29
91	M761T23_1	760.582	760.58	760.585	22.7321	22.5815	22.7758	12	0	3	4	4	2.4965e-05	0.00482063	2.41095	1195.94	1649.92	1837.73	2.05039	235.594	126.777	622.727		5.39189	0.705612	1.7256	1.82069	1275.52	1125.63	1469.86	912.732	1828.97	1531.48	1631.77	1607.46	1440.29	1350.74	1845.7	2714.19
92	M762T10	762.231	762.229	762.233	9.96662	9.96125	9.98097	4	2	0	0	2	2.56326e-05	0.870068	1071.57	416.862	413.688	1516	211.525	82.5394	80.8155	372.766		1376.04	885.923	1013.78	1010.55	323.21	421.853	399.096	523.29	395.728	350.601	376.731	531.692	1499.12	1928.73	1607.79	1028.34
93	M894T26_2	893.552	893.55	893.556	25.6444	25.4482	25.773	6	0	2	1	2	2.609e-05	0.870138	0.456657	343.585	415.842	416.531	0.742755	90.5514	118.272	68.7302		0	0	0.272646	1.55398	451.368	263.944	385.385	273.645	480.665	540.717	366.692	275.295	321.942	409.832	462.169	472.18
94	M759T20_2	758.569	758.566	758.571	19.5245	19.4355	19.5592	9	0	2	3	4	2.63655e-05	0.87014	143.548	38444.5	82711.9	86785.9	283.865	25621.5	18819.3	11544.5		0	1.06901	3.78545	569.339	43059.4	50982.7	1199.47	58536.4	63746.3	95569.1	101873	69659.7	70859.6	97108.4	86129	93046.8
95	M786T23_1	785.585	785.584	785.589	23.225	22.9028	23.2835	17	0	3	4	4	2.68071e-05	0.866423	10.095	799.265	1391.21	1507.68	4.79593	514.035	132.496	200.26		12.1665	8.46358	4.30937	15.4407	1091.01	920.726	41.5455	1143.78	1301.81	1258.55	1537.04	1467.42	1551.86	1336.9	1772.46	1369.51
96	M874T21_2	873.577	873.574	873.581	21.0505	20.8458	21.139	12	0	4	0	4	2.78388e-05	0.505755	0.451119	3968.36	44.7408	2858.62	0.902239	1431.99	37.0398	857.468		0	0	0	1.80448	3813.15	3267.57	6019.66	2773.05	1.80005	47.6085	37.7514	91.8031	3214.8	2211.27	2104.92	3903.5
97	M591T24_2	590.549	590.548	590.549	24.2135	24.1607	24.2958	5	2	3	0	0	3.47833e-05	0.00315429	770.067	497.032	233.012	307.692	199.352	17.8902	23.6851	27.0562		1051.17	605.054	767.856	656.186	489.197	498.356	479.361	521.214	213.338	253.989	253.036	211.684	309.359	305.162	341.188	275.058
98	M762T20_2	761.584	761.582	761.588	20.1172	20.057	20.2252	11	0	3	2	4	3.51123e-05	0.784162	2.35352	2123	1687.84	3484.99	4.4209	1076.17	248.06	520.027		8.97768	0	0.436384	0	3586.77	2272.25	1382.03	1250.93	1907.84	1659.69	1833.77	1350.04	3168.32	4013.27	2926.67	3831.7
99	M80T22_2	80.0514	80.0509	80.0517	22.2033	22.0333	22.4335	11	2	1	2	1	3.65946e-05	0.87012	569.839	547.769	1374.11	718.181	177.005	47.4909	268.575	65.475		815.625	573.696	410.334	479.7	575.889	595.597	529.847	489.745	1735.96	1363.39	1307.41	1089.68	689.248	815.515	673.717	694.245
100	M962T23	961.585	961.582	961.587	23.2663	23.1967	23.2877	16	4	4	4	4	3.84637e-05	0.870121	8356.55	4357.35	4822.73	4988.74	583.32	608.291	1325.82	118.046		8897.6	8578.32	7534.73	8415.54	5231.07	3881.25	4301.59	4015.46	6057.08	4626.74	5562.97	3044.14	4836.56	5121.31	4977.58	5019.52
101	M762T19_2	761.584	761.579	761.588	18.5247	18.0752	18.7568	16	0	4	0	4	4.16164e-05	0.869989	0.0963275	396.989	276.314	468.099	0.192655	108.498	73.9522	120.377		0.38531	0	0	0	447.435	304.021	526.008	310.494	175.224	319.967	268.754	341.313	336.061	621.368	491.55	423.419
102	M779T24	778.552	778.549	778.554	24.3759	24.35	24.6097	6	4	1	0	0	4.20834e-05	0.868349	2359.23	353.725	20.7648	269.984	837.799	403.516	35.1949	102.619		3168.07	1888.1	1424.7	2956.04	1.06812	793.057	599.644	21.1292	73.3816	7.25712	1.59455	0.825956	411.526	276.888	180.077	211.444
103	M803T21_3	802.549	802.549	802.549	21.3644	21.3635	21.3653	2	2	0	0	0	4.32866e-05	0.792489	3299.41	558.679	1067.5	712.288	1008.92	146.275	169.82	403.092		3366.92	3412.77	4437.79	1980.16	537.622	759.756	409.043	528.294	987.263	1007.11	1320.22	955.422	112.416	944.651	951.167	840.919
104	M872T17_1	871.571	871.568	871.573	17.4763	17.222	17.5977	6	0	4	0	1	4.34506e-05	0.808181	0.0665112	546.757	60.2232	327.516	0.133022	208.88	45.6385	49.263		0.266045	0	0	0	421.363	389.986	847.186	528.493	1.27073	53.5548	76.0674	110	274.776	296.319	370.741	368.228
105	M777T21	776.535	776.533	776.537	21.4357	21.1697	21.5595	4	4	0	0	0	4.62488e-05	0.0927279	1723.21	318.171	602.247	393.283	535.612	71.8339	183.596	26.6415		2458.68	1205.65	1732.81	1495.68	342.364	388.696	322.944	218.68	845.094	642.485	475.878	445.531	430.757	389.736	384.593	368.046
106	M781T23	780.632	780.63	780.634	23.3548	23.2047	23.4987	9	3	3	0	0	4.64381e-05	0.870141	1189.42	1315.5	369.189	873.534	86.219	229.165	246.637	122.997		1288.59	1163.85	1085.15	1220.09	1572.18	1182.92	1071.27	1435.65	0	485.959	514.051	476.744	764.424	976.462	983.551	769.697
107	M872T21_2	871.573	871.569	871.575	21.448	21.2742	21.6907	19	0	4	1	4	4.81244e-05	0.0481343	1.27905	87342.2	218.584	46287.8	1.54515	34026	179.286	14154.2		3.11422	0	2.00199	0	78391	122895	103836	44247.5	7.27859	201.915	219.616	445.524	65616	46352.7	41029.1	32153.4
108	M942T23	941.616	941.613	941.618	23.3723	23.1613	23.4987	27	4	4	4	4	4.94372e-05	0.732064	8618.68	5192.17	3537.38	4044.3	1409.96	502.571	1274.96	429.795		7343.95	10611.9	8027.19	8491.66	5498.48	5554.22	4464.62	5251.36	3101.54	4237.96	4847.37	1962.65	4344.63	4289.4	4128.76	3414.41
109	M955T22_1	954.613	954.611	954.615	22.3749	22.2485	22.4002	16	4	4	4	4	5.1449e-05	1.07355e-06	5775.62	1787.4	2346.78	2188.96	1445.46	592.419	264.033	397.161		7720.44	5976.16	4434.36	4971.53	2669.06	1389.79	1557.82	1532.94	2477.5	2629.01	2023.84	2256.76	2780.84	1933.15	1998.89	2042.95
110	M762T22_2	761.586	761.584	761.588	21.8975	21.8562	22.0622	7	0	2	2	2	5.49843e-05	0.8503	4.61702	610.788	993.184	596.539	3.01672	303.639	188.772	62.4006		4.49782	2.43325	8.92025	2.61677	629.157	419.029	362.483	1032.48	716.347	1039	1135.92	1081.46	638.273	515.926	652.623	579.335
111	M800T24	799.522	799.52	799.525	23.7702	23.7482	23.8355	16	4	4	4	4	5.80686e-05	0.682784	3043.57	1676.73	1554.15	2191.84	490.486	235.503	194.678	180.307		2599.18	2659.7	3327.53	3587.86	1953.63	1388.14	1738.98	1626.18	1775.1	1658.03	1417.6	1365.88	2146.17	2389.68	2265.3	1966.21
112	M872T25_1	871.571	871.569	871.574	24.9399	24.6542	25.1898	24	0	3	4	4	5.83733e-05	0.655503	2.9197	1664.17	53071.6	3093.87	2.35207	879.359	22960.5	1947.52		1.55727	0.475953	3.94959	5.696	861.234	1071.88	2780.69	1942.89	59164.8	61618	71869.2	19634.6	1318.09	2052.9	3242.38	5762.09
113	M762T22_3	762.49	762.488	762.492	22.0128	21.8275	22.0403	12	4	0	4	4	5.91906e-05	0.865161	2743.96	715.089	1348.62	1449.37	701.548	72.5976	193.747	215.315		3730.75	2541.53	2074.14	2629.42	804.847	742.161	666.607	646.742	1552.84	1462.95	1129.76	1248.94	1725.26	1480.32	1382.35	1209.55
114	M689T9_1	689.206	689.204	689.207	9.29072	9.26913	9.30965	7	2	0	1	4	6.0281e-05	0.648832	338.862	264.066	321.285	510.008	45.9498	17.0316	51.3808	63.2022		307.124	395.797	296.533	355.995	266.848	241.554	282.905	264.958	294.44	293.922	298.482	398.295	596.406	517.54	468.08	458.005
115	M785T23_1	784.583	784.582	784.585	23.0034	22.9028	23.0523	10	0	3	4	3	6.16667e-05	0.788027	24.3023	2401.32	3661.21	4875.09	39.4892	1680.24	541.866	601.305		0.472534	5.45123	7.9325	83.3531	2173.55	3845.88	120.991	3464.86	3679.55	2891.41	3984.06	4089.82	5393.25	5398.3	4343.86	4364.94
116	M759T18_2	758.565	758.563	758.567	18.05	17.9872	18.197	9	0	2	4	1	6.28641e-05	2.393e-06	175.47	1517.75	3840.84	4760.68	346.642	538.814	1304.92	1215.45		0.661654	1.50881	4.28052	695.428	2324.86	1286.2	1217.84	1242.11	4969.01	4664	3657.09	2073.27	6139.34	4955.58	4766.11	3181.69
117	M894T26_1	893.554	893.551	893.556	26.0232	25.9792	26.0658	7	0	2	1	4	6.35315e-05	0.700502	2.23354	757.785	444.986	997.706	0.208952	230.73	301.348	80.8292		2.46089	2.23156	1.9567	2.28501	998.59	443.158	792.845	796.544	347.288	410.652	155.341	866.665	951.304	1117.23	976.75	945.538
118	M968T24_1	967.631	967.629	967.635	24.034	24.0107	24.1372	15	4	4	3	4	6.88512e-05	0.869896	2550.8	2056.61	980.064	1291.87	339.011	443.387	297.221	153.441		2497.94	2471.16	3021.32	2212.78	2312.54	2548.77	1715.92	1649.2	1022.9	1346.65	925.316	625.38	1419.7	1309.79	1366.22	1071.77
119	M761T19	760.578	760.573	760.585	18.7788	18.2237	19.3177	53	0	4	4	4	6.90394e-05	0.675941	4.57228	1836.65	1557.37	2239.16	7.48946	592.602	311.052	586.063		0.509308	1.16007	0.820353	15.7994	1716.88	1497.13	1426.59	2705.99	1654.11	1195.89	1929.73	1449.77	1455.52	2726.84	2646.66	2127.64
120	M762T21_1	761.585	761.583	761.59	21.1177	20.9582	21.196	13	0	4	4	4	6.97488e-05	0.0175635	9.19021	2158.56	2543.21	2927.17	11.5445	1051.3	513.246	212.601		1.16645	25.9442	1.94064	7.70959	3488.57	2509.73	1246.34	1389.6	1941.11	3146.03	2363.48	2722.22	3228.97	2922.65	2766.08	2791
121	M576T15_1	575.502	575.501	575.503	15.0765	14.6113	15.1255	16	1	3	3	4	7.38022e-05	5.65837e-07	277.801	764.115	852.152	1125.63	99.6631	248.749	146.052	108.216		334.836	244.996	153.492	377.882	781.39	989.39	872.15	413.531	664.075	877.046	1019.44	848.049	982.388	1230.8	1182.28	1107.05
122	M576T26_2	575.501	575.5	575.502	25.6447	25.6007	25.6887	2	0	2	0	0	7.46801e-05	0.000191068	44.5514	214.017	132.975	233.316	26.0243	59.1477	15.6173	42.8448		6.2764	64.5425	53.7917	53.5949	189.942	263.541	141.546	261.039	134.458	132.925	113.174	151.343	245.654	284.051	221.675	181.884
123	M872T22_1	871.574	871.57	871.575	21.9848	21.7985	22.129	14	0	4	0	4	7.5281e-05	0.357241	1.10045	116974	104.962	31112.3	0.914532	50538.6	69.1259	4508.75		1.24037	0	0.941482	2.21994	157672	71865.3	74673.6	163686	8.33701	102.627	147.491	161.395	31084.9	24799.1	33565.6	34999.6
124	M689T9_2	689.205	689.204	689.209	9.05483	9.04968	9.06955	7	2	0	1	4	8.09157e-05	0.867119	414.406	314.112	372.657	600.518	55.0694	16.1821	86.4987	48.2785		370.258	408.936	384.957	493.474	316.762	290.695	327.194	321.797	379.517	261.371	377.11	472.63	663.875	582.645	606.276	549.276
125	M874T20_3	873.578	873.574	873.581	20.0143	19.8238	20.0467	9	0	4	0	3	8.16308e-05	2.74426e-05	0.413186	1853.39	77.0435	936.397	0.660657	749.226	59.7646	285.657		0	0	0.266678	1.38606	1554.29	1402.38	2973.37	1483.53	0	82.9714	79.3157	145.887	917.561	601.63	926.305	1300.09
126	M939T24	938.586	938.585	938.589	24.1408	24.1142	24.1598	13	4	3	2	4	9.17203e-05	0.764666	572.861	231.457	129.586	166.28	84.3358	147.884	66.8451	52.1543		576.252	550.817	683.84	480.536	126.381	279.639	419.007	100.799	184.215	189.551	60.9128	83.6665	132.301	233.17	118.282	181.365
127	M760T20_3	759.572	759.569	759.575	19.5022	19.3243	19.615	15	0	2	4	4	9.72935e-05	0.868894	24.6426	18229.2	39156.2	41947.5	48.0883	11988.2	8565.45	11213.3		0.22794	0.934319	0.634544	96.7738	23051.7	24332.2	297.174	25235.6	32111.5	47302.4	45799.3	31411.5	34402.9	40036.8	35014.5	58335.8
128	M761T24_3	760.581	760.579	760.585	23.8134	23.77	23.8365	10	0	4	3	3	0.000104111	0.836499	2.18291	1502.38	1125.32	1172.82	2.73963	430.765	412.049	174.35		5.68043	0	0	3.05123	1292.81	1153.18	1439.19	2124.33	834.891	816.444	1151.12	1698.85	1013.94	1142.24	1114.15	1420.96
129	M960T22	959.569	959.566	959.572	22.3666	22.2485	22.4115	16	4	4	4	4	0.000104814	0.402392	10859.2	3622.59	8977.98	5948.56	2700.08	990.021	441.426	899.061		10080.6	14856	9487.38	9012.8	5015.61	3005.11	3633.53	2836.12	9613.93	8875.15	8828.6	8594.25	6368.86	5827.17	4752.95	6845.25
130	M762T23_3	761.585	761.584	761.588	22.7397	22.7275	22.7535	7	0	1	2	4	0.000108024	0.870141	1.56667	356.833	468.405	498.174	1.81205	48.7568	198.709	73.2989		4.23043	0.240167	1.12296	0.673118	363.36	285.994	387.776	390.202	377.697	297.35	446.468	752.106	432.822	485.384	471.553	602.936
131	M80T21_2	80.0512	80.0512	80.0513	20.7408	20.6182	20.8213	5	1	2	1	0	0.00010974	0.857548	1366.24	2234.61	2097.64	2083.59	181.292	180.299	203.694	182.41		1132.87	1372.51	1384.09	1575.48	2228.93	2408.78	1987.64	2313.1	2234.93	2009.4	1853.3	2292.93	2341.96	1915.39	2057.35	2019.68
132	M873T21_2	872.575	872.572	872.579	21.0815	20.906	21.1547	11	0	4	0	4	0.000110088	0.0330573	1.38055	26783.5	170.958	15498.1	1.6148	12132.6	158.182	2623.44		2.44557	0	0	3.07662	19728.4	16698.9	43816.2	26890.7	0	143.38	157.598	382.853	16608.3	13316.6	13380.3	18687.3
133	M576T26_1	575.502	575.499	575.503	26.0753	26.0432	26.1742	17	3	4	4	4	0.000112004	0.000429665	506.767	1890.32	2391.26	2276.54	170.002	354.853	642.561	345.69		543.754	459.006	715.864	308.445	1693.29	1860.81	1608.36	2398.82	1673.89	2499.5	3209.05	2182.62	2730.37	1924.65	2334.01	2117.14
134	M956T22_1	955.616	955.613	955.619	22.3815	22.3223	22.4002	14	4	2	4	4	0.000113319	0.688347	2684.65	655.25	1036.18	1053.86	702.599	457.056	107.79	187.141		3625.1	2789.78	2022.51	2301.23	1265.78	193.921	458.171	703.131	1091.57	1159.31	928.36	965.458	1310.85	870.146	981.273	1053.17
135	M785T22_1	784.582	784.579	784.585	22.3727	22.1865	22.4002	12	0	3	4	4	0.000114346	0.427265	40.4099	1212.24	4959.29	4118.33	53.2997	785.986	1811.14	1052.45		6.30699	13.0707	22.5277	119.734	1956.75	1544.72	122.144	1225.35	3070.11	4962.52	7401.15	4403.37	4409.32	3560.94	5454.06	3049.02
136	M776T22	775.532	775.529	775.534	21.5595	21.1697	21.6257	9	4	0	3	2	0.000132914	0.863152	4579.07	596.359	1495.18	970.987	1663.3	372.891	466.624	87.7288		6709.24	2734.57	4835.67	4036.8	853.251	745.828	42.2909	744.067	1722.67	1998.05	1332.31	927.676	1024.74	980.025	1034.84	844.338
137	M601T19_3	601.423	601.422	601.424	18.9792	18.8868	19.0805	3	3	0	0	0	0.000134072	0.870127	258.05	114.975	21.1399	10.6485	15.7616	107.785	24.5059	3.61105		280.168	242.871	255.471	253.689	9.41544	133.824	257.313	59.3462	11.8574	2.92873	12.4606	57.3129	11.7904	15.2406	7.40171	8.16137
138	M787T26	786.595	786.594	786.598	26.1312	26.1168	26.152	3	0	1	0	2	0.000135765	0.760928	39.1707	613.656	513.794	798.567	20.3178	240.468	140.271	147.992		37.104	55.4809	11.2319	52.8662	657.92	798.602	263.422	734.679	399.427	505.355	713.646	436.749	780.489	984.882	805.313	623.583
139	M872T20_3	871.572	871.569	871.575	20.0061	19.9825	20.0313	6	0	2	0	4	0.000147084	4.51856e-05	0.72789	15559.1	541.235	8729.31	0.508481	6456.42	480.642	3345.44		0.789755	0.960369	1.16144	0	16119.4	9774.99	24401.7	11940.4	0	449.665	548.196	1167.08	8367.89	4176.86	11755.2	10617.3
140	M872T25_2	871.572	871.569	871.576	25.4022	25.205	25.6955	25	0	4	4	4	0.000155508	0.657256	1.81744	5643.8	45849.7	7951.46	1.99076	1443.08	20517.7	2501.09		0.69	0.489003	1.33689	4.75386	5010.02	7778.48	5178.5	4608.23	66566.6	60194.6	30897.2	25740.4	4736.34	8549.98	7735.33	10784.2
141	M943T23	942.619	942.616	942.622	23.3646	23.1602	23.4987	26	4	4	3	4	0.000156802	0.48937	3869.49	2379.27	1476.44	1758.94	571.382	704	512.173	187.726		3473.9	4712.33	3566.66	3725.09	1736.17	3383	2218.6	2179.31	1331.45	1778.4	1973.47	822.437	1931.48	1839.25	1769.51	1495.52
142	M873T17	872.574	872.571	872.577	17.221	17.22	17.222	2	0	2	0	0	0.000161031	0.869703	0.127494	208.361	25.5165	120.476	0.254988	91.3571	20.3604	13.4913		0	0.509976	0	0	285.047	155.083	286.226	107.088	1.54875	19.1629	31.4814	49.8729	101.395	125.238	122.305	132.963
143	M969T24	968.635	968.632	968.636	24.0413	24.0087	24.1372	6	4	2	0	0	0.000167404	0.857802	1203.8	867.261	426.4	598.076	142.784	268.432	112.185	97.7083		1236.39	1177.49	1372.98	1028.34	1081.14	1103.66	723.238	561.001	461.021	551.633	410.101	282.843	681.415	603.727	647.664	459.496
144	M762T21_3	761.585	761.583	761.588	20.8785	20.7528	20.9457	9	0	2	3	4	0.000187838	0.848383	6.60902	2115.43	2155.38	2895.9	13.218	499.769	223.415	1131.06		0	0	0	26.4361	2479.73	2296.23	1376.33	2309.44	2299.36	2215.32	1824.7	2282.14	4541.06	2670.28	2377.07	1995.2
145	M761T21_1	760.581	760.58	760.586	21.0968	20.9582	21.1287	12	0	4	3	4	0.000191188	0.0653394	0.900251	6421.45	9212.28	11620.4	1.19329	3263.23	2007.03	3327.76		1.08286	0	0	2.51814	11169.9	5637.44	5119.38	3759.1	7617.25	12121.2	8227.28	8883.37	16540.1	9950.14	9306.82	10684.4
146	M965T24	964.603	964.601	964.606	24.4372	24.3715	24.6097	23	4	4	1	3	0.000234529	0.870139	1720.18	1166.94	511.56	958.274	253.911	332.667	101.57	289.538		1650.37	1857.63	1975.63	1397.08	1589.36	1057.01	1225.94	795.455	550.755	454.154	406.754	634.578	1327.82	883.26	992.565	629.447
147	M760T22_1	759.57	759.568	759.572	22.3805	22.1415	22.4078	12	0	3	4	4	0.000236253	0.806775	6.09248	477.111	792.964	555.261	7.91058	302.015	142.302	70.8765		3.02174	0.800009	2.68064	17.8675	679.277	612.522	27.7406	588.905	860.177	895.438	833.289	582.953	460.322	610.196	608.722	541.803
148	M80T14_2	80.0515	80.0514	80.0517	14.0596	14.0107	14.2305	4	1	0	2	0	0.000248552	0.852071	824.822	1192.48	1366.98	1236.37	216.589	31.7221	56.2672	86.1303		913.709	951.857	500.78	932.942	1209.56	1218.64	1194.41	1147.32	1341.54	1343.68	1331.67	1451.01	1314.52	1149.23	1175.62	1306.1
149	M94T26_1	94.0665	94.066	94.0667	26.0746	26.0463	26.132	12	0	4	4	4	0.000262646	0.288007	802.727	1320.03	1752.35	1496.3	80.7782	112.141	251.41	307.265		724.572	746.759	843.902	895.675	1192.11	1459.71	1344.03	1284.28	1624.51	1562.78	1702.53	2119.59	1789.64	1689.64	1109.12	1396.82
150	M759T21_3	758.568	758.566	758.57	21.3342	21.2537	21.448	13	0	2	4	4	0.000263088	1.21899e-06	11.5687	5361.69	15043	6283.04	22.8999	3704.26	5106.74	1650.36		0.35714	0	0	45.9177	8207.67	5208	180.366	7850.73	11680.3	18634.8	20124.6	9732.19	4035.5	7823.48	6138.24	7134.92
151	M613T22	613.481	613.478	613.483	22.3732	22.0375	22.4002	17	4	4	4	4	0.000278763	0.870118	6517.53	2643.85	3553.75	3330.62	1406.99	862.501	449.518	584.33		8590.84	6194.7	5598.11	5686.48	3925.77	2079.62	2205.87	2364.16	3874.93	4004.1	3132.06	3203.89	4179.87	2958.15	2933	3251.47
152	M615T24	615.488	615.486	615.49	23.8133	23.7918	23.8355	16	4	4	4	4	0.000279231	0.86993	2715.91	950.285	829.008	1161.77	913.122	129.578	61.0195	58.7188		3459.61	3549.35	1856.7	1997.98	1107.73	834.361	854.418	1004.63	913.841	783.246	785.851	833.093	1079.26	1180.45	1169.7	1217.66
153	M761T17_4	760.582	760.581	760.584	16.8813	16.8502	16.9178	4	0	1	1	2	0.000286447	0.860021	0	499.805	353.61	532.391	0	87.4427	214.637	112.444		0	0	0	0	480.747	447.145	442.847	628.483	51.1949	388.84	557.267	417.137	384.683	510.771	591.468	642.643
154	M786T24_3	785.585	785.584	785.589	23.8137	23.7698	23.8355	10	0	2	4	4	0.000303889	0.847022	6.20359	956.387	1184.9	1420.64	5.86927	618.534	193.355	123.997		11.9263	0.311	2.05423	10.5228	1188.15	1254.01	33.9213	1349.48	918.777	1252.14	1192.02	1376.64	1241.94	1440.22	1524.18	1476.21
155	M873T24_1	872.574	872.573	872.575	24.1388	24.0773	24.1873	5	0	0	4	0	0.000304156	0.509477	1.5691	196.602	3701.05	213.74	0.518982	78.7906	1894.33	100.285		1.26338	1.34891	1.31835	2.34576	109.923	194.723	180.94	300.822	2046.73	5255.76	5425.16	2076.54	98.9272	192.976	220.831	342.223
156	M874T19_1	873.576	873.574	873.578	19.3628	19.3508	19.3927	3	0	3	0	0	0.000307079	0.00541139	0.510822	992.08	78.5273	464.355	0.75041	465.305	68.1466	109.546		0.0905336	1.61602	0.336737	0	699.217	852.437	1683.06	733.607	0	71.6736	76.088	166.348	423.634	376.147	433.293	624.346
157	M591T24_1	590.549	590.548	590.551	23.5812	23.5443	23.6565	16	4	4	4	4	0.00031292	0.00849931	2014.98	1502.79	1354.6	1564.2	164.141	199.499	99.0594	125.075		2219.91	1971.94	1824.78	2043.28	1700.08	1396.01	1277.29	1637.78	1446.34	1433.44	1280.67	1257.95	1547.33	1561.27	1726.47	1421.7
158	M962T22	961.576	961.574	961.577	22.3205	22.2672	22.3542	4	4	0	0	0	0.000334122	7.80216e-06	1232.93	442.728	683.055	520.36	358.221	131.191	11.953	33.9539		1095.72	1527.86	1519.27	788.89	589.114	279.778	492.932	409.088	696.542	689.67	672.339	673.668	543.24	474.9	514.134	549.166
159	M759T23_1	758.566	758.565	758.57	22.7366	22.5782	22.9293	14	0	3	4	4	0.000348235	4.97454e-06	11.5488	832.408	1621.14	1334.66	10.8751	502.301	440.527	365.771		4.3401	4.23974	10.3214	27.2939	1127.38	1138.93	87.2187	976.109	2094.75	1560.58	1781.31	1047.94	916.044	1140.3	1625.69	1656.6
160	M614T22	614.484	614.483	614.486	22.3767	22.2248	22.4002	15	4	3	4	4	0.000361508	0.870131	2247.16	843.099	1132.18	1199.49	504.348	360.953	138.564	199.259		2997.96	2084.41	1953.57	1952.69	1345.94	734.659	490.218	801.576	1258.22	1243.14	988.034	1039.32	1492.83	1048.17	1122.1	1134.85
161	M576T20_1	575.501	575.499	575.503	19.524	19.4355	19.7277	11	0	2	3	4	0.000372132	0.339393	44.4924	563.479	748.785	903.332	24.4428	186.018	318.72	168.946		28.0863	19.7873	70.8698	59.2262	709.167	572.684	673.786	298.28	749.758	554.87	1197.77	492.745	855.147	1048.2	1024.77	685.217
162	M762T19_1	761.583	761.578	761.589	18.9668	18.7875	19.1163	12	0	4	1	3	0.000386493	0.869988	3.0893	777.421	456.268	1084.67	5.37811	251.058	81.545	430.751		0.545903	0.460144	0.197754	11.1534	746.463	434.122	975.592	953.507	417.866	396.811	576.439	433.956	1676.99	1058.24	951.714	651.746
163	M576T20_3	575.501	575.499	575.503	20.2983	20.149	20.5285	11	0	1	3	4	0.000392837	0.620544	23.4335	350.962	560.616	732.868	19.9609	169.586	209.997	195.874		11.1462	11.8228	53.0455	17.7194	459.127	529.715	180.434	234.572	819.772	512.19	597.706	312.798	867.34	885.952	716.053	462.128
164	M803T22	802.548	802.547	802.548	21.7368	21.73	21.7437	2	2	0	0	0	0.000417553	5.76005e-07	1566.39	213.398	319.221	243.876	711.29	59.877	66.6493	85.0072		1950.06	1960.17	1853.43	501.9	261.886	230.969	125.99	234.746	271.828	409.218	330.116	265.722	180.826	365.799	190.932	237.949
165	M771T9	771.21	771.209	771.214	8.54304	8.52863	8.56493	8	2	1	1	4	0.000428009	0.135665	37.1307	28.8238	34.1511	60.6873	4.3619	7.69302	7.86909	10.0987		32.8513	41.6451	33.9836	40.043	21.1113	39.3851	26.2888	28.51	32.118	28.1334	30.6595	45.6936	71.3121	58.3213	47.8012	65.3147
166	M957T23	956.628	956.626	956.631	23.2663	23.1967	23.2877	16	4	4	4	4	0.000439898	0.85892	1614.14	996.041	946.966	1005.43	194.215	196.989	212.227	39.9085		1888.1	1447.68	1608.45	1512.34	1182.6	1060.08	718.907	1022.57	1222.7	998.03	744.283	822.851	994.391	987.068	1064.22	976.057
167	M935T16_1	934.644	934.643	934.645	16.4271	16.2124	16.6771	8	3	0	0	0	0.000443617	0.801913	630.132	173.804	299.932	308.502	54.6415	181.5	98.5954	31.2854		602.779	607.702	598.159	711.885	179.351	42.7874	428.579	44.4986	242.354	277.054	445.25	235.07	267.051	303.959	323.14	339.859
168	M786T21_2	785.586	785.585	785.588	21.3071	21.295	21.3312	4	0	0	1	3	0.000444368	0.460662	30.36	345.156	762.899	1103.29	26.8602	192.828	284.177	391.557		6.24477	38.3076	12.0903	64.7973	583.053	374.862	115.79	306.92	1099.97	848.978	425.388	677.264	1663.23	1052.87	932.424	764.652
169	M80T24_1	80.0513	80.0511	80.0516	23.6828	23.5207	23.7283	13	2	3	3	3	0.000447161	0.870103	418.441	747.161	1021.94	1038.46	106.771	18.8985	270.603	139.618		341.45	472.737	317.836	541.743	757.531	728.097	734.734	768.281	1325.2	1174.82	781.5	806.241	1202.04	863.343	1022	1066.47
170	M859T9	859.191	859.188	859.196	8.82915	8.81072	8.84753	15	4	4	3	4	0.000456432	0.0825103	1393.92	1049.47	1174.83	1815.77	93.3124	93.6933	287.081	200.588		1367.47	1531.22	1353.13	1323.86	1002.64	975.453	1185.26	1034.51	1080.56	884.905	1166.28	1567.55	2065.22	1822.06	1801.32	1574.46
171	M872T24_2	871.571	871.57	871.572	24.1388	24.0773	24.2568	7	0	1	4	0	0.00046778	0.581519	1.01173	211.665	4486.98	256.857	0.702966	77.3648	2414.63	122.659		1.58873	0	1.10366	1.35452	121.949	213.606	200.549	310.557	2535.44	3661.93	8013.89	3736.66	113.794	252.264	247.782	413.589
172	M785T24_4	784.583	784.581	784.586	23.8138	23.7918	23.8355	7	0	2	2	3	0.000495141	0.0755793	22.8824	2375.27	2844.39	3471.29	22.7629	1545.74	503.053	463.515		15.3583	8.44875	10.9656	56.7571	2969.62	2952.45	87.2567	3491.75	2395.61	2782.4	2639.63	3559.94	3204.02	3701.36	3999.53	2980.24
173	M961T22	960.572	960.569	960.575	22.365	22.2485	22.4665	18	4	4	4	4	0.000527361	0.45961	5071.07	1655.58	4483.86	2546.7	1506.85	435.448	817.669	408.568		5038.13	7049.49	4806.92	3389.75	2294.93	1381.28	1568.45	1377.65	4370.61	5671.09	4004.68	3889.06	2164.54	2699.95	2270.61	3051.7
174	M839T26	838.637	838.633	838.639	25.7783	25.6742	25.9487	11	4	3	0	1	0.000546301	0.00233246	3365.54	1366.51	430.702	942.893	1252.28	637.645	104.156	375.006		1555.65	4052.01	3523.12	4331.38	856.949	2206.31	1517.89	884.903	405.843	528.839	493.089	295.038	1455.69	964.564	764.042	587.272
175	M381T1	381.079	381.078	381.08	1.26287	1.21462	1.31763	16	4	4	4	4	0.000550941	0.869707	4976.2	6979.78	5561.41	3990.54	384.68	1021.2	791.567	446.807		5444.37	4588.18	4747.74	5124.53	6164.37	7217.89	8326.8	6210.05	6377.24	4516.52	5895.18	5456.71	3643.65	4622.98	3710.24	3985.28
176	M615T23	615.497	615.495	615.498	23.2663	23.1967	23.2877	16	4	4	4	4	0.000567325	0.870131	1905.69	1216.53	1199.13	1339.58	128.983	209.234	283.049	59.3688		2071.6	1880.02	1912.69	1758.46	1420.52	1184.23	938.412	1322.97	1623.29	1074.53	1044.48	1054.22	1385.79	1388.7	1319.13	1264.7
177	M874T21_1	873.577	873.574	873.579	20.6042	20.4358	20.7488	11	0	3	0	4	0.000600234	0.0710281	4.34884	4033.52	120.447	3706.37	8.03761	1103.22	86.2854	2272.53		0	16.384	1.01133	0	3311.36	5545.22	4154.91	3122.58	9.28345	125.136	127.382	219.986	7009.24	1966	3334.13	2516.12
178	M741T24	740.517	740.516	740.517	23.8026	23.7918	23.8133	2	2	0	0	0	0.000687393	0.736758	208.561	94.5582	60.98	93.3834	69.309	16.7515	21.5266	11.6267		309.576	181.426	152.363	190.88	114.677	82.9764	101.833	78.7464	33.5251	82.7269	55.2551	72.413	102.153	79.141	88.6762	103.563
179	M874T26_2	873.579	873.576	873.581	25.5052	25.3323	25.5655	7	0	1	3	2	0.000688749	0.36874	3.98138	760.883	6059.53	1586.61	2.56712	313.83	3117.93	447.487		4.8885	0.620205	3.68545	6.73135	886.925	527.677	1145.72	483.215	3470.58	10498.9	5855.88	4412.72	929.276	1933.26	1752.42	1731.49
180	M958T23	957.633	957.63	957.633	23.27	23.2652	23.2723	3	3	0	0	0	0.000695823	0.560168	796.051	489.28	482.609	557.29	105.947	85.635	94.1717	45.0787		954.651	749.938	745.612	734.003	615.667	436.06	436.611	468.782	591.878	529.602	393.344	415.612	518.025	558.508	620.07	532.556
181	M786T24_2	785.586	785.583	785.589	24.4895	24.473	24.809	14	0	3	4	4	0.000779917	0.867891	1.82624	1631.95	954.897	2239.92	2.12919	1049.42	347.826	255.631		0.45626	2.14364	0	4.70505	1933.73	2214.55	75.6927	2303.82	627.601	704.246	1129.88	1357.86	1941.74	2566.56	2221.6	2229.76
182	M872T24_1	871.571	871.569	871.573	24.4313	24.3683	24.5883	10	0	2	4	2	0.000792751	0.86984	3.03408	332.017	18458.8	655.494	5.02518	127.313	10727.3	536.821		1.14531	0.452354	0	10.5387	188.14	419.112	263.642	457.175	29060.9	23296.9	17454.6	4022.68	179.657	585.891	436.017	1420.41
183	M331T9_1	331.081	331.08	331.082	8.75655	8.74562	8.7849	8	3	2	0	3	0.000800608	0.870053	553.979	366.111	323.816	683.568	129.07	12.5621	57.6441	139.138		399.268	706.119	517.239	593.291	376.655	361.275	375.956	350.557	316.241	261.245	316.842	400.935	887.534	655.574	605.815	585.351
184	M874T25	873.576	873.574	873.577	25.0843	24.8927	25.2683	9	0	1	4	1	0.000823408	0.718906	9.70563	260.246	8795.04	592.449	13.4284	45.0659	5062.62	245.035		0	28.719	0.472624	9.63085	236.047	215.759	270.412	318.767	16178.9	5451.22	8005.13	5544.88	237.079	629.567	781.729	721.42
185	M760T22_2	759.57	759.568	759.572	21.6396	21.4892	21.7985	14	0	2	4	3	0.000852366	0.702732	2.73196	1136.46	2229.94	1474.29	2.56636	890.858	597.936	269.389		1.87677	1.70888	0.823586	6.5186	1092.26	2226.46	46.1209	1180.97	2959.84	1896.58	2450.05	1613.29	1132.69	1662.84	1714.76	1386.86
186	M798T24	797.517	797.515	797.52	23.7711	23.7483	23.8153	16	4	4	4	4	0.000932936	0.0205943	39702.3	25806.7	24055.3	24398.2	2573.01	2962.46	2719.18	7710.35		37630.9	41299.7	37399	42479.7	27591.1	22700.8	28979.8	23955	26181.7	25936.9	23795.8	20306.6	17973.7	33727.5	18159.4	27732.3
187	M785T23_2	784.583	784.581	784.585	23.2263	23.1723	23.2723	9	0	3	2	4	0.000950801	0.865102	25.4235	2192.32	3478.63	4665.78	28.8165	1431.25	741.218	1781.66		3.45041	23.0184	8.41134	66.8139	2891.36	2414.28	121.943	3341.68	3547.12	3952.63	2409.98	4004.78	4601.63	3921.63	7148.2	2991.66
188	M938T24	937.582	937.581	937.585	24.1414	24.1142	24.1598	14	4	4	2	4	0.000975603	0.451585	1310.94	464.279	320.308	348.241	426.737	344.66	101.949	122.795		1297.24	1915.66	961.646	1069.21	239.973	280.298	975.717	361.126	375.861	349.134	169.252	386.984	266.272	239.773	509.106	377.812
189	M493T8	493.133	493.132	493.135	8.43433	8.43378	8.43492	3	0	0	0	3	0.00100378	0.785365	221.288	216.762	231.758	350.591	29.9738	17.4023	38.2956	58.289		178.202	246.354	225.389	235.208	206.789	197.524	233.846	228.89	226.476	201.321	212.152	287.084	433.716	347.011	303.515	318.124
190	M760T23_1	759.569	759.568	759.572	22.7475	22.6337	22.9945	9	0	2	2	3	0.00111497	2.81574e-05	3.66141	296.626	518.144	390.209	4.23487	181.68	191.322	55.3201		1.55476	1.03048	2.07925	9.98117	417.11	369.89	26.0139	373.492	701.052	333.14	664.327	374.057	331.459	369.746	462.78	396.852
191	M801T25	800.535	800.533	800.538	25.0712	25.0155	25.3327	20	4	4	4	4	0.00112321	0.576314	16123.6	4810.12	2226.58	4246.62	7551.75	1056.71	673.628	1192.87		13356.4	27401.6	11964.9	11771.4	4645.48	3378.77	5593.24	5623	2245.15	1641.8	1854.44	3164.94	6021.24	3606.22	3861.45	3497.55
192	M753T24_2	752.603	752.601	752.604	23.577	23.5443	23.6533	16	4	4	4	4	0.00114833	0.864782	10625.9	8259.6	7768.08	8231.68	657.702	1053.43	598.096	802.601		11140.8	10833.6	9661.08	10867.9	9207.22	7396.09	7300.49	9134.58	8404.09	8134.44	7140.29	7393.5	7993.49	8565.41	9121.94	7245.87
193	M873T22_1	872.576	872.572	872.578	21.9232	21.7985	22.0423	9	0	4	0	4	0.00117164	0.654468	5.577	64168.2	97.1253	40775.5	3.98275	30548	65.332	24800.3		11.2105	1.82504	4.67749	4.59497	36431.8	81767.4	40348.1	98125.6	4.37882	100.353	132.249	151.52	77477.5	23368.2	33247.4	29009
194	M761T23_3	760.581	760.58	760.584	23.2445	23.1723	23.2723	9	0	3	3	3	0.00120243	0.859384	1.74826	1574.34	1265.26	1528.54	0.573365	642.11	464.988	466.882		0.914635	1.91592	1.9373	2.2252	1274.58	1092.37	1413.29	2517.12	1206.26	1171.83	782.534	1900.41	1317.32	1128.67	2196.52	1471.65
195	M762T20_3	761.585	761.582	761.588	20.3761	20.268	20.4792	12	0	3	2	4	0.00135122	0.858004	0.75816	2284.75	2225.41	3893.37	1.09845	1319.91	832.883	1277.32		0.703758	0	2.32888	0	3956.82	2726.39	1198.19	1257.6	2593.27	1625.71	3224.29	1458.37	3678.03	5592.53	3807.3	2495.62
196	M762T21_4	761.585	761.584	761.588	21.4932	21.2745	21.7985	26	0	4	4	4	0.00138018	0.429968	20.2263	1070.08	2529.25	2062.13	16.1303	204.718	1053.06	912.893		25.5221	4.58531	40.4715	10.3264	1086.18	1328.23	829.949	1035.97	1808.72	3232.11	1462.59	3613.6	1396.66	2006.32	1475.65	3369.88
197	M760T22_3	759.571	759.567	759.571	21.9243	21.8535	21.999	6	0	2	3	1	0.00138913	2.83525e-06	3.52549	593.268	971.948	588.479	4.24141	438.165	247.886	49.5911		1.76581	1.56396	0.908329	9.86386	990.367	862.625	11.4011	508.677	757.323	1201.97	1170.71	757.792	532.023	587.226	652.857	581.811
198	M786T22_2	785.586	785.583	785.588	21.6457	21.448	21.9628	17	0	2	3	3	0.00142463	0.784017	17.6245	811.77	1208.16	1371.37	14.8699	698.308	101.491	298.99		12.6799	5.49079	13.0138	39.3134	1326.45	1474.98	43.3272	402.319	1096.66	1343.05	1196.81	1196.11	1810.22	1296.92	1231.94	1146.4
199	M785T24_2	784.583	784.581	784.586	24.478	24.4592	24.5203	11	0	3	4	4	0.00155094	0.870141	17.8986	4312.73	2552.42	7149.63	23.8491	3207.54	992.129	1877.23		11.8782	5.15303	1.47879	53.0842	3474.04	6560.14	135.737	7081.02	1887.88	1788.05	2593.76	3940	5258.07	6847.85	9745.88	6746.7
200	M785T24_3	784.583	784.581	784.587	24.1638	24.0582	24.2732	13	0	3	4	4	0.00163296	0.870141	28.5293	2632.27	2422.28	4186.17	17.6552	1789.97	311.327	1266.73		22.0833	19.0756	18.0701	54.8884	3641.13	2588.59	133.931	4165.42	2568.94	2702.23	1985.48	2432.45	4141	4997.7	2413.83	5192.15
201	M762T24_1	761.586	761.583	761.588	23.5296	23.5075	23.634	12	0	4	3	4	0.00172724	0.0552441	0.24752	909.297	753.855	753.206	0.49504	203.463	435.691	226.721		0	0.99008	0	0	744.555	1205.72	859.554	827.363	328.169	498.944	880.046	1308.26	446.068	733.252	862.072	971.433
202	M577T20	576.504	576.503	576.506	19.5422	19.5248	19.6562	4	0	1	1	2	0.00175742	0.499148	19.8473	254.362	318.33	413.339	13.5935	98.6462	134.332	140.27		14.2329	5.29278	37.2667	22.5968	381.468	214.998	272.29	148.691	241.791	302.294	512.493	216.741	377.145	620.739	332.564	322.908
203	M760T24_3	759.569	759.568	759.57	23.792	23.77	23.8365	4	0	2	0	2	0.0017965	0.850949	3.28139	326.882	304.006	325.825	4.63166	192.417	38.7931	63.8028		0	0	9.82519	3.30037	328.571	414.577	59.2708	505.107	266.926	274.17	339.774	335.155	270.925	270.561	387.086	374.726
204	M760T26	759.571	759.567	759.574	26.1321	26.0912	26.1745	6	0	3	0	3	0.00179714	0.835071	3.0685	296.039	293.958	296.917	1.47413	177.263	65.6867	26.9577		3.95982	2.15931	1.51251	4.64236	335.418	462.51	45.1001	341.127	242.563	313.65	378.411	241.207	300.488	300.103	260.87	326.207
205	M874T26_1	873.578	873.576	873.58	25.859	25.7205	26.1383	15	0	4	4	4	0.00185178	0.870135	3.72143	3339.81	7800.7	7830.3	1.35305	1484.99	4130.84	2347.74		5.08156	2.06215	4.52074	3.22126	3339.31	1486.48	5121.85	3411.59	6334.15	10365.3	2676.7	11826.6	5138.92	6740.22	9030.36	10411.7
206	M760T21_4	759.574	759.573	759.574	21.0287	20.8498	21.1202	4	0	0	0	2	0.0018675	0.0269486	4.43632	3845.76	5450.25	5096.27	8.87264	2826.2	1350.36	939.419		0	0	0	17.7453	6986.6	3856.13	133.307	4406.98	4662.29	7470.64	4897.85	4770.23	5184.99	6286	4005.95	4908.14
207	M963T23	962.588	962.586	962.59	23.2658	23.1967	23.2723	16	4	4	4	4	0.00187868	0.00100206	4566.45	3203.87	2290.41	2495.63	896.524	883.848	479.037	95.5565		4556.27	5815.39	3742.07	4152.05	4103.97	3542.08	3155.82	2013.62	2728.53	2220.92	2566.38	1645.83	2401.48	2616.24	2439.78	2525.02
208	M761T21_2	760.582	760.579	760.584	20.783	20.5957	20.9443	19	0	4	4	4	0.00188692	0.847856	0.12995	7542.05	9259.98	10009	0.259899	1099.32	4642.63	3675.4		0.519799	0	0	0	7868.15	8092.3	5913.83	8293.91	8768.57	15885.2	5267.24	7118.87	10202.5	7486.72	15136.7	7210.25
209	M600T26	599.502	599.499	599.502	26.057	26.0432	26.0843	5	0	3	0	2	0.00193212	0.104662	35.3076	312.984	156.61	289.3	5.97629	133.788	25.7182	100.799		35.3248	31.3542	30.8038	43.7476	488.407	311.529	163.592	288.406	168.435	183.788	150.247	123.971	426.743	285.64	258.661	186.155
210	M759T24_3	758.567	758.564	758.569	23.8137	23.792	23.8365	8	0	2	2	4	0.00197963	0.870141	7.76188	833.164	823.222	884.027	10.8425	513.792	89.0247	190.564		0	0	8.05071	22.9968	908.855	1011.84	105.173	1306.79	786.205	736.143	825.591	944.95	704.5	752.754	964.65	1114.2
211	M583T20_2	583.411	583.411	583.413	20.1463	20.0292	20.3952	7	3	0	0	0	0.00198859	0.0135052	187.263	31.5388	76.9609	146.344	71.3914	17.6572	43.9175	33.578		240.738	227.243	197.39	83.679	35.6438	51.2563	30.7168	8.53822	20.2585	127.217	83.6937	76.6745	163.271	184.248	127.762	110.096
212	M583T22	583.411	583.41	583.412	22.1929	22.1675	22.2183	2	2	0	0	0	0.00200401	0.000148837	62.895	29.5885	46.3606	76.2679	12.3115	18.3592	8.04661	12.7927		77.3651	56.2395	68.2209	49.7544	51.1816	12.1884	16.6898	38.294	46.0748	36.4896	46.6882	56.19	81.0773	68.4412	91.9544	63.5988
213	M493T9_2	493.133	493.132	493.134	9.1133	9.0931	9.30387	3	0	0	0	3	0.00206026	6.33605e-06	62.8971	37.7807	42.5981	69.1383	15.4612	4.95548	9.1507	7.92304		84.3744	50.0098	53.4594	63.7449	43.5359	36.8877	31.6126	39.0865	38.3756	32.009	47.6005	52.4074	66.1118	70.691	60.5032	79.2471
214	M762T21_2	761.586	761.583	761.588	20.6115	20.5068	20.7488	12	0	3	2	4	0.00210264	0.859404	1.40045	2194.41	2410.85	2927.93	1.72742	513.526	928.871	1352.78		0	0	2.05696	3.54484	2318.43	2848.44	1955.89	1654.87	1992.26	2216.27	3763.22	1671.65	4854.26	2645.16	2523.69	1688.6
215	M940T14	939.599	939.596	939.601	14.4038	14.291	14.4521	8	1	1	3	3	0.00211021	0.747831	92.7642	41.3065	233.071	144.03	38.0315	52.0417	73.0364	48.5894		137.273	94.3749	44.2877	95.1208	36.8633	6.75806	116.262	5.3429	210.956	195.085	184.812	341.432	129.962	87.5496	154.746	203.863
216	M759T26	758.567	758.564	758.57	26.1383	26.0912	26.4528	11	0	3	3	4	0.00219525	0.00616945	21.1529	731.403	736.857	726.622	20.2838	428.887	179.922	95.9879		5.28627	2.30958	34.9662	42.0496	904.788	1025.54	93.9325	901.35	625.827	914.269	863.524	543.808	809.047	809.148	658.841	629.451
217	M701T9	701.492	701.489	701.495	8.7377	8.69792	8.93593	28	4	4	4	4	0.00226461	0.870088	1974.32	1774.75	1388.34	1986.35	191	99.0582	203.168	230.226		2160.28	1719.33	1947.73	2069.92	1771.05	1896.37	1653.82	1777.74	1238.53	1391.92	1674.39	1248.52	2282.79	1775.39	1836.42	2050.78
218	M600T19_2	600.415	600.414	600.416	19.2469	18.985	19.4198	6	4	0	0	0	0.00233196	0.87013	252.376	146.378	16.1843	33.4754	88.8541	118.054	4.37423	9.95708		225.294	328.151	138.518	317.54	32.2557	62.2281	277.524	213.503	18.2136	10.3793	20.5679	15.5762	25.9757	47.6961	32.976	27.2539
219	M656T26	655.606	655.604	655.607	25.7611	25.6742	25.8007	6	4	1	0	0	0.00233303	0.867817	2181.38	912.659	531.197	951.628	924.379	237.89	20.2356	151.269		843.949	2307.42	2675.09	2899.07	879.267	685.428	1246.77	839.176	500.857	541.134	542.138	540.658	1098.56	1038.4	912.944	756.61
220	M872T20_1	871.571	871.567	871.574	19.6964	19.4772	19.8558	18	0	4	2	4	0.00233438	0.288914	1.53876	11829.4	500.209	7404.31	0.65429	6145.55	485.361	4599.89		2.13789	1.11048	0.850302	2.05637	9113.87	7293.17	20889.3	10021.2	0	339.512	504.858	1156.46	4474.96	12891.8	2845.65	9404.85
221	M821T24	820.592	820.589	820.594	23.8133	23.7918	23.8355	16	4	4	4	4	0.00236613	0.512493	1040.09	1303.75	1103.21	1360.56	103.548	79.516	139.653	83.0885		1078.56	1136.25	894.11	1051.45	1264.94	1214.39	1342.69	1392.97	1113.64	951.927	1060.52	1286.76	1257.4	1450.28	1336.23	1398.34
222	M80T23_3	80.0514	80.0513	80.0516	23.3888	23.3628	23.4635	6	2	1	2	1	0.00236928	0.86631	517.141	961.223	921.467	960.388	158.904	141.006	170.512	104.779		372.995	491.999	743.228	460.343	997.537	840.615	861.543	1145.2	887.636	704.866	984.219	1109.15	909.311	1052.89	1041.93	837.419
223	M874T24	873.576	873.575	873.577	24.4523	24.1172	24.8203	12	0	0	3	0	0.00239646	0.865462	0.471943	44.625	1300.47	67.6273	0.943885	11.9651	854.176	35.4569		0	1.88777	0	0	30.5689	50.5247	39.6521	57.7544	767.182	2137.17	1909.8	387.729	28.338	72.0861	56.7455	113.34
224	M761T24_2	760.582	760.58	760.585	24.4813	24.2732	24.635	13	0	4	3	4	0.00239715	0.00535284	9.42859	2166.27	948.428	1771.53	2.89784	1003.09	744.308	332.303		13.4559	6.74475	8.09814	9.41557	1237.36	1722.74	2139.34	3565.64	488.902	497.715	758.023	2049.07	1436.51	1780.19	1646.87	2222.55
225	M873T22_3	872.577	872.574	872.577	22.127	22.107	22.1793	4	0	1	0	3	0.00249929	0.870141	0.72762	34723.3	53.5538	30510.6	0.718024	6495.58	34.6783	24858.8		1.39647	1.29	0	0.224014	39720.1	25625.5	34489.9	39057.5	3.61045	57.3247	72.563	80.7172	17587.9	20334.9	67716.8	16402.7
226	M760T21_3	759.57	759.568	759.571	21.0799	21.0393	21.1208	6	0	2	2	2	0.00272068	0.847677	3.77778	3575.46	6183.25	6270.53	7.55557	3066.68	1957.11	1784.37		0	0	0	15.1111	7513.21	2654.79	155.278	3978.57	4844.19	7825.72	7896.23	4166.87	6384.41	5252.13	8734.35	4711.24
227	M761T20_3	760.578	760.575	760.582	19.5125	19.3243	19.6232	12	0	3	4	4	0.00279189	0.191454	7.19408	10389.3	11113.4	14556.3	12.8387	6043.7	4822.68	3886.3		0.535983	1.00554	0.784749	26.45	9330.38	19193.6	7204.19	5828.87	10279.3	17578	10689.1	5906.89	9949.74	14909.5	13951.8	19414.2
228	M802T25	801.539	801.537	801.541	25.0623	25.0155	25.0937	7	4	2	0	1	0.00294216	0.00218904	2679.04	784.727	400.612	775.757	1399.42	168.001	89.0661	208.903		2145.05	4770.96	1888.52	1911.64	794.024	563.336	809.902	971.645	408.649	335.958	334.183	523.66	1088.48	677.482	683.896	653.167
229	M588T8	588.408	588.406	588.41	8.32555	8.31202	8.34743	14	2	4	4	4	0.00296638	0.331027	613.879	794.416	802.247	922.997	47.6268	117.881	42.9822	115.501		580.238	604.929	586.769	683.58	914.805	723.354	667.458	872.045	769.27	825.479	763.143	851.095	1042.12	766.15	957.97	925.75
230	M760T24_1	759.57	759.569	759.573	24.4868	24.4778	24.5203	6	0	3	0	3	0.00303361	8.72629e-05	2.69342	461.355	232.11	429.45	2.28931	282.97	50.6368	66.2133		1.33671	0.291751	3.84757	5.29767	418.164	684.626	77.814	664.815	219.582	165.656	271.392	271.81	349.278	441.665	417.239	509.617
231	M872T17_2	871.571	871.569	871.573	16.7727	16.668	17.0183	4	0	3	0	0	0.00315739	0.816352	0.100145	222.116	22.2921	101.349	0.20029	137.96	15.6907	21.8103		0	0.40058	0	0	324.65	111.551	357.145	95.119	0	28.5799	24.2096	36.379	78.6175	87.7704	113.725	125.282
232	M772T8	772.215	772.214	772.218	8.22335	8.21498	8.23872	5	1	2	0	2	0.00318867	0.0052613	1048.62	960.142	1767.83	1446.84	302.97	97.3252	392.361	139.855		670.129	1407.08	1017.28	1099.98	883.618	965.984	895.413	1095.55	2315.79	1410.9	1583.07	1761.56	1511.61	1564.51	1465.17	1246.09
233	M600T19_1	599.5	599.499	599.502	19.4978	19.2518	19.5252	5	0	1	1	2	0.00324234	0.870118	13.3887	183.522	151.245	234.717	7.58309	61.5833	71.2442	93.7314		3.41796	19.3101	19.2755	11.5512	184.221	237.721	214.947	97.1974	149.944	131.498	247.25	76.2876	288.584	295.663	258.396	96.2249
234	M786T26_2	785.584	785.581	785.589	25.5758	25.2978	25.893	9	0	2	1	2	0.00328656	0.0476003	1.10974	218.848	214.501	280.484	1.02965	150.699	74.3981	36.8462		0.997064	0	0.949852	2.49205	268.562	233.208	8.7662	364.857	325.21	175.848	167.103	189.843	259.445	283.772	330.964	247.754
235	M94T24_1	94.0662	94.0658	94.0664	23.7033	23.573	23.9015	15	0	3	4	4	0.00335498	0.816543	434.061	551.814	779.876	839.319	64.8755	156.998	179.255	106.852		344.954	496.772	433.022	461.496	526.415	368.671	561.179	750.989	927.571	935.217	675.993	580.724	817.288	913.007	697.295	929.684
236	M771T8	771.212	771.21	771.215	8.23148	8.21303	8.26	15	4	3	4	4	0.00337233	0.74485	2897.38	3032.66	4558.49	3779.05	581.111	252.1	819.281	315.924		2172.95	3440.49	2690.67	3285.41	2828.3	3266.73	2801.4	3234.22	5552.81	3673.24	4160.91	4847.01	4223.8	3540.72	3784.29	3567.41
237	M761T24_4	760.584	760.581	760.585	24.1079	23.9932	24.2598	8	0	2	1	4	0.00349895	0.840471	1.21281	1536.9	733.259	921.171	0.951776	744.688	421.805	271.504		0	1.00815	2.23794	1.60518	972.891	821.22	2091.36	2262.12	550.654	561.093	459.068	1362.22	692.008	818.87	859.713	1314.09
238	M874T19_2	873.579	873.574	873.58	19.0415	18.7875	19.1537	4	0	2	0	0	0.00353911	0.181452	0.50636	629.287	59.5322	272.163	0.350386	397.496	51.4754	52.1891		0.58624	0.804999	0	0.634203	589.284	315.936	1200.8	411.128	0	45.7014	68.6212	123.806	229.109	236.34	280.59	342.613
239	M759T24_4	758.565	758.565	758.569	24.1115	24.0582	24.1388	4	0	2	2	0	0.00354712	0.000138419	6.17888	491.647	520.808	478.662	6.33934	291.054	162.873	105.659		0.683235	0.709119	11.2609	12.0623	616.858	566.47	65.3988	717.863	702.685	309.955	506.796	563.796	345.324	445.704	541.827	581.793
240	M786T21_1	785.584	785.582	785.588	21.073	20.893	21.1208	9	0	2	1	4	0.00364775	0.79177	26.3601	346.011	495.129	1067.85	32.3057	192.44	154.371	569.897		36.8225	0	1.1407	67.4774	601.913	369.579	151.475	261.076	512.826	698.954	333.885	434.849	1893.34	964.104	602.835	811.113
241	M874T22_1	873.578	873.575	873.58	22.2485	22.1055	22.3945	13	0	4	0	4	0.00384923	0.50861	1.28308	12125.5	54.7279	5592.04	2.03417	6346.88	35.7868	5302.29		0.859084	0	0	4.27325	6773.34	6988.82	15044.8	19694.9	3.46806	82.3398	57.265	75.8385	3970.9	2920.94	13455.2	2021.15
242	M793T24_2	792.595	792.593	792.597	23.5427	23.5218	23.6533	17	4	4	4	4	0.00385251	0.356855	12908.8	7084.07	6494.54	9143.63	3366.19	1398.44	1426.17	1430.35		12356.5	14083.7	8590.45	16604.8	7231.94	6694.01	8887.95	5522.37	6153.77	8252.09	6759.07	4813.24	8290.26	8117.07	11221.3	8945.94
243	M785T21_2	784.579	784.573	784.585	20.5628	20.3533	20.8443	21	1	3	4	4	0.00387444	0.218082	130.435	735.87	717.364	1138.88	189.696	179.708	365.615	393.381		6.90841	48.5018	53.063	413.269	908.993	577.763	872.934	583.79	760.295	1214.08	506.029	389.051	1089.68	609.625	1343.22	1512.99
244	M759T21_1	758.568	758.566	758.571	20.9694	20.7488	21.1262	24	0	3	4	4	0.00392335	0.638802	17.8031	12872.8	19300.8	17993.8	35.3232	9778.95	6469.95	4829.82		0.425387	0	0	70.7871	21450.5	19683.4	253.075	10104.2	21077.6	26367.6	10793.7	18964.4	25150.9	15192	14972.5	16659.9
245	M874T20_2	873.577	873.576	873.579	19.626	19.6018	19.6502	2	0	0	0	2	0.00394667	0.760256	0.930234	1267.38	76.5402	593.644	0.826927	832.988	62.2232	113.12		1.14853	0	0.620991	1.95141	1056.62	657.952	2492.77	862.167	0	69.7828	84.7085	151.669	495.946	570.772	551.332	756.525
246	M547T7_2	547.143	547.142	547.146	6.8157	6.77995	6.83922	15	4	4	4	3	0.0040562	0.869714	552.653	727.022	823.25	680.209	38.3098	65.596	136.524	45.6916		544.786	502.952	591.777	571.096	629.309	762.337	767.351	749.091	929.062	725.276	686.874	951.79	649.194	732.184	635.232	704.228
247	M704T19	704.485	704.482	704.487	18.9	18.6802	18.9358	8	3	0	1	4	0.00410296	0.854037	888.566	65.4546	382.967	1061.51	572.783	72.2068	267.493	188.933		1137.58	1228.5	1156.78	31.3979	7.18219	152.848	96.6333	5.15501	9.34732	412.404	641.567	468.552	873.311	1323.11	1041.28	1008.36
248	M94T16_2	94.0661	94.066	94.0663	16.4961	16.4678	16.5622	4	0	1	2	1	0.00417785	0.866604	276.745	432.668	441.58	416.939	25.8001	82.4566	44.5031	56.8535		240.719	299.815	276.785	289.661	339.497	419.386	540.089	431.7	399.437	503.758	438.593	424.533	364.44	469.548	462.562	371.204
249	M761T18	760.581	760.578	760.584	17.9147	17.612	18.197	20	0	4	2	4	0.00418756	0.868856	5.35396	1583.41	507.187	1328.39	9.55921	684.366	278.586	760.718		0.487907	0.238537	1.00461	19.6848	2239.16	1317.88	2031.9	744.715	173.914	595.394	834.598	424.844	735.052	2398.31	1340.84	839.36
250	M872T21_3	871.571	871.569	871.575	21.0187	20.8443	21.1208	13	0	4	1	3	0.00436842	0.00369824	1.3754	49552.6	371.098	21454.7	2.7508	34086.8	371.502	2663.54		0	0	0	5.50161	36706.5	31123.5	100489	29891.4	5.81868	302.619	286.44	889.515	24560.4	20912.6	22180.1	18165.7
251	M565T7_1	565.154	565.154	565.156	7.12178	7.06693	7.26133	29	4	4	4	4	0.00454248	0.861303	2748.34	942.541	2001.51	4100.67	573.338	180.499	1252.38	1368.9		2086.56	3226.32	2451.11	3229.37	925.878	906.543	751.179	1186.56	1131.24	3858.72	1431.54	1584.53	3947.21	3632.3	6021.77	2801.39
252	M785T22_2	784.583	784.58	784.584	21.9628	21.7837	22.1467	17	0	2	4	3	0.00473679	0.55792	31.7974	591.712	3588.94	2328.12	29.6521	394.312	2109.07	1088.12		11.5806	19.0786	20.653	75.8776	1047.69	671.819	90.8364	556.508	2112.36	6661.53	2316.68	3265.2	2214.62	3896.44	1497.71	1703.72
253	M779T22	778.535	778.534	778.536	22.3914	22.3767	22.4062	2	2	0	0	0	0.00494331	0.00335432	51.4055	13.6141	24.6166	15.1256	21.2864	8.12504	10.5068	6.82789		53.7586	36.7887	34.4619	80.6128	19.5628	2.62584	12.3115	19.9563	39.9761	19.9543	16.412	22.1238	9.74418	24.3755	16.1796	10.2032
254	M94T21_2	94.066	94.066	94.0663	20.7707	20.7372	20.8188	5	0	2	2	1	0.00500791	0.725221	970.337	1401.15	1371.98	1603.71	28.3392	217.229	308.204	112.964		945.178	999	990.365	946.807	1525.4	1414.63	1090.97	1573.58	1773.56	1206.68	1438.85	1068.82	1632.83	1515.51	1515.12	1751.38
255	M829T26	828.538	828.536	828.539	26.133	25.902	26.1745	5	0	1	0	3	0.00513323	0.585411	88.7982	343.276	464.653	1210.11	68.2179	447.018	141.125	541.471		25.3797	38.3478	124.392	167.073	125.403	110.004	123.976	1013.72	443.288	504.569	285.779	624.975	1852.36	1442.84	649.899	895.322
256	M627T21	626.57	626.568	626.572	21.3072	20.814	21.384	12	4	1	3	4	0.00516119	0.811428	2191.94	913.373	1467.89	1375.91	321.689	568.205	407.669	178.375		2537.48	1896.11	2393.25	1940.92	1380.53	1047.14	87.6088	1138.21	2016.22	1443.51	1379.19	1032.63	1346.95	1431.03	1576.42	1149.25
257	M799T24	798.52	798.518	798.522	23.7699	23.7483	23.8793	18	4	4	4	4	0.00527301	5.65837e-07	18039.4	10802	10243.3	12736.3	1990.71	1194.42	1751.3	4462.34		17067.7	19316.4	15734.2	20039.4	12136.2	9476.2	11406.8	10188.6	12186.4	11160.3	9310.18	8316.16	8251.61	18911.3	12071.9	11710.3
258	M761T16	760.584	760.584	760.585	16.1278	16.0751	16.1805	2	0	2	0	0	0.00531222	0.800126	0.0505014	302.218	129.176	190.692	0.101003	174.846	71.1975	9.40236		0.202005	0	0	0	183.131	184.776	554.211	286.754	23.6775	149.453	167.604	175.968	192.397	189.277	179.14	201.955
259	M760T20_4	759.574	759.573	759.576	20.2042	19.9247	20.4258	7	0	0	0	2	0.00541758	0.870097	11.1474	12503.5	14802.6	17370.5	22.2948	10012.7	2307.47	5350.96		0	0	0	44.5896	14548.3	24372.8	119.553	10973.3	12539.6	17950.9	14883.7	13836.3	20068.6	23494.6	14007.3	11911.3
260	M873T19_1	872.574	872.57	872.576	18.7184	18.3413	18.9615	16	0	4	1	4	0.00554225	0.651736	0.49109	1203.17	114.563	772.456	0.605779	772.533	115.963	349.111		0.487425	0.131288	1.34565	0	914.506	823.145	2355.77	719.243	1.37961	69.0414	113.712	274.121	666.571	501.595	636.723	1284.94
261	M785T25_2	784.582	784.58	784.587	24.791	24.635	24.8757	11	0	3	4	3	0.00559391	0.00900094	14.1198	2222.16	1027.72	2479.73	7.49515	1554.67	551.399	493.002		8.64233	8.59606	14.7467	24.494	2294.72	2769.18	74.6252	3750.1	1238.78	562.93	598.098	1711.07	2606.45	2027.81	3119.81	2164.84
262	M80T9_2	80.0511	80.0509	80.0512	9.20023	9.18665	9.40685	5	0	1	2	0	0.00560231	0.838372	120.308	185.366	265.151	223.574	15.6351	6.85248	90.6025	12.0263		97.4195	132.305	123.986	127.521	185.315	178.561	182.832	194.754	392.042	177.396	240.18	250.985	238.022	214.583	228.889	212.801
263	M573T21	573.486	573.484	573.488	21.448	21.1055	21.6475	25	4	4	3	4	0.0056298	0.8306	3651.2	2003.88	1775.05	1540.16	292.145	846.537	1099.12	297.242		3552.67	3301.33	3983.55	3767.27	2632.08	1649.29	974.865	2759.28	747.716	1077.99	2091.3	3183.2	1402.65	1951.66	1543.33	1263.01
264	M782T20_1	781.552	781.551	781.554	19.5238	19.4355	19.5592	5	0	0	2	3	0.005649	0.870139	163.898	158.662	459.397	773.437	281.82	31.0902	254.078	225.199		1.89022	5.35719	63.8743	584.47	195.701	157.248	119.738	161.961	132.69	504.011	750.695	450.193	447.379	961.241	820.179	864.948
265	M576T19_3	575.501	575.5	575.503	19.2518	19.1957	19.3332	7	0	3	1	2	0.00570356	0.695582	45.2455	946.182	606.238	778.683	30.797	530.819	110.367	237.707		18.7971	18.4211	73.7926	69.9711	830.068	1697.32	810.308	447.03	738.137	542.186	652.129	492.498	886.653	948.305	852.672	427.101
266	M761T24_1	760.582	760.58	760.585	23.5297	23.4037	23.6115	13	0	4	4	4	0.00572337	0.000785962	1.47678	2392.98	1994.05	2082.08	1.7487	257.257	1537.64	550.526		2.47905	0	0	3.42808	2212.3	2209.74	2756.74	2393.13	1351.52	1042.39	1290.5	4291.78	1376.07	2010.78	2243.17	2698.32
267	M759T23_3	758.566	758.565	758.569	22.9958	22.9818	23.053	5	0	1	2	2	0.00574493	0.671513	11.3998	1176.44	1385.76	1222.67	12.3087	897.125	307.381	132.306		5.05861	2.93793	8.00456	29.598	804.008	1716.72	100.085	2084.93	1572.35	990.715	1678.2	1301.79	1144.37	1390.34	1262.47	1093.5
268	M573T26	573.486	573.484	573.488	26.0738	26.0432	26.1528	9	0	4	1	3	0.00583587	0.517435	35.455	591.669	381.299	632.452	8.60528	255.835	125.191	301.496		36.5815	35.6229	24.3193	45.2964	870.512	741.461	330.984	423.718	371.869	425.106	513.14	215.081	929.146	621.68	757.521	221.46
269	M872T21_1	871.572	871.567	871.575	20.5957	20.4305	20.783	17	0	4	2	4	0.00584129	0.71589	0.137042	31216.2	721.109	34268.6	0.274085	10628.6	686.036	26412.7		0	0	0.54817	0	28480.6	20617.2	29815.9	45951.1	3.80914	496.06	743.531	1641.04	15964.5	73487.9	23109	24513.1
270	M760T24_2	759.57	759.568	759.573	23.5397	23.5213	23.63	6	0	3	0	3	0.00587309	0.699755	5.88379	517.35	442.222	516.489	3.9629	346.751	83.6402	110.825		3.44079	2.02723	7.2405	10.8267	696.794	406.161	87.1058	879.339	356.486	384.589	509.573	518.239	436.919	596.564	626.016	406.457
271	M787T21	786.597	786.596	786.6	21.1202	21.0783	21.1208	3	0	0	1	2	0.00594398	0.198909	8.24435	727.082	664.706	1125.44	8.33507	255.201	510.012	414.529		16.331	0	2.19767	14.4487	391.455	860.258	679.131	977.484	201.447	304.729	855.772	1296.88	583.559	1430.89	1019.37	1467.95
272	M754T24_1	753.605	753.604	753.608	23.5738	23.5443	23.6565	16	4	4	4	4	0.00616122	0.86233	3966.3	3164.44	2773.01	3106.59	329.511	604.991	239.029	261.931		4314.12	4046.7	3521.32	3983.05	3872.99	2738.52	2590.32	3455.95	3101.57	2749.34	2529.97	2711.18	3118.44	3256.85	3317.05	2734.01
273	M786T25	785.585	785.582	785.589	25.0693	24.8757	25.1055	7	0	2	1	3	0.00623977	0.64952	3.15738	456.886	328.497	557.71	3.61203	306.106	112.289	174.818		7.39099	4.92889	0	0.309632	498.142	720.359	18.5565	590.489	491.603	249.488	259.573	313.325	397.627	603.122	784.486	445.606
274	M803T21_1	802.535	802.535	802.536	20.8727	20.785	20.9603	2	2	0	0	0	0.00624389	0.392826	1819.77	377.099	78.9402	177.826	1207.56	286.957	74.181	107.648		36.7581	2691.75	2174.99	2375.59	8.19432	701.022	349.57	449.609	28.5304	2.56999	149.341	135.32	16.3841	228.984	234.033	231.903
275	M935T17_1	934.644	934.643	934.644	16.8377	16.8343	16.8412	2	2	0	0	0	0.00631556	0.867822	825.723	186	338.535	433.683	348.04	111.836	142.266	148.02		1098.61	1098.62	733.814	371.844	316.816	92.9933	241.406	92.7863	293.949	280.477	548.117	231.597	286.484	520.797	595.383	332.066
276	M94T16_3	94.0661	94.0661	94.0661	15.8526	15.8083	15.9386	3	0	0	2	1	0.00631722	0.853611	938.162	1143.5	1129.59	1197.55	68.7366	74.3515	109.271	89.7625		871.443	979.969	1012.52	888.712	1090.08	1243.93	1084.36	1155.61	988.033	1203.65	1226.66	1100.01	1085.89	1305.45	1204.65	1194.22
277	M575T21	575.5	575.499	575.504	21.1226	21.0393	21.2963	6	0	1	1	3	0.00633815	0.615055	57.0531	219.85	259.211	321.355	68.1507	110.151	88.3118	74.3446		1.70329	60.8104	13.8387	151.86	383.12	171.539	182.382	142.359	391.054	210.757	227.248	207.783	374.749	384.477	301.555	224.639
278	M761T22_1	760.582	760.579	760.585	21.5582	21.2858	21.9628	41	0	4	4	4	0.00638007	0.83793	1.84466	2914.8	7295.95	5578.53	2.13713	711.13	4290.94	2268.3		0	0	3.90254	3.47609	3139.26	3499.12	1878.65	3142.18	13726.5	4938.99	5131.73	5386.6	8289.83	6394.67	4588.43	3041.21
279	M573T17	573.487	573.485	573.487	16.7393	16.714	16.9062	3	0	2	0	1	0.00640804	0.324642	6.07605	314.45	174.247	252.84	4.10535	91.6727	70.2029	169.944		1.13221	6.22655	5.76998	11.1754	227.14	437.426	266.372	326.863	147.626	104.606	270.303	174.454	85.9818	449.554	337.056	138.769
280	M785T24_1	784.583	784.581	784.586	23.5295	23.5075	23.63	11	0	3	4	4	0.00657903	0.807466	33.2707	4870.46	7071.82	6010.41	23.1793	3981.14	2281.46	1414.94		22.3491	20.4245	22.2955	68.0138	5540.79	9785.43	161.527	3994.09	4239.9	6599.26	7746.21	9701.9	5134.62	7696.98	6621.39	4588.67
281	M537T23	537.164	537.163	537.165	23.4385	23.4222	23.4548	2	2	0	0	0	0.00663074	0.870126	774.306	27.4419	21.6873	28.2374	578.473	17.5807	4.83632	7.61378		1214.59	1266.9	565.027	50.7062	52.316	18.3561	26.6657	12.4298	25.4278	14.6387	24.0569	22.6258	27.5557	18.0381	35.9383	31.4177
282	M794T24_2	793.598	793.595	793.6	23.5507	23.5075	23.6602	19	4	4	4	4	0.00668547	0.635694	5455.77	2701.24	2268.11	3439.12	1942.34	540.167	388.585	750.064		5382.3	4617.65	3653.82	8169.29	2811.48	2487.53	3390.23	2115.74	2162.61	2366.64	2736.42	1806.76	2582.17	3044.05	4147.42	3982.86
283	M928T10_1	927.66	927.658	927.661	9.52895	9.52142	9.52915	5	0	2	1	2	0.00681199	0.487592	58.6912	84.1897	62.176	98.5894	15.4988	12.382	17.5484	12.5052		71.8291	64.5773	36.2867	62.0716	99.8072	88.2778	75.9455	72.7285	61.5313	87.1226	48.3216	51.7286	82.5651	113.097	98.7369	99.9588
284	M960T23	959.569	959.565	959.571	22.7392	22.6748	22.7522	3	2	1	0	0	0.00682623	0.868836	1672.94	392.119	1382.29	1291.29	645.022	292.454	331.927	353.826		1034.52	1677.45	2555.42	1424.36	778.807	109.552	235.664	444.452	1728.6	1603.2	1120.13	1077.21	1405.31	1540.26	767.22	1452.35
285	M536T23	536.165	536.163	536.165	23.4548	23.4222	23.4752	3	3	0	0	0	0.0068494	0.863969	1739.85	54.8335	38.9797	58.4931	1311.4	38.7542	11.5006	8.50956		2668.95	2914.15	1281.89	94.4278	111.708	45.7657	35.7269	26.1336	41.7167	23.1477	40.3839	50.6705	56.7969	47.5902	61.9537	67.6315
286	M964T23	963.591	963.589	963.592	23.2667	23.2652	23.27	3	3	0	0	0	0.00696915	0.864322	987.818	516.224	434.973	473.627	296.652	257.696	83.3418	28.0378		840.63	1409.11	733.964	967.567	902.729	382.254	389.978	389.933	520.027	407.888	480.787	331.19	472.277	488.412	498.908	434.913
287	M519T23	519.137	519.136	519.138	23.4385	23.4222	23.4548	2	2	0	0	0	0.00718114	0.851834	777.937	32.9884	22.4471	30.049	585.653	20.1423	3.40162	3.88133		1242.2	1265.68	549.303	54.5668	61.1776	32.045	24.3881	14.343	25.2767	17.5901	22.7325	24.1891	25.8226	29.8152	29.3355	35.2228
288	M94T17_3	94.0661	94.066	94.0662	17.0889	16.9852	17.161	4	0	2	1	1	0.00760157	0.870141	339.073	569.466	501.459	537.232	35.0499	119.149	53.8265	87.7367		294.016	344.985	379.313	337.979	514.954	739.09	557.845	465.975	422.282	515.345	541.126	527.081	419.887	549.242	632.51	547.289
289	M873T20_1	872.575	872.57	872.578	20.4281	20.0072	20.7908	36	0	4	3	4	0.00770571	0.870134	3.00897	24421.2	307.398	8357.91	2.87952	17786.4	268.841	3163.82		1.0782	4.01106	0.333902	6.6127	15255.5	17728.8	13715.2	50985.3	0	256.049	320.419	653.124	7269.54	5263.07	12742.7	8156.34
290	M760T20_1	759.572	759.569	759.573	19.83	19.6433	20.0358	21	0	3	4	4	0.0078536	0.151146	18.1141	22780.7	24810.5	21114.1	35.8511	15894	7132.23	5526.86		0.200367	0.365816	0	71.8904	31300.4	23548.2	226.76	36047.3	25817.4	29682.6	29306.4	14435.5	23483.6	19714.3	14164.2	27094.4
291	M872T19_1	871.571	871.568	871.575	18.6658	18.315	18.8692	21	0	4	0	4	0.00816819	0.321595	0.798127	3211.39	219.139	1118.94	0.991872	2315.92	179.372	212.937		0.206441	2.19962	0.786443	0	1773	3876.17	6175.05	1021.36	0	192.894	247.743	435.92	1068.79	957.617	1018.37	1430.98
292	M785T26_3	784.581	784.579	784.586	26.1168	25.9218	26.1762	13	0	3	4	4	0.00819887	0.870141	343.715	3477.71	4409.09	3604.62	293.617	2267.67	1521.79	776.554		161.459	443.037	59.5198	710.845	3650.8	4397.84	289.816	5572.39	4371.84	3422.62	6571.56	3270.33	3104.14	2806.73	4452.7	4054.91
293	M785T21_3	784.58	784.578	784.585	21.0812	20.893	21.1287	14	0	3	4	4	0.0082487	1.5721e-05	108.764	883.29	1427.04	2499.46	98.8522	446.322	643.254	1394.16		50.4945	61.3063	66.5531	256.703	1488.79	755.821	420.14	868.406	1263.16	2292.14	744.607	1408.26	4519.01	2275.92	1389.69	1813.21
294	M318T14	318.3	318.299	318.301	13.8319	13.8118	13.8554	14	4	4	2	4	0.00828513	0.868821	1317.37	1316.1	1175.1	1625.27	193.96	99.3054	62.753	201.213		1225.15	1510.39	1090.87	1443.06	1234.25	1448.66	1245.87	1335.62	1217.36	1239.23	1110.58	1133.24	1921.02	1547.47	1562.06	1470.52
295	M569T23_1	569.429	569.426	569.431	23.2883	23.05	23.4885	43	4	3	4	4	0.00874864	0.862253	100.913	93.0418	88.9045	121.427	5.95907	16.6896	14.3677	4.45954		103.586	92.0773	105.072	102.918	109.866	91.3871	70.7128	100.202	83.1086	71.3936	98.6266	102.489	115.36	126.027	121.606	122.714
296	M601T19_2	601.421	601.421	601.422	19.4507	19.3228	19.6105	4	3	0	0	0	0.00880003	0.870108	349.544	93.3228	42.0593	46.223	212.579	100.2	14.0211	8.03217		135.005	535.453	529.043	198.677	51.2639	17.8446	63.3584	240.824	59.0782	27.5201	34.2746	47.3642	36.3858	54.2653	43.2162	51.0247
297	M566T8	566.427	566.425	566.429	8.32544	8.07175	8.32983	18	4	4	4	4	0.00890063	0.86962	10016.3	11263	8667.39	11348.1	600.678	705.155	842.179	1601.41		9561.33	9586.24	10072.4	10845.4	10819	11925.4	10508.8	11798.8	7952.62	9752.76	8051.86	8912.3	12875.2	9267.67	10961.4	12288.2
298	M80T25_2	80.0515	80.051	80.0518	24.8591	24.5883	24.9967	12	3	1	2	1	0.00916016	0.87014	1013.47	1310.74	630.145	1123.32	248.105	333.894	93.479	184.854		1224.83	807.954	789.491	1231.62	1032.73	1077.01	1377.4	1755.81	765.92	581.104	558.372	615.185	922.826	1192.63	1345.28	1032.53
299	M759T23_2	758.567	758.565	758.57	23.2445	23.1723	23.2723	9	0	3	2	4	0.00932579	2.75605e-06	22.0743	1073.54	1086.97	1119.6	8.69154	674.272	207.452	508.9		23.4701	10.4188	31.4584	22.9501	1500.96	1131.68	102.755	1558.76	1356.44	1104.15	856.709	1030.58	809.168	812.348	1873.08	983.809
300	M759T19_1	758.568	758.564	758.571	18.979	18.8023	19.1427	23	0	4	4	4	0.00944301	0.869512	271.355	35300.3	25414.8	42190.7	539.947	26083.4	3362.27	14097.4		0.913807	0.951571	2.28154	1081.28	34946.3	33554.5	4446.75	68253.5	28646.8	27696.6	23894.8	21420.8	55951	35829.8	51510.6	25471.3
301	M576T24_2	575.502	575.499	575.503	23.7923	23.7698	24.0575	13	3	2	2	4	0.00965308	9.19744e-07	274.867	344.137	322.14	594.794	183.874	67.0891	101.064	79.0294		0.194102	385.823	345.097	368.354	252.337	370.303	410.399	343.507	260.859	277.838	473.293	276.571	612.461	647.892	640.349	478.475
302	M600T20_4	600.415	600.415	600.416	19.7478	19.6012	19.8687	6	3	0	0	0	0.0101694	0.870141	1104.57	177.726	134.593	193.872	759.276	113.103	43.2887	43.9571		1364.69	1157.63	1845.19	50.7637	242.203	299.209	51.8019	117.688	94.6244	113.542	135.782	194.423	251.019	174.853	147.954	201.664
303	M760T21_1	759.571	759.568	759.572	21.3132	21.2795	21.39	8	0	3	3	2	0.0102087	0.120458	2.82897	3359.52	5513.45	3558.13	5.65794	2868.67	2020.65	1354.35		0	0	0	11.3159	5045.36	1901.06	107.935	6383.73	8428.44	3761.45	4876.5	4987.41	3181.64	2269.61	5466.42	3314.83
304	M80T23_2	80.0515	80.051	80.0517	22.6267	22.5073	22.784	12	3	1	2	2	0.0102209	0.866227	701.51	982.162	1904.39	1231.47	94.5972	140.502	804.414	198.224		666.943	587.714	804.808	746.576	1174.66	998.415	885.301	870.271	3101.53	1390.08	1490.61	1635.35	972.947	1450.9	1218.39	1283.66
305	M568T23_2	568.426	568.425	568.428	22.8328	22.7315	22.8497	16	4	4	4	4	0.0102217	0.848134	5281.68	3862.07	3199.06	4978.36	323.74	1136.45	203.33	1053.02		5416.7	5042.36	5675.5	4992.15	5535.5	3448.17	3466.5	2998.12	3260.85	2916.77	3399.34	3219.29	6451.88	4483.62	4953.47	4024.49
306	M759T24_1	758.567	758.564	758.569	24.478	24.2732	24.6542	13	0	3	4	4	0.0103424	0.0125237	16.1077	1213.31	521.835	1619.1	22.5388	878.735	158.564	763.724		0	0	16.6244	47.8063	1014.53	1377.65	170.009	2291.05	365.32	406.289	640.982	674.751	1462.79	1111.38	2740.78	1161.45
307	M786T26_1	785.584	785.583	785.588	26.1267	26.0912	26.1762	10	0	3	3	4	0.0108134	0.866297	114.339	1194.42	1214.24	1164.32	86.8494	752.795	456.546	124.448		65.3276	162.181	20.2212	209.624	1423.67	1561.2	79.2788	1713.53	1108.21	1050.95	1873.84	823.949	1216.91	1010.72	1301.43	1128.22
308	M873T19_2	872.574	872.569	872.576	19.3332	19.2395	19.483	12	0	4	1	4	0.0109344	0.870141	1.23692	4733.14	204.1	1202.24	0.860672	3620.4	165.059	409.261		1.96579	1.6174	1.36448	0	2632.23	4496.8	9909.31	1894.22	0	143.839	308.882	363.679	1401.21	777.782	956.293	1673.66
309	M786T24_1	785.586	785.584	785.589	23.5298	23.4203	23.63	13	0	3	4	4	0.0111408	0.528039	16.072	1891.83	1602.32	2382.78	8.52076	1523.02	191.715	741.55		18.0625	12.6496	6.7602	26.8156	2385.79	3682.08	78.5414	1420.91	1514.26	1390.49	1672.68	1831.86	1700.31	2980.63	3066.54	1783.64
310	M94T21_1	94.0662	94.0658	94.0664	21.42	20.9725	21.8975	35	0	3	4	4	0.0116519	0.104179	644.858	1191.03	2028.62	1204.02	129.172	482.943	795.559	180.888		682.468	453.767	734.778	708.419	890.924	730.228	1339.31	1803.66	1215.97	2774.81	2644.66	1479.04	1239.08	1341.84	940.108	1295.05
311	M787T20_1	786.598	786.595	786.6	19.5252	19.446	19.8202	7	0	1	1	3	0.0119259	0.808498	5.40522	1076.35	725.357	1279.95	4.605	510.61	691.833	384.977		3.56822	1.4834	4.52427	12.045	534.723	824.863	1708.54	1237.29	152.363	462.06	1730.26	556.748	712.783	1571.32	1415.14	1420.56
312	M94T23_2	94.0663	94.0659	94.0668	22.5978	22.3002	22.7758	15	0	2	2	2	0.0120171	0.842793	562.778	576.038	856.15	1453.85	54.9331	213.424	146.331	650.712		489.834	565.459	572.845	622.975	885.546	521.659	396.747	500.201	978.558	679.231	974.149	792.661	870.491	2042.15	911.07	1991.68
313	M497T9_1	497.042	497.04	497.044	9.10124	9.08973	9.12993	14	2	4	4	4	0.0121674	0.87014	835.974	1290.2	1396.77	1274.88	162.36	325.027	181.166	103.898		1006.03	794.264	630.049	913.553	1168.58	1196.29	1030.48	1765.45	1574.81	1523.06	1292.08	1197.13	1331.42	1279.94	1127.32	1360.83
314	M600T20_3	600.415	600.414	600.416	20.0927	20.008	20.3398	6	3	0	0	0	0.0121732	0.870068	473.445	81.0294	104.037	196.151	295.953	37.7995	8.87607	58.2595		663.468	570.059	626.977	33.276	119.603	102.829	35.0181	66.6678	92.5507	114.085	103.658	105.855	132.444	179.814	272.598	199.747
315	M576T24_1	575.501	575.499	575.503	24.4358	24.357	24.6097	15	3	3	3	4	0.0124202	0.00182076	691.195	738.092	576.974	1107.65	158.701	101.4	264.682	213.568		713.184	588.508	906.577	556.511	603.002	717.451	820.652	811.264	234.739	587.446	880.517	605.192	1037.43	1189.48	1351.99	851.707
316	M873T21_1	872.576	872.573	872.578	21.4686	21.2738	21.7113	16	0	4	0	4	0.0127925	0.690945	1.63005	63692.1	112.373	22342	1.68956	50974.8	94.9357	2081.06		0.67972	0	2.00522	3.83526	48568.9	69233.1	129679	7286.89	3.8452	106.748	103.446	235.453	19791.1	24881.5	22482.4	22213.1
317	M761T17_2	760.582	760.58	760.584	17.4666	17.3378	17.579	8	0	4	1	2	0.0129412	0.000622588	0.932856	713.58	409.922	644.437	1.86571	451.739	264.914	160.842		0	0	0	3.73142	406.064	1296.66	311.516	840.081	54.992	380.837	672.584	531.273	491.182	868.394	636.173	582
318	M759T16	758.564	758.562	758.567	16.4519	16.175	16.714	8	0	1	2	1	0.0135273	0.866693	3.26878	212.503	255.51	206.026	3.90793	123.841	133.846	64.7443		1.75264	1.40139	0.818935	9.10215	271.271	235.741	310.523	32.4795	332.686	377.401	236.961	74.9912	294.912	198.781	190.6	139.812
319	M637T20	637.303	637.302	637.304	20.1393	19.9883	20.2755	4	3	1	0	0	0.0136248	0.85191	1138.65	518.414	29.4339	0.219324	737.924	540.483	56.2929	0.438648		1472.07	1539.49	1510.49	32.5363	819.929	1125.52	18.9791	109.223	113.828	0	0	3.90769	0	0	0.877295	0
320	M785T19	784.58	784.573	784.585	19.0633	18.8153	19.375	27	0	4	4	4	0.0136531	0.865191	111.802	2204.35	652.725	761.482	219.411	1425.65	412.453	327.349		0.458473	1.48295	4.35809	440.909	3806.41	1601.8	2859.64	549.548	1188.85	646.116	591.295	184.639	876.526	1051.56	825.415	292.433
321	M338T24	338.34	338.34	338.342	23.7263	23.7077	23.7265	5	2	0	2	1	0.0139093	0.702962	153.996	76.6136	96.1363	90.7611	48.0273	13.9612	28.966	10.2841		195.373	131.549	96.9662	192.096	84.5583	77.2282	56.7677	87.9003	86.1076	136.359	67.9462	94.1327	87.1449	85.7177	84.1073	106.075
322	M785T16_1	784.579	784.573	784.584	15.8307	15.7309	15.9062	12	0	4	4	3	0.0140243	0.813678	71.7428	1613.86	1037.67	787.066	141.266	911.014	437.519	415.976		0.323709	1.14967	1.85779	283.64	1870.04	883.327	2793.91	908.161	1481.76	1132.13	434.395	1102.39	1406.49	602.972	627.62	511.186
323	M627T22	626.57	626.568	626.571	21.8522	21.6125	21.8733	5	4	0	1	0	0.0145816	0.870141	266.141	93.292	111.959	107.647	122.534	50.0841	43.0862	22.696		449.523	213.692	207.474	193.878	163.827	76.5506	46.1118	86.6782	125.354	166.931	73.8478	81.7024	136.456	110.342	102.187	81.6027
324	M785T25_1	784.582	784.579	784.586	25.0693	24.9192	25.2847	19	0	3	4	4	0.0151977	0.867616	11.363	1056.22	839.633	2174.73	10.9289	954.961	299.209	1191.95		10.0563	4.77771	3.43243	27.1855	764.856	2337.52	51.7184	1070.77	906.547	445.784	836.458	1169.74	1074.6	1572.93	2237.82	3813.58
325	M576T20_2	575.501	575.499	575.504	19.9152	19.7453	20.1108	13	0	3	3	4	0.0155613	0.385162	28.8553	516.899	473.768	678.127	24.9698	207.705	204.107	389.617		8.2096	15.7603	64.4811	26.9702	715.045	676.755	321.69	354.105	398.608	486.96	746.862	262.64	566.068	1243.7	551.722	351.02
326	M787T18	786.599	786.599	786.6	18.4418	18.1435	18.6272	5	0	2	0	0	0.0160928	0.475871	10.5578	1616.52	715.792	1161.87	17.0128	1147.2	252.946	268.745		2.61599	1.64951	1.89614	36.0696	930.804	2202.96	2917	415.338	400.138	676.835	1011.24	774.955	854.84	1233.21	1491.3	1068.12
327	M759T21_2	758.568	758.565	758.571	20.5068	20.3293	20.6917	21	0	3	4	4	0.016108	6.0886e-06	38.2535	20200.6	42674.7	27537.1	70.8901	13414.2	25484.1	12046.6		1.49225	7.02984	0	144.492	28520.9	23755.4	344.656	28181.6	26130.9	80656.1	30894.6	33017.2	27724.4	29912.7	40857.1	11654.4
328	M804T21	803.538	803.537	803.538	20.8727	20.785	20.9603	2	2	0	0	0	0.0166264	0.811929	658.974	141.484	46.183	91.5966	480.158	135.506	45.5683	68.1507		1.81352	1121.85	871.584	640.647	0	300.179	63.1085	202.647	17.0895	0	98.2579	69.3846	1.65124	166.636	106.17	91.9292
329	M813T24	813.49	813.486	813.492	23.7701	23.7263	23.9315	20	4	3	2	4	0.0166786	0.552863	1515.94	991.334	836.293	917.651	329.448	228.968	263.806	255.23		1858.25	1598.26	1539.72	1067.51	1311.68	1000.41	814.046	839.2	584.838	1195.61	855.258	709.469	847.664	710.548	822.477	1289.91
330	M599T25	599.5	599.498	599.501	25.0829	25.0623	25.0953	4	0	2	0	2	0.0169789	0.34523	100.078	181.268	91.4906	180.532	36.034	51.1743	15.9618	59.0331		147.252	101.993	60.3445	90.7232	169.271	253.15	131.929	170.723	72.5129	106.434	102.801	84.2143	226.215	225.887	167.927	102.099
331	M873T26_2	872.576	872.574	872.579	25.8373	25.7205	25.9363	13	0	4	4	3	0.0170314	0.366527	11.7088	13968.6	32412	27226.6	5.36175	6457.23	18593.5	16667.4		6.3812	14.1643	8.26071	18.0289	17136.4	4397.98	15953.6	18386.3	14796.6	53276.9	18824.2	42750.2	13855.8	25227.3	18594.4	51229.1
332	M636T20	636.421	636.421	636.422	19.8392	19.7008	19.975	3	3	0	0	0	0.017249	0.869984	943.002	301.899	81.5533	92.7032	631.268	337.378	58.1306	66.0672		1244.92	1343.73	1181.98	1.38039	617.169	569.844	0	20.5809	42.4342	60.4527	55.3214	168.005	189.254	61.3166	41.8968	78.3452
333	M475T22	475.344	475.342	475.345	21.8975	21.7053	21.9655	7	3	1	3	0	0.0172615	0.0011641	1801.56	581.177	1011.06	626.129	878.311	416.94	230.446	118.012		2584.91	2505.53	835.365	1280.45	1125.3	579.226	112.019	508.162	1244.25	1134.17	718.222	947.596	533.342	537.285	783.215	650.673
334	M535T9_1	534.737	534.736	534.738	9.20772	9.19993	9.23085	8	0	4	3	1	0.0177083	0.857255	602.281	820.483	968.97	709.193	164.035	163.244	123.48	99.4639		807.187	499.426	444.134	658.376	723.169	777.331	719.327	1062.1	1004.08	1128.7	874.092	869.003	730.832	795.239	565.883	744.82
335	M114T8_1	114.092	114.091	114.092	8.32548	8.30813	8.3296	14	3	4	3	4	0.0181908	0.859305	158.884	232.458	263.605	277.701	19.2027	67.9744	45.6046	44.5933		150.963	138.832	161.683	184.055	204.113	211.366	181.707	332.646	217.866	326.289	261.233	249.033	290.444	237.546	247.73	335.083
336	M618T24	617.512	617.511	617.513	24.445	24.393	24.5902	6	4	0	0	0	0.0182245	0.868984	1346.21	1009.17	641.673	943.39	500.201	91.6945	70.516	77.1841		1916.1	951.344	901.915	1615.49	1095.01	946.674	914.809	1080.2	591.609	594.941	637.429	742.714	1000.96	1010.76	914.192	847.647
337	M662T18	662.438	662.437	662.439	18.316	18.1962	18.3907	7	3	0	0	4	0.0182562	0.869482	1422.49	102.391	467.961	1223.36	993.799	196.236	318.65	352.398		1953.33	2281.04	1427.35	28.22	4.24644	396.712	0.72785	7.87836	9.77736	552.087	748.916	561.062	834.747	1436.43	1594.61	1027.64
338	M573T20_1	573.486	573.483	573.488	20.1942	19.8955	20.5372	12	0	2	1	3	0.0183241	0.852998	76.9003	288.248	278.61	423.603	43.8893	118.651	118.086	189.805		77.9062	72.2012	132.361	25.133	223.433	466.047	227.412	236.099	170.298	213.74	439.015	291.385	348.33	703.048	363.223	279.809
339	M787T23	786.588	786.586	786.593	22.7535	22.7497	22.9063	5	0	1	1	3	0.0183348	0.748714	48.7648	540.52	430.694	540.725	21.0679	396.274	95.5377	97.5389		48.4474	38.7038	29.7012	78.2067	305.084	339.544	384.525	1132.92	336.952	374.009	460.81	551.004	399.105	567.079	574.406	622.311
340	M928T9	927.66	927.658	927.663	9.24772	9.235	9.26557	15	4	4	3	4	0.0183797	0.859425	954.081	969.489	820.329	1118.66	154.226	41.4573	60.9318	137.679		1060.22	983.32	728.162	1044.62	923	1012.25	947.276	995.431	776.451	907.909	815.621	781.336	1317.36	1028.22	1023.64	1105.43
341	M806T19	805.541	805.538	805.542	19.3427	19.1517	19.5238	7	3	0	0	3	0.0187176	0.000124399	1221	308.628	407.09	1275.12	823.552	346.479	212.973	150.327		2074.55	1365.84	1349.01	94.5894	405.538	757.301	53.3602	18.3125	95.5307	553.764	533.671	445.395	1067.45	1425.84	1316.4	1290.78
342	M583T17_2	583.412	583.412	583.414	17.0063	16.9475	17.0278	4	0	1	0	3	0.0188222	9.94983e-06	127.636	96.8393	174.265	300.096	75.4864	127.821	40.2599	49.1758		159.479	169.116	167.367	14.5811	75.8941	283.384	8.3234	19.7555	144.301	167.956	232.819	151.985	250.121	322.525	357.885	269.853
343	M80T18_1	80.0513	80.051	80.0518	17.9373	17.7115	18.1755	12	2	1	2	1	0.0189831	0.8699	797.401	758.393	1168.31	1012.2	163.64	111.406	225.657	174.005		839.39	897.746	897.075	555.394	730.948	830.604	859.024	612.998	1342.92	863.01	1132.34	1334.96	781.855	1158.05	1134.86	974.026
344	M803T21_2	802.547	802.542	802.549	21.055	20.9437	21.0615	3	3	0	0	0	0.0191248	0.288217	2666.34	512.107	428.829	508.867	1878.21	428.867	280.464	342.972		540.886	1931.04	3250.28	4943.15	22.3884	875.693	868.267	282.08	530.381	26.0252	674.429	484.48	22.7672	818.494	647.876	546.329
345	M940T15_1	939.6	939.597	939.603	15.0447	14.8147	15.2425	15	3	1	4	3	0.0195535	0.698226	450.455	195.004	1040.44	508.505	202.644	248.211	546.396	121.175		510.406	467.82	170.645	652.949	183.065	25.956	549.815	21.1794	444.01	747.684	1313.48	1656.61	514.951	397.996	445.684	675.387
346	M759T25	758.566	758.565	758.569	25.061	24.8017	25.1055	8	0	2	1	4	0.0203183	0.742943	3.83548	316.118	232.751	681.971	4.40381	191.514	50.5336	475.241		0	0.257406	8.80454	6.27996	229.032	454.979	87.9605	492.501	274.544	159.967	239.984	256.51	238.272	343.923	1247.27	898.417
347	M785T26_4	784.582	784.579	784.586	25.5525	25.3305	25.8057	21	0	3	3	4	0.0203834	0.794245	6.08556	678.487	426.198	1142.07	4.70684	489.147	101.59	711.024		3.77221	6.93682	1.3706	12.2626	1208.24	718.804	23.9639	762.939	407.001	290.099	501.397	506.294	627.959	725.554	1039.13	2175.64
348	M618T20	618.411	618.411	618.412	19.8392	19.7008	19.975	3	3	0	0	0	0.0204073	0.8694	745.009	247.311	81.3101	111.065	491.214	264.076	51.7115	57.1317		996.512	1084.01	880.662	18.8559	490.234	461.222	12.1587	25.6303	56.5869	37.5338	75.8828	155.237	193.354	82.1258	64.8957	103.883
349	M576T19_1	575.501	575.499	575.503	18.9415	18.7363	19.1223	16	0	3	3	4	0.0205108	3.58674e-05	33.7628	784	559.302	874.458	28.3612	480.663	91.1552	485.353		8.60227	9.87875	60.1406	56.4295	528.415	1499.35	626.139	482.098	595.468	457.413	666.591	517.738	745.504	1574.1	726.449	451.776
350	M573T19	573.486	573.483	573.488	18.7663	18.3198	18.999	9	0	2	1	3	0.0205597	0.77584	19.1819	359.032	216.516	263.095	23.7959	230.544	66.0033	102.752		0.650719	5.72405	16.9751	53.3777	151.649	321.008	275.72	687.752	123.66	238.06	279.006	225.339	157.99	343.271	358.89	192.228
351	M94T25_2	94.0662	94.0657	94.0665	25.4715	25.4495	25.531	5	0	3	1	1	0.0206015	2.34597e-06	494.369	665.036	297.046	498.756	63.7603	245.262	48.1225	97.3274		407.593	489.678	555.287	524.915	465.828	440.182	864.768	889.367	238.19	324.883	279.184	345.927	612.98	402.177	544.191	435.678
352	M80T26_1	80.0515	80.0511	80.0518	26.1123	25.9203	26.1542	17	4	4	4	4	0.020719	0.870049	1481.15	2022.64	2261.52	2423.04	554.413	126.779	280.2	409.255		1062.61	1276.34	1287.48	2298.15	2061.02	2112.39	2082.04	1835.12	2644.45	2297.13	2057.59	2046.92	2466.66	2394.59	1915.64	2915.28
353	M497T9_2	497.376	497.375	497.379	9.09699	9.08973	9.12993	12	1	3	4	4	0.0208392	0.845711	791.278	1236.16	1363.06	1153.21	163.642	370.409	131.244	147.202		1006.24	740.999	613.964	803.912	1086.92	1088.33	982.609	1786.79	1478.46	1439.42	1351.27	1183.09	1245.31	1204.23	933.873	1229.44
354	M80T9_1	80.051	80.0509	80.0511	8.94102	8.9139	8.94768	4	1	1	2	0	0.0210616	0.870141	95.0934	143.361	188.875	165.104	10.6608	24.0515	62.8109	27.4153		90.8665	95.6373	109.505	84.3647	134.962	122.867	178.148	137.467	148.099	155.244	170.071	282.086	204.185	158.801	140.039	157.39
355	M956T26	955.573	955.573	955.573	26.0488	26.0457	26.052	2	0	0	2	0	0.0211105	0.870081	506.432	162.541	805.845	349.01	246.43	202.742	383.155	46.7955		703.557	440.119	696.341	185.711	31.6492	121.479	36.7279	460.309	454.562	866.758	1319.24	582.82	385.438	287.386	337.864	385.351
356	M786T24_4	785.586	785.585	785.589	24.1185	24.0767	24.2732	11	0	3	1	3	0.0215601	0.859731	8.0748	832.177	905.983	988.718	5.07747	783.905	219.36	205.418		5.5356	2.41233	10.5636	13.7877	1819.16	412.005	32.9207	1064.62	1061.56	604.999	881.245	1076.13	737.057	911.345	1192.85	1113.62
357	M935T17_2	934.644	934.643	934.646	17.0227	17.021	17.0247	3	3	0	0	0	0.0216563	0.151079	1076.19	219.591	356.201	524.895	642.73	190.37	151.443	99.1065		1154.75	1537.84	1467.19	144.992	500.85	154.197	79.7223	143.594	309.357	380.185	548.978	186.283	407.252	612.401	601.262	478.665
358	M573T20_2	573.486	573.485	573.487	19.525	19.4355	19.749	10	0	2	3	3	0.0217219	0.333839	38.4229	367.725	315.78	463.963	39.64	118.396	149.122	275.8		3.49037	14.0058	44.2615	91.9338	211.372	434.81	479.893	344.824	166.803	219.436	489.158	387.725	197.704	844.59	461.031	352.526
359	M780T24	779.563	779.561	779.564	23.6575	23.5092	23.6848	7	3	1	0	0	0.0217516	0.771846	923.35	446.122	359.99	445.889	161.051	364.362	248.805	60.2302		994.385	1039.56	685.279	974.179	525.419	207.332	927.274	124.464	0.528661	574.388	430.181	434.862	462.302	357.786	493.601	469.869
360	M761T25_1	760.582	760.58	760.585	25.0557	24.809	25.1055	14	0	4	2	4	0.0228016	0.0123762	3.9983	945.242	249.758	558.04	4.86582	753.067	45.8008	60.1697		0	9.87848	6.1147	0	563.347	483.321	2069.33	664.976	224.286	258.15	206.201	310.394	593.331	521.03	623.104	494.694
361	M802T21	801.546	801.538	801.549	21.417	20.9437	21.5687	18	4	3	4	4	0.0230623	0.841557	4650.61	905.424	2052.47	1449.04	2988.82	411.726	657.165	200.201		8398.79	1999.47	5702.09	2502.08	1266.49	1009.07	312.882	1033.25	2915.47	1462.55	2203.6	1628.24	1528.66	1464.55	1635.08	1167.88
362	M576T21	575.501	575.498	575.502	20.7788	20.699	20.893	6	0	2	1	3	0.0241996	0.0055939	48.5048	448.799	447.607	867.706	47.5214	226.312	114.846	573.679		25.8156	5.99256	46.9944	115.217	488.044	752.559	254.781	299.81	444.308	598.399	428.372	319.35	1640.31	692.908	869.766	267.838
363	M759T17_2	758.566	758.561	758.57	17.3642	17.2553	17.5675	12	0	2	3	3	0.0252673	0.558548	77.6896	641.01	1745.6	971.733	149.143	174.237	1268.13	286.157		2.24718	3.32521	3.78461	301.402	823.034	611.134	715.728	414.146	1056.31	3256.14	2265.14	404.803	1397.55	811.294	880.17	797.917
364	M785T16_2	784.58	784.573	784.585	16.1687	16.0266	16.3069	17	0	4	3	4	0.0255833	0.72713	112.986	2042.37	1418.76	896.312	223.339	1264.74	837.646	237.525		0.789064	0	3.16785	447.988	2660.02	1021.34	3527.28	960.835	1783.77	2423.66	625.251	842.363	1165.35	970.562	852.02	597.317
365	M459T9	459.348	459.346	459.349	8.98225	8.96135	8.99983	10	1	2	4	3	0.0257919	0.00486714	868.086	1285.47	1503.11	1192.34	185.519	390.322	174.865	184.873		1128.03	740.644	728.819	874.853	1108.46	1074.92	1087.92	1870.59	1574.77	1708.98	1310.92	1417.79	1336.6	1267.69	921.397	1243.67
366	M760T23_2	759.569	759.567	759.571	23.247	23.1723	23.2835	6	0	3	1	2	0.0263872	0.867865	8.97107	391.971	566.2	419.478	4.0052	236.947	362.884	134.215		12.7307	3.51354	10.9956	8.64442	426.638	495.215	51.8512	594.181	1109.33	363.18	373.677	418.613	324.923	368.719	618.559	365.711
367	M462T8	462.349	462.348	462.351	8.30387	8.2864	8.32563	16	4	4	4	4	0.0263891	0.87014	1286.8	1993.43	2111.22	1795.69	95.2867	566.288	255.374	296.146		1244.56	1307	1186.46	1409.18	1847.93	1547.8	1756.28	2821.71	1897.7	2461.67	2137.27	1948.25	1991.48	1569.93	1516.27	2105.09
368	M928T10_2	927.66	927.659	927.662	10.3095	10.3044	10.31	3	0	3	0	0	0.0270123	0.866603	26.8269	49.9494	41.1929	49.9215	6.84181	11.4314	9.56893	12.9432		31.3533	19.6335	22.4753	33.8456	42.8201	66.984	44.0037	45.9898	36.3433	47.2597	30.2492	50.9194	64.8144	53.238	33.606	48.0276
369	M94T18_2	94.0663	94.0659	94.0665	18.235	18.1353	18.294	6	0	2	1	2	0.0270216	0.8325	851.458	690.624	1000.93	1202.62	79.061	182.813	279.689	238.055		894.968	938.188	807.017	765.658	817.424	520.213	547.818	877.039	1068.92	599.474	1249.16	1086.18	850.428	1278.64	1308.58	1372.81
370	M760T19_1	759.571	759.567	759.573	18.6263	17.8832	19.1082	49	0	3	4	4	0.0275859	0.87013	40.1063	5183.29	8267.96	6307.41	79.3208	4899.16	4472.73	1264.33		0.12352	0.196361	1.01928	159.086	5519.03	2954.55	423.067	11836.5	8920.14	14331.6	4541.92	5278.13	6413.92	5591.84	5182.48	8041.4
371	M785T26_2	784.577	784.576	784.578	25.8158	25.6908	25.893	4	0	0	2	0	0.0279049	0.859341	169.52	847.683	846.605	940.457	150.547	586.246	204.373	255.213		131.144	64.5539	391.572	90.808	784.238	1120.33	60.8768	1425.29	955.567	540.702	929.868	960.283	827.75	648.957	1232.1	1053.02
372	M760T21_2	759.571	759.569	759.573	20.7485	20.5755	20.928	13	0	3	3	4	0.0279542	0.826301	7.43946	6876.03	10635.6	8549.94	6.40305	4760.8	7323.45	1559.44		6.45134	0	7.70591	15.6006	8588.39	11355	186.199	7374.55	9406.48	21055	8113.34	3967.59	9325.56	6591.56	8102.25	10180.4
373	M565T7_2	565.154	565.153	565.156	6.81572	6.77995	6.83922	14	4	3	4	3	0.0283255	0.813375	978.714	1243.95	1414.58	1192.6	41.4058	147.742	300.367	81.1302		979.736	924.787	1025.6	984.738	1030.91	1364.2	1316.11	1264.6	1681.08	1230.61	1088.38	1658.27	1181.26	1274.01	1084.98	1230.13
374	M786T19_1	785.585	785.583	785.587	19.2533	19.2092	19.353	4	0	2	1	1	0.0283867	0.271217	40.7088	790.166	338.16	429.81	71.1357	499.321	199.589	248.455		1.87958	6.1753	7.42747	147.353	1290.08	813.56	953.114	103.908	407.961	480.069	422.154	42.4543	525.751	534.339	598.801	60.3491
375	M872T24_3	871.57	871.569	871.572	23.6577	23.5298	23.8572	5	0	1	3	1	0.028744	0.318788	0.662422	576.197	1708.27	372.317	1.32484	302.222	1385.07	137.905		0	2.64969	0	0	372.423	534.451	382.248	1015.66	347.55	733.179	2540.85	3211.51	278.853	231.717	465.306	513.393
376	M802T22	801.545	801.543	801.547	21.762	21.641	21.8535	11	1	2	4	3	0.0287932	0.660281	2507.55	276.066	663.606	464.63	1957.25	137.965	379.362	34.2863		5153.23	1743.28	2600.99	532.71	461.696	247.999	128.569	265.998	902.803	1040.34	502.126	209.155	454.818	440.017	515.25	448.436
377	M941T16_1	940.603	940.601	940.605	16.455	16.2329	16.7013	18	4	0	1	1	0.0292431	0.870005	1084.03	239.419	578.562	695.271	244.188	229.602	455.852	370.972		1180.98	780.675	1019.68	1354.81	230.441	101.666	566.092	59.477	336.504	344.129	1261.96	371.65	358.898	1147.07	848.426	426.69
378	M761T17_3	760.582	760.58	760.584	16.6149	16.3005	16.714	8	0	3	1	3	0.0294746	0.86227	0.287306	807.39	255.639	337.483	0.201501	635.336	151.076	53.3746		0.403092	0	0.298411	0.447721	376.357	392.367	1727.92	732.913	56.2784	220.798	379.386	366.093	322.098	374.184	384.858	268.792
379	M786T17_1	785.585	785.581	785.588	17.2395	17.1165	17.3378	7	0	2	1	3	0.0295829	0.866105	46.3874	744.029	456.876	444.196	89.3421	446.639	225.439	229.868		0.669088	2.54257	1.94243	180.395	901.443	1228.64	680.644	165.394	607.525	573.913	523.343	122.724	388.739	631.291	614.78	141.972
380	M510T10_2	509.886	509.884	509.887	9.93231	9.92332	9.959	10	2	3	4	1	0.0296329	0.827819	76.9373	133.278	119.761	108.581	19.3477	37.8288	16.3378	10.7179		102.303	79.0607	56.2207	70.1641	104.747	98.6839	152.798	176.882	118.999	142.327	114.019	103.698	122.044	102.785	97.6632	111.831
381	M702T20	702.469	702.466	702.47	19.852	19.5412	20.1145	11	3	0	0	4	0.0308437	0.869154	903.283	142.159	459.606	1303.38	949.494	110.916	277.557	27.7998		1726.54	1722.24	144.439	19.9176	158.389	290.85	38.0785	81.3164	47.5417	543.346	638.008	609.528	1300.86	1278.33	1342.71	1291.63
382	M759T18_3	758.563	758.558	758.567	17.7893	17.5977	17.8832	10	1	3	2	1	0.0312174	0.496408	197.339	987.879	1507.61	1573.15	391.591	380.403	1018.43	473.854		0.545718	0.417694	3.67088	784.72	1252.45	1325.84	871.527	501.703	2534.16	2229.08	702.496	564.709	2117.89	1285.86	1083.04	1805.81
383	M607T12	607.308	607.307	607.309	11.8122	11.8008	11.8141	3	0	1	2	0	0.0317594	0.870111	551.772	579.216	623.601	491.666	12.9755	13.888	73.0015	78.3379		557.294	535.058	565.511	549.226	575.428	584.578	594.773	562.084	684.889	517.625	646.938	644.951	583.912	521.858	457.778	403.115
384	M463T8	462.85	462.849	462.852	8.30354	8.2864	8.32563	8	1	1	3	3	0.0325908	0.298493	706.519	1137.51	1214.71	1048.96	41.7559	373.654	180.952	150.202		674.706	719.151	672.091	760.127	1010.83	833.076	1023.52	1682.61	1032.46	1463.26	1204.4	1158.73	1151.35	937.195	904.219	1203.09
385	M762T25	761.584	761.584	761.586	25.0623	25.0345	25.0953	7	0	3	1	3	0.033795	0.870141	4.32134	393.175	117.758	221.404	1.86096	325.21	33.0342	36.701		6.98143	3.59314	4.03257	2.67824	259.067	175.171	261.187	877.276	81.7431	127.597	103.123	158.571	172.664	218.356	234.746	259.849
386	M618T21	617.512	617.51	617.514	21.427	20.9437	21.6152	19	4	4	4	4	0.0344243	0.870038	2917.03	1252.8	2455.52	1868.94	1255.72	577.265	355.883	208.611		3812.91	2970.75	3760.21	1124.26	1784.31	1311.16	438.341	1477.41	2835.75	2522.32	2487.94	1976.07	1763.09	2035.2	2050.72	1626.73
387	M785T18_3	784.58	784.573	784.585	18.4697	18.1563	18.7875	31	1	4	3	4	0.0347663	0.864321	156.369	2032.57	1025.75	1395.18	306.612	1214.71	577.345	746.486		3.11877	3.99661	2.07463	616.285	1337.66	1601.65	3845.33	1345.63	989.579	1823.69	834.354	455.371	1242.32	1556.24	2291.74	490.422
388	M680T20	680.484	680.482	680.487	20.0507	19.6463	20.109	11	3	2	2	4	0.0351471	0.869104	1852.59	451.17	640.39	1604.66	1241.53	403.823	421.785	242.905		2267.81	2667.49	2468.63	6.45259	229.073	857.417	0	718.191	32.2849	678.504	928.417	922.354	1764.51	1835.48	1513.9	1304.76
389	M715T21	714.505	714.502	714.507	21.448	21.0732	21.8535	25	4	4	3	4	0.0353914	0.86864	7192.69	2878.92	3010.1	3656.66	2638.74	1172.02	2499.12	1449.93		9922.53	7230.03	8000.75	3617.44	2007.87	1873.29	4360.33	3274.21	21.6903	1883.44	5254.58	4880.68	5702.04	3665.13	2713.69	2545.78
390	M887T25_3	886.555	886.552	886.556	25.4862	25.3455	25.5792	7	0	3	0	1	0.0354442	0.000121114	33.689	1826.48	44.9317	726.72	26.8104	1265.01	23.5535	1127.36		0.239703	60.3429	49.4158	24.7574	1847.22	2636.36	32.871	2789.47	42.5297	75.7775	18.4105	43.0093	354.224	130.294	17.6638	2404.7
391	M547T7_1	547.144	547.143	547.145	7.21593	7.0783	7.26133	30	4	4	4	4	0.0362812	0.869975	2079.3	1879.87	2275.15	2387.63	189.299	237.072	228.845	242.913		2092.94	2168.05	1811.09	2245.14	1715.26	1657.88	2166.72	1979.62	2037.26	2587.36	2226.05	2249.93	2465.02	2605.64	2040.09	2439.77
392	M781T22_3	780.554	780.548	780.555	21.9618	21.8522	22.1247	4	2	1	0	0	0.0365962	0.870141	2138.98	185.97	46.6719	222.396	1992.44	163.323	83.786	223.02		3.44663	4510.71	2941.75	1100.02	3.20586	400.578	175.395	164.703	0	13.7616	0.92869	171.997	24.6029	521.764	84.1089	259.11
393	M575T9	575.433	575.431	575.435	8.69264	8.67177	8.70028	16	4	4	4	4	0.0371323	0.401002	1424.54	1665.82	2104.28	1757.61	280.506	306.156	353.504	167.735		1749.95	1187.06	1193.64	1567.53	1533.89	1619.3	1404.53	2105.54	1863.64	2599.12	1836.08	2118.27	1890.98	1850.87	1517.34	1771.27
394	M331T10	331.081	331.079	331.082	10.0415	10.0361	10.0461	4	0	1	1	2	0.0378357	0.841628	47.27	48.4703	56.6292	66.6013	1.34387	4.69835	8.62097	15.212		46.2072	47.7324	46.1749	48.9657	53.3986	42.9177	46.4468	51.1179	53.1744	50.8619	53.017	69.4635	89.0549	59.2883	55.718	62.3442
395	M787T20_2	787.494	787.491	787.496	20.4593	20.2863	20.6378	7	3	1	1	2	0.0380424	0.857724	2198.47	340.235	205.755	539.579	1741.21	346.96	311.424	564.904		4301.5	2415.76	2021.55	55.0725	628.719	651.906	21.5722	58.7443	672.435	51.4552	66.3787	32.7492	1077.21	977.849	55.9512	47.3107
396	M759T18_1	758.567	758.558	758.568	18.4708	18.2105	18.7205	23	1	4	4	3	0.0381527	5.65837e-07	384.066	13530.5	25930.2	12809.5	765.854	16677.2	12776.2	3013.51		0.511954	0.875081	2.03113	1532.85	6767.15	5580.38	3320.11	38454.2	26085.4	43458.7	13478.1	20698.6	8456.24	14662.6	14990.6	13128.8
397	M460T9	459.682	459.68	459.684	8.98225	8.96135	8.99983	8	0	2	3	3	0.0400797	0.870141	784.695	1095.51	1348.76	1138.08	130.337	369.095	205.393	181.931		963.399	724.908	660.496	789.976	933.554	882.163	918.115	1648.21	1336.72	1617.13	1116.83	1324.36	1263.49	1153.85	875.981	1259.01
398	M761T20_4	760.581	760.578	760.584	20.2922	20.0488	20.5372	25	0	3	4	4	0.0402895	0.821622	0.746866	14302.4	18931.6	10976.9	0.642163	13247.4	9271.93	3602.01		1.10097	0.45499	1.4315	0	15661	32536.5	4175.39	4836.68	20460	10455.7	13472.5	31338.4	8798.78	10469.5	16212.9	8426.27
399	M805T19	804.537	804.534	804.543	19.2761	18.7623	19.5238	18	3	3	4	4	0.0403796	0.839901	3357.34	905.826	1347.35	3367.48	2473.66	952.988	189.11	351.077		6145.5	3664.78	3497.32	121.746	745.718	2260.86	35.5368	581.187	1335.79	1458.25	1085.64	1509.71	2968.11	3791.7	3477.53	3232.57
400	M940T26	939.601	939.598	939.603	26.0678	26.0288	26.107	14	4	2	4	4	0.0418735	0.863247	5001.62	1144.18	8886.19	2376.73	2786.79	1526.36	6329.23	330.339		4875.83	4945.6	8503.04	1682.02	128.114	882.924	190.23	3375.47	3566.47	8980.29	17752.6	5245.39	2543.33	2355.03	1924.38	2684.17
401	M873T24_2	872.572	872.57	872.573	23.7033	23.5727	23.8145	6	0	3	2	1	0.0433694	0.845866	0	157.025	671.104	129.802	0	69.8049	610.972	43.183		0	0	0	0	129.486	151.052	92.3495	255.214	128.196	213.905	1411.96	930.354	73.3144	153.765	171.562	120.565
402	M453T10_2	453.344	453.343	453.344	10.3228	10.3134	10.3321	4	1	1	2	0	0.04346	0.856267	107.584	157.734	157.289	151.081	24.4432	42.6137	5.72102	8.67772		139.989	91.0845	86.5236	112.739	128.394	173.972	118.256	210.315	158.494	160.071	161.662	148.93	151.106	144.179	145.728	163.313
403	M872T19_2	871.572	871.569	871.575	19.135	18.9408	19.4207	19	0	4	1	4	0.0440302	0.35995	2.06825	6007.37	285.182	3115.04	1.48888	5339.36	203.714	2452.13		2.00466	4.02848	0.411	1.82888	5103.2	1961.41	13778	3186.81	0	294.717	372.566	473.444	961.4	2973.4	6580.71	1944.66
404	M94T25_3	94.0662	94.0659	94.0666	24.641	24.5448	24.7463	8	0	1	2	2	0.0441005	0.870141	324.735	505.38	321.498	569.823	52.9672	95.8274	85.6586	225.234		277.564	290.871	394.929	335.575	617.285	553.054	428.787	422.395	248.883	298.006	293.495	445.607	422.387	450.78	502.092	904.032
405	M566T7_2	566.157	566.156	566.159	6.81765	6.81093	6.82442	7	2	1	2	2	0.0445158	0.835874	223.153	359.335	449.789	256.478	18.3641	141.994	159.828	20.7347		242.743	199.483	219.745	230.643	566.317	337.163	273.083	260.775	458.269	289.736	666.038	385.113	230.37	277.712	250.388	267.441
406	M786T17_2	785.583	785.582	785.585	16.8502	16.7767	16.9277	4	0	2	1	1	0.0446685	0.679223	71.4819	619.095	561.953	464.129	141.413	334.212	316.456	189.368		0.637725	0	1.69139	283.599	842.631	473.105	941.434	219.21	885.038	702.773	515.222	144.777	606.533	533.717	531.323	184.944
407	M638T19	638.437	638.435	638.44	19.1468	18.8897	19.26	12	3	2	3	4	0.044837	0.868205	1845.33	477.049	805.469	1676.37	1279.04	530.639	104.381	95.7018		2762.87	2653.11	1963.77	1.57445	939.711	933.24	32.0813	3.16149	868.13	650.03	863.995	839.723	1548.42	1718.17	1772.58	1666.32
408	M759T20_1	758.569	758.565	758.573	19.9915	19.6355	20.2773	35	0	3	4	4	0.0450573	0.870127	77.0764	97100.7	62580.8	58423.7	149.383	77959.9	21950.2	23966.2		0.367546	3.19066	3.60707	301.14	113986	189257	684.831	84475.7	82189	80966.5	42826.1	44341.7	57893.9	41527.5	92489.6	41783.8
409	M445T9_1	444.84	444.839	444.841	9.26557	9.24557	9.47277	17	4	4	4	4	0.0455541	0.843942	2292.23	3027.98	3905.13	3531.63	738.024	628.852	1041.86	357.882		3110.44	1820.42	1535.09	2702.98	2743.01	3074.35	2414.3	3880.27	2900.14	3353.6	4078.89	5287.89	3488.66	3394.27	4038.48	3205.09
410	M935T16_2	934.645	934.644	934.645	15.9915	15.9648	16.0887	3	2	0	0	0	0.0460563	0.793942	645.761	198.41	316.589	293.557	289.225	282.973	56.1211	44.4333		992.48	519.328	322.909	748.326	127.606	29.4311	616.551	20.0515	267.549	269.255	373.705	355.845	239.765	277.36	315.948	341.156
411	M583T19	583.413	583.412	583.414	18.9792	18.8868	19.0805	3	3	0	0	0	0.0465342	9.80895e-06	162.028	112.106	25.2847	10.9577	52.1985	139.757	27.8847	2.181		137.539	121.426	150.944	238.205	17.6349	80.7847	317.792	32.2109	18.4399	3.06792	13.6433	65.9875	8.02968	11.7915	13.1899	10.8198
412	M786T20_3	785.584	785.582	785.59	19.7935	19.7398	19.7975	3	0	2	0	1	0.0473038	0.650053	25.8473	345.474	255.769	328.4	35.5904	197.967	143.503	190.403		5.86699	9.51037	8.83159	79.1801	452.459	394.891	481.114	53.4337	312.39	336.751	332.824	41.1112	397.847	513.82	337.125	64.8082
413	M759T18_4	758.57	758.568	758.571	18.0511	18.0232	18.1888	4	0	0	0	3	0.0474212	0.639364	262.31	2326.44	4756.25	11115.2	518.667	801.369	1143.76	9863.62		0.827783	2.7631	5.34332	1040.3	3523	2025.69	1918.21	1838.87	5587.7	5768.41	4339.07	3329.8	25899.8	6234.16	6623.31	5703.58
414	M941T17	940.603	940.601	940.606	16.8687	16.7248	16.929	8	3	1	1	2	0.0474554	0.867013	1960.11	388.933	882.486	1314.5	1091.49	149.773	556.484	688.264		3132.93	2235.28	1969.09	503.151	592.262	396.292	326.63	240.549	620.414	742.119	1700.01	467.403	650.45	1909.01	1907.97	790.568
415	M683T20_2	682.633	682.632	682.634	20.0928	20.072	20.2428	3	2	0	0	0	0.0479991	0.866567	912.016	54.7926	92.5882	49.8273	887.962	81.686	113.889	39.4199		0	2103.18	577.74	967.142	0	15.1612	176.123	27.8866	0	0	137.105	233.248	0	65.7754	40.7788	92.7551
416	M94T17_2	94.066	94.0659	94.0663	17.3748	17.2772	17.5177	5	0	1	2	1	0.0482498	0.821276	315.202	421.721	604.683	511.126	37.135	122.574	180.981	141.721		335.354	327.593	337.969	259.893	281.24	580.13	419.246	406.268	416.205	761.845	483.322	757.359	330.807	531.99	505.437	676.269
417	M888T25_2	887.56	887.557	887.562	24.5014	24.465	24.6895	6	0	1	2	3	0.0483717	0.646304	6.14705	373.308	2312.52	1045.64	6.71686	124.774	2008.29	781.229		0.577685	0.435132	9.77885	13.7966	441.636	510.765	301.788	239.043	5323.65	1388.95	1248.25	1289.24	685.935	2159.15	370.786	966.677
418	M760T20_2	759.571	759.569	759.573	20.2662	20.0772	20.4563	20	0	3	4	2	0.0485826	0.270546	10.9653	16959.3	25973.5	14929.1	21.9306	13542.7	18352.8	2322.41		0	0	0	43.8612	28316	27564.5	164.314	11792.2	11259	15702	24749.9	52183.3	15104.8	17575.8	15124.4	11911.3
419	M761T17_1	760.583	760.58	760.585	17.1595	17.0433	17.297	9	0	3	1	3	0.0491898	0.000848651	0.347767	501.929	424.4	476.368	0.46031	166.702	461.937	110.313		0.419957	0	0.971112	0	609.528	557.245	253.947	586.996	46.2903	253.756	1097.21	300.338	334.179	452.049	589.916	529.328
420	M935T17_4	934.643	934.643	934.646	17.4138	17.355	17.4368	3	3	0	0	0	0.0494614	0.000258724	837.575	209.066	141.122	326.864	611.097	159.341	135.479	192.353		1027.43	867.352	1455.52	0	381.174	260.376	0	194.713	80.5847	113.505	338.089	32.3103	220.567	585.604	353.44	147.847
421	M680T10_1	679.511	679.508	679.513	9.96863	9.94635	9.98097	16	4	4	4	4	0.0497438	0.870084	415.897	504.012	380.629	499.67	87.1076	57.786	64.5111	47.2776		487.265	316.28	369.411	490.632	485.234	589.662	463.749	477.403	442.19	383.181	290.981	406.164	540.106	468.043	540.161	450.368
422	M785T20_2	784.58	784.571	784.584	19.5239	19.4575	19.6123	8	0	0	3	4	0.0504979	0.840726	113.262	993.374	948.405	1147.36	225.188	575.982	534.784	575.466		0.48851	0.520544	0.994208	451.044	1381.83	903.792	1473.09	214.779	855.588	1276.02	1428.7	233.315	1195.67	1661.85	1398.93	333.01
423	M762T20_1	761.582	761.58	761.587	19.5018	19.1628	19.7207	24	0	4	4	4	0.0505358	0.354605	0.861884	3094.18	1748.78	2743.14	0.823884	2808.93	727.755	654.277		1.11235	0.445144	0	1.89004	2830.87	1196.69	7146.61	1202.56	1050.06	1419.48	1781.22	2744.36	1997.37	3306.29	3278.43	2390.46
424	M698T8	697.522	697.52	697.522	7.77416	7.7521	7.7797	4	1	3	0	0	0.0514607	0.869153	594.411	761.877	891.391	518.431	132.717	226.625	183.063	166.594		516.521	734.705	675.336	451.083	729.921	496.832	771.27	1049.49	1046.11	1042.99	796.129	680.34	667.342	517.552	286.097	602.73
425	M872T23	871.571	871.568	871.574	22.7397	22.5997	23.0028	11	0	4	0	3	0.0518316	0.31152	0.602128	11353.9	108.12	1817.93	0.32821	11672.1	78.0212	562.926		1.02472	0.292066	0.69098	0.400751	9302.23	3649.52	4034.48	28429.4	6.23392	88.6441	177.091	160.511	1634.62	2325.7	2206.41	1104.98
426	M906T9	905.68	905.677	905.682	9.25057	9.24478	9.26647	16	4	4	4	4	0.0521082	0.870129	11104.8	15972.9	15818.2	17839.3	3862.71	4288.84	1171.32	1920.28		15476.3	9573.42	6580.42	12789	15150.1	16460.8	10934.1	21346.7	15097.6	17315.3	16155.8	14704	19006.3	19437.6	15167.8	17745.4
427	M576T25_1	575.502	575.501	575.503	24.9097	24.8218	25.1062	8	3	1	0	4	0.0528873	0.538203	290.399	530.904	327.362	782.997	203.369	123.073	76.3062	421.381		9.45429	456.486	421.873	273.781	357.995	541.457	578.521	645.642	252.767	280.011	421.696	354.976	304.136	657.83	1314.45	855.57
428	M600T24_2	599.5	599.499	599.504	23.8798	23.8145	23.9315	3	0	2	0	1	0.0529671	0.0810595	121.744	185.436	197.924	331.778	18.9788	37.1938	28.3988	184.285		147.055	116.901	101.336	121.686	203.755	135.355	221.342	181.292	161.247	209.441	192.824	228.183	319.858	590.936	252.955	163.361
429	M935T17_3	934.644	934.643	934.647	17.2267	17.1668	17.249	3	3	0	0	0	0.0544903	0.853604	1324.61	279.454	372.623	614.168	942.918	242.141	240.28	232.658		1260.63	1785.48	2215.22	37.1283	608.753	240.595	25.2128	243.254	287.6	375.302	698.906	128.685	431.757	838.189	790.927	395.798
430	M887T25_2	886.554	886.551	886.557	24.5003	24.473	24.5147	7	0	1	3	3	0.0556105	0.5029	0	509.735	2340.22	3565.88	0	459.392	1741.55	3123.28		0	0	0	0	1067.19	677.139	21.5538	273.055	3958.41	1847.78	103.384	3451.32	1710.67	6350.85	131.623	6070.4
431	M786T20_2	785.586	785.583	785.587	19.5252	19.4978	19.6433	5	0	0	1	3	0.0556985	5.82052e-05	26.3677	367.088	352.044	438.082	46.1097	220.316	221.352	247.87		2.34834	4.19519	3.40415	95.5229	464.631	429.161	531.729	42.8294	321.764	445.914	580.288	60.2105	414.013	612.047	629.818	96.449
432	M785T17_2	784.579	784.574	784.585	16.9829	16.8608	17.11	20	1	4	4	4	0.0566818	0.866997	312.805	2206.21	2025.89	1474.7	623.403	1194.16	1075.66	731.641		0.824975	1.74006	0.746743	1247.91	3658.01	1507.06	2666.04	993.737	2849.73	2970.19	1552.67	730.969	2534.76	1085.99	1368.93	909.115
433	M785T18_1	784.578	784.574	784.585	17.5157	17.3928	17.636	16	1	3	3	4	0.0575732	0.592529	275.694	2261.81	2414.19	1789.42	546.656	832.27	1545.75	1113.52		2.7006	3.65568	0.742362	1095.68	2650.45	2136.17	3098.98	1161.66	4350.54	2813.44	1761.96	730.805	3335.8	1795.14	1262.36	764.385
434	M873T25_1	872.574	872.571	872.577	24.9169	24.389	25.2277	32	0	4	4	4	0.0592527	1.49126e-06	2.21998	796.609	34866.6	1283.78	1.89872	131.962	37838	526.277		0.382437	1.80283	4.88404	1.81062	820.161	627.284	790.784	948.209	88585.9	15647.2	32530.6	2702.57	759.411	913.006	1825.77	1636.92
435	M786T21_3	786.489	786.487	786.493	20.5895	20.2863	20.6432	14	3	3	4	4	0.0598188	0.851799	5035.29	1232.37	1547.93	2420.31	3696.85	824.577	104.448	539.512		8713.21	6505.24	4917.18	5.54179	1739.93	1664.75	2.9747	1521.84	1696.32	1518.79	1525.37	1451.24	3026.29	2606	2305.67	1743.27
436	M759T22_2	758.567	758.565	758.57	22.3863	22.2485	22.4002	11	0	3	4	4	0.0598663	0.870139	11.8645	1163.02	4399.01	1399.85	15.6813	711.299	4088.22	109.135		0.313825	0	13.8409	33.3033	1615.97	1499.34	102.014	1434.74	2574.19	2492.48	10519.9	2009.44	1388.95	1289.59	1550.2	1370.67
437	M717T23_1	716.521	716.519	716.523	22.691	22.512	23.0305	17	3	2	1	3	0.0614979	0.852964	4405.63	1272.41	786.823	1485.26	3268.5	843.709	860.759	1103.03		37.9536	3779.12	7136.46	6668.97	50.7514	1399.27	1702.08	1937.52	53.2954	31.1153	1579.65	1483.23	49.8012	1188.8	2381.52	2320.91
438	M888T25_3	887.561	887.557	887.564	25.3237	25.2623	25.5802	5	0	2	0	2	0.0615231	0.000108976	70.1154	2067.51	253.384	594.175	21.5163	2019.92	35.1323	113.091		58.6186	66.6998	101.382	53.7618	5061.59	1303.74	631.997	1272.7	204.707	273.432	283.848	251.548	560.24	588.016	479.359	749.084
439	M786T18_2	785.585	785.582	785.589	17.9035	17.8015	18.0642	6	0	2	1	3	0.0617883	1.18304e-06	57.7608	818.669	545.94	924.794	107.74	440.739	285.925	677.682		1.85882	4.02709	5.80454	219.353	740.048	1223.24	1079.82	231.564	511.083	704.841	808.802	159.032	589.286	1736.29	1183.48	190.118
440	M786T18_3	785.585	785.582	785.587	18.3375	18.1563	18.5088	7	0	2	1	3	0.0623306	0.685748	44.5464	574.232	381.271	422.026	86.1773	370.919	199.582	254.209		0.855459	1.61061	1.909	173.811	540.072	1003.32	650.155	103.384	472.182	495.131	475.488	82.2837	599.452	333.642	651.924	103.088
441	M576T9	575.934	575.932	575.937	8.69264	8.67177	8.71722	14	4	4	2	4	0.0628126	0.0671845	1061.85	1471.28	2081.49	1608.01	137.738	559.712	574.561	473.687		1203.45	981.01	912.134	1150.82	1270.38	1295.1	1028.4	2291.22	1351.33	2665.85	1925.14	2383.64	2291.22	1520.63	1207.12	1413.05
442	M94T15_2	94.0664	94.0662	94.0667	14.9735	14.7928	15.1183	6	0	2	2	0	0.0632488	0.870141	520.551	564.882	726.758	693.08	46.4148	121.261	180.314	10.7847		536.834	537.429	555.755	452.187	637.919	462.142	461.874	697.594	645.764	580.521	692.426	988.32	682.724	692.038	708.15	689.407
443	M785T18_2	784.578	784.573	784.586	17.8666	17.6525	18.0643	24	1	4	4	4	0.0642517	0.683068	266.72	2849.39	2392.83	3484.79	527.997	1900.44	768.961	2317.87		1.9262	0.740505	5.50436	1058.71	2222.73	3311.3	5191.78	671.741	2702.13	1641.32	3326.57	1901.3	5633.82	5072.07	2616.58	616.701
444	M632T9_1	631.974	631.973	631.977	8.84918	8.82867	8.86943	14	3	3	4	4	0.0665318	0.844011	1285.45	1606.59	1598.43	1701.77	245.59	293.142	94.8255	116.289		1633.33	1156.54	1077.66	1274.26	1682.26	1379.99	1374.37	1989.73	1606.21	1691.45	1466.84	1629.21	1796.26	1612.99	1589.95	1807.86
445	M583T20_1	583.413	583.412	583.413	19.7586	19.6012	19.9228	8	3	0	0	0	0.0665513	0.00131603	368.693	131.615	130.895	164.003	232.526	92.8598	47.3849	46.8719		507.357	356.722	564.97	45.7228	212.041	205.046	21.7304	87.6415	112.231	72.8223	175.221	163.305	227.07	171.428	122.681	134.833
446	M576T19_2	575.501	575.499	575.503	18.5618	18.4302	18.668	10	0	3	2	3	0.0666538	0.185541	43.9043	940.432	763.115	931.518	36.2832	785.262	454.617	323.309		11.7775	13.2784	77.5612	73.0001	656.157	2110.02	565.863	429.688	447.538	644.658	1434.12	526.142	1271.85	1027.31	929.652	497.261
447	M935T26	934.643	934.641	934.645	26.0702	26.0503	26.09	4	2	0	2	0	0.0668964	0.837726	541.014	142.739	915.581	347.176	322.851	207.566	631.53	105.225		859.854	387.865	753.005	163.332	20.7436	85.5131	14.3665	450.332	475.812	799.707	1839.66	547.146	278.274	285.305	322.868	502.259
448	M785T20_3	784.579	784.573	784.584	19.7722	19.6965	19.83	6	0	1	3	2	0.0678949	0.000222609	119.811	1059.39	937.458	992.081	230.519	577.192	621.763	484.768		0.523694	6.23249	6.92594	465.563	1212.54	1154.99	1619.09	250.936	1712.18	961.47	884.516	191.671	1286.15	1375.44	1001.3	305.439
449	M940T17_1	939.6	939.597	939.603	16.8891	16.7357	17.0337	20	4	4	4	4	0.0697581	0.742978	5001.3	1201.54	2206.61	2740.82	3037.29	519.297	1421.9	1424.3		7504.39	5005.42	6769.85	725.526	1198.17	915.975	1931.54	760.465	1933.28	1511.41	4278.07	1103.69	1517.46	3841.84	4099.97	1504.01
450	M496T16_2	496.338	496.337	496.34	16.022	15.7797	16.0681	9	4	2	2	1	0.0703152	0.00630207	444.427	1084.6	74.452	87.8182	783.07	750.982	10.1435	16.7488		52.0279	53.7662	52.8831	1619.03	1218.11	79.159	1896.77	1144.36	72.033	61.947	77.726	86.1022	97.9055	78.8162	105.417	69.1345
451	M761T20_2	760.579	760.577	760.585	19.8422	19.6948	19.9295	15	0	4	3	4	0.0707158	0.0150242	10.5806	13681	8742.72	13591.7	7.29513	12155.9	3299.16	7676.31		3.43621	16.1776	5.18627	17.5225	12047.3	5507.94	31346.5	5822.09	9317.38	6415.57	13180.7	6057.24	21675.3	18613.4	7451.51	6626.53
452	M397T9_5	397.304	397.303	397.306	9.02585	9.00613	9.26647	19	4	4	4	4	0.0714494	0.52164	17639.7	22388.7	26069.8	33981.3	5573.64	5731.74	7409.81	11536.6		14370.5	12954	17814.9	25419.3	16530.8	21836.9	20935.6	30251.7	35260.4	21362.6	18927	28729.1	30137.6	41519.7	19468	44800
453	M941T26	940.604	940.602	940.606	26.0663	26.0288	26.107	13	4	1	4	4	0.0717707	0.868285	3230.39	505.627	4105.76	1140.66	2163.84	659.735	3194.16	136.662		4034.04	2287.33	5800.26	799.937	57.3802	396.126	99.9238	1469.08	1477.37	4099.78	8603.31	2242.56	1214.48	1106.94	964.67	1276.56
454	M340T8	340.26	340.258	340.261	8.32544	8.07175	8.3296	8	0	2	2	3	0.0719644	0.868396	73.6462	103.001	102.025	115.982	9.41795	23.2752	20.3262	25.4534		71.7972	64.1974	71.8931	86.6969	112.355	85.2265	82.8559	131.566	81.8152	116.089	122.625	87.5722	127.259	91.8706	98.3916	146.407
455	M786T20_1	785.585	785.581	785.588	20.1277	19.9885	20.4665	10	0	2	1	3	0.0730144	0.0427681	39.2987	641.409	445.978	606.381	60.8946	447.039	242.377	380.531		3.13993	15.5196	8.2132	130.322	701.156	1208.15	526.316	130.018	361.601	674.032	605.213	143.065	1101.07	639.195	499.918	185.335
456	M785T16_3	784.579	784.574	784.584	15.5195	15.2589	15.6348	15	0	3	4	4	0.0735645	0.298144	46.8167	1098.71	804.829	744.312	89.6347	777.339	320.345	590.933		1.24216	2.55424	2.20432	181.266	2100.41	637.046	1303.25	354.139	855.871	1143.32	849.657	370.466	1629.8	427.235	433.244	486.972
457	M568T23_1	568.426	568.424	568.428	23.2883	23.05	23.4885	48	4	4	4	4	0.0746298	0.862026	235.839	234.582	206.23	276.266	15.624	51.768	37.772	11.1028		221.034	226.191	240.281	255.847	305.19	211.504	184.434	237.198	201.37	171.095	192.894	259.561	273.223	276.182	291.164	264.494
458	M445T9_2	445.342	445.34	445.343	9.25023	9.24557	9.26568	6	1	1	1	3	0.0746476	0.870141	644.266	891.174	1039.51	961.409	225.295	205.588	239.194	85.8745		888.219	499.109	412.099	777.638	755.714	917.279	720.253	1171.45	786.425	886.07	1269.31	1216.25	1076.8	950.97	868.992	948.869
459	M785T15	784.58	784.578	784.583	15.1038	14.8636	15.1475	7	0	1	3	2	0.0749287	0.852708	13.4998	470.015	544.339	470.142	26.2298	244.835	420.12	286.816		0.197892	0.196037	0.762986	52.8424	675.638	371.892	663.393	169.137	684.166	1076.85	194.55	221.795	894.667	264.945	374.784	346.172
460	M453T7	453.208	453.208	453.208	6.98665	6.9825	6.9908	2	0	0	0	2	0.0763434	0.860412	114.55	283.185	499.993	812.093	28.9215	146.743	98.1072	679.287		102.189	88.2601	112.448	155.305	224.471	174.334	234.178	499.756	430.674	594.033	574.006	401.259	355.619	363.128	1796.06	733.569
461	M761T10_2	761.238	761.235	761.24	9.70472	9.68037	9.71732	9	2	2	3	2	0.0768296	0.867265	62.0055	84.7627	98.4695	77.6357	19.5294	27.9207	6.96234	6.93256		60.1307	90.0147	51.6462	46.2304	72.6273	64.838	75.4896	126.096	97.3014	98.8931	107.315	90.3682	78.3888	87.1626	72.575	72.4164
462	M80T23_1	80.0515	80.0513	80.0518	23.1193	22.9572	23.2302	13	2	3	2	2	0.0786185	0.870141	694.866	901.215	1517.74	1275.91	177.373	117.85	838.666	54.9251		472.542	683.721	905.348	717.852	765.904	891.965	893.427	1053.56	947.24	1285.04	1080.34	2758.36	1274.29	1213.71	1347.46	1268.17
463	M94T25_1	94.066	94.0657	94.0666	25.2175	25.0393	25.3673	11	0	2	2	3	0.0795147	0.290935	485.021	688.087	461.999	933.793	45.0861	81.7005	232.121	451.558		447.009	456.167	546.608	490.301	621.214	806.951	656.066	668.116	440.901	243.38	376.104	787.611	764.536	1594.04	803.618	572.976
464	M510T9_1	509.886	509.885	509.888	9.45112	9.44162	9.46357	16	4	4	4	4	0.0796363	0.863302	9996.57	15006.2	15024.1	15486.1	3016.68	4568.04	2008.3	1843.05		13308.9	8835.12	6404.45	11437.8	13240.6	15492.8	10240.6	21050.7	15500.2	17425.5	14577	12593.8	16311.8	17019.9	12827.7	15784.8
465	M341T9_3	341.262	341.261	341.262	8.71965	8.71523	8.73767	3	1	2	0	0	0.0799362	0.870117	673.24	924.883	850.704	1022.71	164.259	219.435	90.3807	194.301		828.2	508.321	556.393	800.045	696.645	1012.25	801.919	1188.72	826.213	974.819	842.961	758.825	1180.89	980.646	764.998	1164.31
466	M873T20_2	872.574	872.57	872.578	19.6988	19.5458	19.8478	13	0	3	1	4	0.0805589	0.559338	0.446406	7041.97	310.517	7678.63	0.553292	6752.17	235.191	7157.05		0.64656	0	1.13907	0	4794.58	2164.09	17029	4180.19	0	289.264	392.627	560.177	6293.95	1504.61	4936.19	17979.8
467	M566T11	566.428	566.426	566.429	10.5506	10.5318	10.5725	5	1	2	1	1	0.0806101	0.866453	73.3059	107.421	104.054	104.292	19.0907	31.2888	5.33397	7.96662		89.6681	57.0348	56.5138	90.0068	90.4317	105.452	81.7945	152.005	103.737	105.566	97.044	109.87	113.106	101.108	94.8924	108.063
468	M759T24_2	758.567	758.565	758.569	23.5281	23.4203	23.63	12	0	3	4	4	0.0808866	0.636444	17.4856	1719.85	1909.33	1419.01	17.6198	1359.2	1460.88	339.002		4.18959	6.17987	17.0557	42.5172	1799.05	3455.53	150.387	1474.42	1377.23	914.553	4080.63	1264.91	922.196	1530.41	1686.76	1536.67
469	M717T23_2	716.522	716.521	716.522	23.209	23.2018	23.2245	3	3	0	0	0	0.0812578	0.870012	687.516	340.231	135.344	239.423	483.767	214.702	137.049	149.391		9.15036	1154.05	763.279	823.58	22.0604	477.582	461.021	400.26	15.6072	24.464	211.134	290.172	15.7085	314.443	324.293	303.248
470	M576T25_2	575.501	575.499	575.503	25.34	25.2685	25.4402	4	0	0	2	2	0.0835436	0.201762	58.6718	240.424	177.343	516.587	38.5894	12.4042	28.3216	459.184		4.01274	94.3554	71.7972	64.5221	258.049	232.549	240.1	231	203.307	147.443	158.934	199.688	1199.42	355.317	301.964	209.645
471	M94T15_1	94.0662	94.066	94.0666	15.3882	15.2589	15.6125	7	0	2	2	2	0.0857202	0.869898	415.428	636.985	518.429	637.963	25.903	182.948	70.4111	162.907		389.807	411.293	409.131	451.48	480.083	798.834	791.967	477.054	430.921	506.953	534.87	600.974	557.274	882.206	562.335	550.038
472	M779T20	778.537	778.533	778.539	20.3515	20.0213	20.7078	21	4	3	3	4	0.0862617	6.82769e-06	11472.3	3591.64	3569.2	7841.77	7717.97	2228.83	2692.34	3391.57		15351	17764.7	12400.7	372.752	5515.88	4393.64	379.072	4077.96	28.8605	6480.94	3365.71	4401.28	12545	8101.7	5314.47	5405.96
473	M786T19_2	785.585	785.585	785.587	18.9761	18.8572	19.0657	4	0	1	0	3	0.0867706	0.774596	36.6016	463.433	310.661	501.312	67.294	221.627	190.227	408.071		1.0681	3.51839	4.29839	137.522	548.693	596.236	576.522	132.283	361.673	423.714	428.274	28.9827	350.335	521.116	1050.52	83.2769
474	M632T9_2	632.476	632.474	632.479	8.84158	8.82867	8.86943	8	1	2	3	2	0.0873208	0.867179	1024.26	1305.08	1225.62	1319.38	137.628	275.868	62.1938	88.2905		1168.01	898.596	914.71	1115.73	1334.26	1127.73	1075	1683.32	1200.63	1318.58	1187.85	1195.43	1399.82	1317.3	1197.01	1363.39
475	M331T11	331.081	331.081	331.082	11.2516	11.2351	11.4756	11	3	4	1	2	0.087363	0.870138	781.715	851.464	619.946	824.599	112.842	67.0007	135.781	162.642		681.961	932.557	710.394	801.949	807.386	917.136	899.737	781.597	645.413	451.123	602.504	780.743	1062.62	790.945	703.883	740.946
476	M573T18	573.486	573.484	573.488	17.6837	17.6583	17.7402	4	0	0	1	3	0.0900335	0.03081	15.2954	384.362	396.172	529.725	12.2524	260.225	136.215	445.992		2.32633	9.48479	18.6824	30.688	207.743	767.956	322.069	239.68	312.716	303.055	594.999	373.917	135.307	512.143	1157.61	313.836
477	M549T12	549.305	549.304	549.306	11.8114	11.8008	11.8224	10	2	3	4	1	0.0924484	0.85802	879.728	908.169	1058.34	835.281	46.1067	45.4538	166.271	153.617		853.829	902.343	830.43	932.311	933.537	880.283	860.572	958.284	1133.09	820.75	1077.96	1201.58	1032.03	823.209	829.212	656.672
478	M94T20_3	94.066	94.0659	94.0662	20.4406	20.4198	20.4645	4	0	1	2	1	0.0927069	0.839499	1059.1	1651.32	1352.32	1152.35	74.4571	475.103	174.846	381.163		1130.92	996.496	993.204	1115.77	1337.62	1453.34	2359.19	1455.14	1611.84	1240.43	1256.81	1300.17	1517.25	1323.17	1139.47	629.516
479	M781T19	780.548	780.547	780.551	19.1717	18.999	19.2518	4	0	3	1	0	0.0935598	0.00010897	115.382	915.644	287.84	351.13	136.824	825.264	116.971	49.6035		4.23573	6.35224	163.489	287.45	1657.78	318.619	92.9393	1593.24	455.905	197.76	277.528	220.166	302.56	320.891	412.925	368.146
480	M114T9_4	114.092	114.091	114.092	9.25832	9.24478	9.26663	13	2	3	4	4	0.0936323	8.84443e-05	462.264	790.502	514.016	595.602	128.113	326.019	23.9375	22.0526		532.46	348.086	361.155	607.355	548.808	591.873	1259.71	761.613	527.656	537.574	507.377	483.456	623.176	601.676	571.861	585.697
481	M618T22	617.511	617.509	617.514	21.7397	21.6703	21.8225	9	1	1	3	4	0.0937658	0.870139	1006.97	381.511	650.358	622.117	584.707	147.585	172.925	50.9165		1631.38	854.222	1271.72	270.541	582.129	382.547	231.885	329.483	710.331	866.202	539.716	485.184	693.669	589.216	623.142	582.441
482	M453T9_2	453.344	453.343	453.345	9.2698	9.24557	9.47778	29	4	4	4	4	0.0939392	0.870117	25174.1	34095.4	34225.7	35724.2	8340.26	6880.87	3727.39	2701.19		34176.6	19859.3	16526.2	30134.1	30047.4	33264.7	29016.1	44053.5	36723.1	38100.7	31288.8	30790.2	39078.2	36020.6	32504.4	35293.8
483	M757T17_2	756.552	756.551	756.554	16.8837	16.8625	16.9277	5	0	0	3	2	0.0944274	2.7241e-06	110.515	513.476	3096.95	1565.07	122.37	424.26	2712.63	1753.3		47.247	54.2383	46.5791	293.996	928.26	35.3664	283.079	807.2	4691.67	5959.61	30.6883	1705.84	2946.76	60.8588	38.4062	3214.24
484	M521T16	521.341	521.341	521.342	15.6759	15.6581	15.6807	3	0	0	2	1	0.0945441	0.868121	261.611	276.086	492.27	556.237	174.012	213.007	110.137	215.923		323.493	374.398	346.084	2.46847	388.901	490.793	3.57381	221.076	547.49	335.863	499.51	586.216	452.284	566.753	852.542	353.371
485	M886T25_2	885.551	885.549	885.554	24.5083	24.473	24.6765	7	0	1	3	3	0.0957738	0.302915	2.06586	1749.41	5447.12	6573.07	1.23768	1673.31	4844.68	5564.04		2.9297	1.77582	0.437211	3.12072	2643.58	3626.64	20.1538	707.28	11672.1	3479.17	258.534	6378.63	4077.99	9050.48	237.119	12926.7
486	M888T25_1	887.56	887.557	887.564	25.0221	24.8433	25.1173	8	0	1	2	3	0.0974724	0.000179318	4.79671	2320.17	831.058	2988.28	3.42111	1524.66	673.048	2912.11		1.04458	7.12792	8.20803	2.8063	2188.06	4514.22	1198.03	1380.36	366.63	819.774	351.275	1786.55	2002.88	7325.86	1176.17	1448.2
487	M566T10_2	566.428	566.426	566.429	10.2438	10.2322	10.266	16	4	4	4	4	0.0976497	0.870107	338.765	471.411	466.061	469.044	63.9966	128.673	58.5044	40.5409		407.882	307.771	265.748	373.658	357.078	498.889	388.206	641.471	393.925	531.633	488.623	450.063	493.845	444.344	425.95	512.037
488	M940T16_1	939.6	939.597	939.603	16.4233	16.175	16.714	40	4	4	4	4	0.0987607	0.758822	2487.3	874.041	1454.75	1701.27	391.217	819.572	1067.4	876.06		2933.07	2538.95	2497.48	1979.69	653.486	469.571	2083.08	290.024	842.425	805.789	3041.04	1129.74	1019.87	2483.72	2432.02	869.456
489	M793T10_2	792.595	792.593	792.596	10.1665	10.1558	10.1776	12	3	2	3	4	0.0998119	0.869591	334.034	354.976	269.948	344.668	52.3426	51.225	21.2248	56.3289		342.215	274.736	318.789	400.394	316.845	410.738	306.454	385.867	255.311	297.952	274.747	251.783	419.982	346.137	285.102	327.453
490	M619T22	618.515	618.513	618.516	21.7134	21.7057	21.7212	2	2	0	0	0	0.100778	0.870122	410.003	206.564	264.842	354.599	169.034	69.2112	77.7511	106.692		572.913	367.751	507.967	191.38	294.1	184.401	128.711	219.042	296.426	353.954	235.424	173.563	365.983	501.05	283.283	268.078
491	M535T9_2	535.071	535.07	535.072	9.20346	9.19993	9.23085	8	0	3	3	2	0.100894	0.869359	656.112	918.374	1031.78	857.281	158.97	312.553	153.693	79.0563		825.508	636.465	447.97	714.505	766.172	809.063	714.647	1383.61	1038.15	1246.86	925.873	916.242	866.163	872.344	750.027	940.59
492	M274T12	274.274	274.274	274.275	12.3384	12.3118	12.5438	16	4	4	4	2	0.104539	0.528878	2121.61	2118.49	1971.67	1156.02	332.681	248.38	744.852	783.973		2317.66	1942.28	2474.7	1751.8	1904.28	2265.87	2391.95	1911.86	1266.91	1979.04	1640.49	3000.26	48.5127	1628.66	1163.32	1783.57
493	M785T26_1	784.558	784.556	784.56	26.013	26.0027	26.0233	2	2	0	0	0	0.107261	0.857906	602.999	1911.06	1463.28	1256.38	232.956	1081.72	737.351	330.874		550.042	719.461	302.525	839.967	2646.7	2516.28	317.608	2163.66	2367.76	1108.64	1706.06	670.648	1293.57	777.496	1486.53	1467.92
494	M786T19_3	785.586	785.581	785.588	18.6768	18.668	18.7875	3	0	2	0	1	0.10795	0.454582	40.373	561.822	396.586	389.67	73.5417	454.913	232.749	199.996		2.12305	3.38417	5.31688	150.668	397.523	1181.73	563.972	104.058	439.889	595.322	489.87	61.2614	466.497	407.443	576.147	108.594
495	M510T9_3	509.889	509.889	509.891	8.85083	8.6976	8.86157	7	1	2	2	1	0.108203	0.800743	138.022	232.731	250.951	205.784	30.9791	88.3454	77.5786	28.9518		172.05	108.616	115.145	156.276	198.122	172.588	196.11	364.103	365.494	230.066	196.601	211.644	212.485	190.679	176.773	243.2
496	M600T24_1	599.502	599.499	599.503	24.4482	24.4112	24.6267	9	0	3	1	2	0.11026	0.85713	223.206	291.089	164.472	363.8	31.6975	82.1356	24.3355	198.208		241.908	184.885	255.415	210.616	408.567	275.461	262.6	217.728	141.924	162.27	154.972	198.723	653.694	310.373	284.343	206.79
497	M955T22_2	954.618	954.616	954.621	22.0327	21.9477	22.105	5	4	0	1	0	0.110754	0.0803698	329.918	585.883	77.5602	61.0864	169.582	604.595	24.0078	13.0757		580.729	232.919	285.649	220.374	89.9687	1320.26	842.779	90.5293	93.6053	101.83	63.3181	51.4871	79.6488	57.9945	57.7746	48.9279
498	M873T23_1	872.571	872.57	872.573	23.2215	23.1967	23.2463	2	0	2	0	0	0.111258	0.745413	0.752241	1667.69	259.114	420.949	1.05143	1869.19	221.545	47.4779		0.227044	2.3017	0.480219	0	4306.4	163.29	547.232	1653.82	28.9816	128.008	362.757	516.71	390.476	399.923	491.785	401.611
499	M886T25_1	885.55	885.549	885.555	25.0003	24.737	25.1898	14	0	2	3	3	0.111291	0.424598	13.7818	6502.55	3361.8	14075	13.9142	4830.39	2984.85	14172.5		0.43465	33.3202	9.75031	11.6219	9223.34	10990.6	28.5471	5767.73	3100.41	2998.44	45.6409	7302.7	10704.6	33815	77.7295	11702.9
500	M757T17_3	756.552	756.55	756.553	16.5134	16.3327	16.6867	8	0	0	3	2	0.112168	5.65837e-07	88.7744	253.25	1197.4	734.429	89.188	198.727	951.111	821.337		56.383	47.003	30.1495	221.562	457.575	31.98	144.198	379.247	2355.94	1287.76	32.7787	1113.13	1712.49	67.6644	42.9867	1114.58
501	M94T16_1	94.0663	94.0659	94.0664	16.1831	16.0266	16.3327	8	0	2	2	1	0.113986	0.870141	397.704	614.854	501.043	505.888	65.8741	184.049	88.872	72.7355		363.906	397.496	489.866	339.549	431.261	697.829	832.448	497.877	392.797	523.497	606.362	481.515	453.778	546.38	587.357	436.037
502	M94T25_4	94.0661	94.0658	94.0666	24.8927	24.8645	24.9188	5	0	2	2	1	0.115481	0.870091	595.384	1083.82	385.7	725.216	39.3811	743.367	58.6919	85.2226		621.644	547.516	579.372	633.005	627.312	658.558	2187.95	861.47	354.382	358.653	356.065	473.698	723.727	744.993	819.097	613.048
503	M504T7_2	504.337	504.336	504.338	7.2533	7.23133	7.27095	3	0	1	0	2	0.118118	0.870067	889.371	815.658	540.537	2305.17	223.221	185.93	236.58	2009.46		850.433	686.839	812.884	1207.33	976.518	684.745	627.124	974.247	399.488	786.627	690.425	285.607	1009.73	920.988	5214.93	2075.03
504	M313T20_1	313.274	313.272	313.274	19.9152	19.7815	19.9228	3	2	1	0	0	0.118587	0.867953	695.486	386.766	131.946	177.301	589.795	299.857	36.7067	27.9457		246.437	1205.66	1203.34	126.508	690.098	598.768	128.179	130.018	86.7146	141.837	174.854	124.377	140.873	208.88	181.585	177.865
505	M94T26_2	94.0661	94.0659	94.0664	25.6954	25.6235	25.8447	8	0	2	1	3	0.119581	0.786665	599.446	687.794	425.543	728.365	94.651	190.846	38.1027	272.093		553.766	522.766	585.049	736.204	717.288	850.015	413.465	770.409	411.488	396.596	412.437	481.652	671.838	902.942	368.122	970.558
506	M476T22	476.346	476.346	476.347	21.8697	21.8148	21.9245	2	2	0	0	0	0.121536	0.87014	552.405	222.426	338.864	212.391	385.914	103.723	78.2685	51.532		900.423	863.598	298.801	146.799	351.391	258.269	120.297	159.749	431.532	336.622	240.279	347.021	181.378	168.392	283.48	216.312
507	M80T16_3	80.0513	80.0511	80.0516	15.9609	15.8446	16.0751	5	0	1	2	0	0.126086	0.245377	649.07	807.076	1205.04	861.833	83.2424	53.5263	598.585	94.164		676.273	661.748	726.832	531.426	855.304	825.621	816.678	730.701	1035.54	666.337	1056.54	2061.74	852.675	936.582	925.935	732.141
508	M510T10_1	509.885	509.884	509.888	10.4407	10.4319	10.4644	13	3	3	4	3	0.126383	0.859334	93.8141	133.571	119.015	126.685	19.5677	38.8543	9.27833	9.63696		115.073	86.7141	70.2105	103.259	102.281	140.855	105.52	185.628	115.204	130.696	121.258	108.902	138.68	129.967	117.143	120.949
509	M940T15_2	939.598	939.597	939.599	14.6641	14.6022	14.7208	5	0	0	4	1	0.126876	0.65194	160.568	135.467	372.77	314.226	75.4421	200.82	186.623	107.653		200.533	131.61	69.689	240.441	89.0556	8.91913	431.542	12.352	364.339	246.254	241.119	639.369	264.836	196.006	444.43	351.632
510	M94T23_1	94.0664	94.0661	94.0667	23.1996	22.9572	23.4767	20	0	4	3	4	0.126961	0.86898	481.319	626.236	1015.42	740.572	60.9539	139.505	560.306	123.852		414.367	524.899	445.616	540.392	588.466	445.855	717.618	753.006	717.591	1834.76	603.316	905.992	605.84	668.908	817.032	870.508
511	M339T8	339.07	339.069	339.072	7.70317	7.67847	7.716	9	3	2	3	1	0.128531	0.770496	29.3847	31.3805	33.7145	36.4324	3.62551	1.62059	5.18945	4.61752		29.6356	30.3576	24.4326	33.113	31.3309	30.1894	30.3144	33.6873	33.103	28.3961	32.5231	40.8357	41.9675	37.8651	31.0777	34.8194
512	M887T25_1	886.554	886.552	886.558	25.0435	24.7647	25.2647	15	0	3	3	3	0.128731	8.30948e-05	2.80402	4419.88	1764.23	7252.79	2.1113	4375.79	1503.99	6944.76		1.0764	0.880426	4.5241	4.73515	6009.9	9806.76	49.0194	1813.84	1520.8	1712.95	83.9272	3739.25	5803.99	16763.1	87.612	6356.42
513	M601T20	601.419	601.417	601.42	19.8687	19.6012	20.3182	11	3	0	0	0	0.128894	0.868276	369.733	60.5745	99.4002	200.341	359.559	28.287	39.0835	26.6592		878.103	248.856	316.914	35.0575	88.8544	80.2291	30.8823	42.3321	41.0716	118.931	123.608	113.991	219.519	212.731	160.971	208.141
514	M583T21	583.412	583.411	583.413	21.4451	21.2187	21.6315	4	2	0	0	0	0.129278	5.94121e-06	113.876	67.2825	78.0925	103.123	49.501	19.3799	4.91831	19.8369		154.023	131.304	128.55	41.6252	82.7688	53.1256	48.1027	85.1329	84.8034	76.5793	77.9159	73.0714	89.9895	132.613	93.4377	96.4496
515	M94T19_2	94.0661	94.066	94.0662	18.5725	18.4558	18.6975	8	0	2	2	2	0.130094	0.818521	611.406	580.825	1369.34	694.689	113.574	144.661	949.276	193.984		582.548	572.612	514.711	775.752	718.533	432.247	482.139	690.381	751.627	1206.46	761.991	2757.29	569.071	965.457	703.539	540.689
516	M718T23_2	717.524	717.524	717.525	23.0213	23.0122	23.0305	2	2	0	0	0	0.130115	0.858062	372.417	209.858	75.8011	134.44	287.491	138.265	76.9929	86.9082		9.17775	702.53	445.932	332.03	9.24066	275.484	320.285	234.422	9.27448	11.0538	124.865	158.011	8.6143	208.261	163.992	156.891
517	M460T7	460.311	460.31	460.312	6.97932	6.95457	7.18203	5	1	2	0	1	0.132959	7.32142e-07	864.225	805.01	513.564	1642.4	149.756	165.043	150.731	1252.97		841.599	682.462	886.282	1046.56	839.935	661.497	694.978	1023.63	460.18	692.119	564.101	337.855	827.648	805.883	3463.74	1472.31
518	M759T19_2	758.568	758.567	758.571	19.2713	19.2175	19.3728	10	0	3	3	4	0.134004	0.869765	170.072	47448.2	76707.6	53599.3	338.674	30594.1	76842.6	21612.4		0.376352	1.73881	0.0899795	678.082	59857.1	63425.6	1665.09	64845	191891	40799.8	34300.3	39839	61343.3	27623.2	46898.2	78532.3
519	M783T16_1	782.569	782.567	782.571	15.9197	15.7559	16.1578	21	1	3	3	2	0.136605	5.65837e-07	1141.28	5859.03	10678.3	3949.51	2275.63	4380.91	8323.12	4648.32		1.06191	0.347538	9.00234	4554.72	7294.96	36.7964	5603	10501.4	9288.45	13588.2	11.9377	19824.5	9112.63	28.8617	10.1847	6646.36
520	M80T14_1	80.0517	80.0515	80.0518	13.7034	13.6771	13.7469	4	1	1	2	0	0.136883	0.870114	1070.47	1291.2	1152.46	1335.1	180.547	192.003	194.136	17.8169		957.03	960.456	1336.88	1027.51	1190.27	1208.89	1186.81	1578.84	923.1	1335.11	1289.85	1061.78	1359.69	1334.1	1317.47	1329.12
521	M168T11	167.993	167.993	167.994	11.0551	11.0551	11.0552	7	1	4	1	1	0.137957	0.0103628	586.877	775.163	564.942	615.562	89.5226	189.854	124.899	75.3219		491.839	579.74	568.179	707.749	703.027	682.352	656.747	1058.52	438.37	558.113	736.128	527.155	585.39	658.842	524.892	693.123
522	M567T9_2	567.429	567.427	567.432	8.72257	8.70222	8.7412	15	4	3	4	4	0.139845	0.854582	531.415	664.224	560.987	761.593	136.032	195.986	60.388	138.044		618.071	349.615	506.782	651.193	516.388	622.946	566.698	950.862	521.967	650.929	539.494	531.559	925.815	693.222	611.365	815.968
523	M786T18_1	785.585	785.582	785.588	17.5636	17.4708	17.714	6	0	2	0	3	0.140753	0.00343894	46.7581	920.233	471.789	691.176	92.0431	856.99	234.89	455.948		0	1.79283	0.421742	184.818	2154.5	583.039	757.895	185.5	582.623	582.183	602.605	119.744	496.414	907.622	1199.3	161.369
[truncated: 323 more rows]

## Sheet: p value < 0.01 in NIP vs lox2-1
	Code name	mzmed	mzmin	mzmax	rtmed	rtmin	rtmax	npeaks	NIP_BPH	lox2-1_CK	lox2-1_BPH	NIP_CK	pvalue	qvalue	NIP_BPH Mean	lox2-1_CK Mean	lox2-1_BPH Mean	NIP_CK Mean	NIP_BPH SD	lox2-1_CK SD	lox2-1_BPH SD	NIP_CK SD		NIP_BPH Fold Change	lox2_CK Fold Change	lox2_BPH Fold Change
[truncated: 261 more rows]

[truncated: 4 more sheets: p value < 0.01 in NIP vs coi1-1, Biomakers in NIP vs lox2-1, Biomakers in NIP vs coi1-1, Common Biomarkers]
